# Supplementary material for: Conserved Motifs in the Ligand-Binding Domain of TetR Family Regulators: Identification and Analysis
Source: Comput Struct Biotechnol J. 2026 May 15;35(1):0100. doi: 10.34133/csbj.0100 (PMC13176608; doi:10.34133/csbj.0100)
Supplement: Supplementary 1 — Data S1 to S4 Figs. S1 to S13 [file csbj.0100.f1.zip]

Archive with 5 entries (5 files):
- Data_S1.xlsx
- Data_S2.xlsx
- Data_S3.meme
- Data_S4.meme
- TetR_motifs_supplementary_information_rev.docx
