# Supplementary material for: Conserved Motifs in the Ligand-Binding Domain of TetR Family Regulators: Identification and Analysis
Source: Comput Struct Biotechnol J. 2026 May 15;35(1):0100. doi: 10.34133/csbj.0100 (PMC13176608; doi:10.34133/csbj.0100)
Supplement: Supplementary 1 — Data S1 to S4 Figs. S1 to S13 [file csbj.0100.f1.zip › Data_S1.xlsx]

## Sheet: global_statistics_vs_model
Family	Condition	Sequence number	Median	Q1	Q3	Skewness	Kurtosis	KS_Statistic	KS_pvalue	Earth_Movers_Distance	U_MW_Statistic	U_MW_effect_size	C-vM_Statistic
FamA	Model	300	0.378238	0.354545	0.423469	2.26301	5.78306	-	-	-	-	-	-
FamA	Unclustered	414	0.37963	0.355263	0.427083	2.24553	5.76634	0.012825	1.24834e-06	0.00192585	3.06124e+10	0.507285	13.5842
FamA	CDHit90	309	0.381395	0.354839	0.432161	1.96823	4.93321	0.0376641	6.22137e-54	0.0103526	3.06658e+10	0.50817	27.2738
FamB	Model	300	0.394495	0.375566	0.425234	3.55068	21.0701	-	-	-	-	-	-
FamB	Unclustered	2400	0.392523	0.372807	0.422535	3.61294	22.4879	0.0391713	2.65855e-58	0.00288535	2.9025e+10	0.480979	31.0815
FamB	CDHit90	1583	0.398104	0.377193	0.429952	2.025	10.0775	0.0505983	5.1814e-97	0.00482129	3.14454e+10	0.521088	42.6509
FamB	CDHit75	1073	0.396226	0.375	0.425837	1.37868	4.66688	0.0285351	3.89536e-31	0.00531449	30249746420	0.501274	17.8053
FamB	CDHit50	346	0.388128	0.366972	0.413146	0.609984	0.822911	0.100641	0	0.0156545	2.58356e+10	0.428127	248.917
FamC	Model	300	0.398148	0.373444	0.421296	3.21138	24.9249	-	-	-	-	-	-
FamC	Unclustered	19320	0.396396	0.372093	0.418699	3.03911	24.5128	0.0308398	2.68535e-36	0.00216263	29284848576	0.485285	23.0442
FamC	CDHit90	10712	0.398148	0.374449	0.419512	1.45949	11.3348	0.023314	6.31945e-21	0.00292721	29995714008	0.497065	16.6409
FamC	CDHit75	5976	0.394231	0.370213	0.415888	0.50491	3.80439	0.0600453	1.78778e-136	0.00660471	2.81012e+10	0.46567	71.8143
FamC	CDHit50	1931	0.382609	0.359447	0.404444	-0.121141	0.841146	0.189635	0	0.0186285	22633494218	0.375064	809.193
FamD	Model	300	0.381818	0.364	0.399123	3.39418	35.7393	-	-	-	-	-	-
FamD	Unclustered	63607	0.381818	0.363281	0.4	3.4968	35.6264	0.0109602	5.87562e-05	0.000953161	3.00861e+10	0.498562	13.5487
FamD	CDHit90	33673	0.382488	0.363248	0.400922	1.38134	11.7185	0.0219695	1.24976e-18	0.00197083	30405968187	0.503863	17.0282
FamD	CDHit75	19497	0.379167	0.358974	0.39819	0.55088	4.38633	0.05721	6.39629e-124	0.00470719	28325231056	0.469383	62.2784
FamD	CDHit50	6310	0.371429	0.350365	0.390698	-0.228637	0.874367	0.157999	0	0.0137887	23600449450	0.391088	597.395
FamEA	Model	300	0.388186	0.369369	0.408654	3.28528	25.8952	-	-	-	-	-	-
FamEA	Unclustered	15026	0.389163	0.370536	0.408654	3.40228	28.4224	0.0173638	8.48935e-12	0.00192465	30555059379	0.506334	23.6051
FamEA	CDHit90	8762	0.386473	0.367442	0.40566	1.9546	14.1577	0.0341472	2.09622e-44	0.00470671	28860671839	0.478256	36.4257
FamEA	CDHit75	5567	0.384259	0.364929	0.403587	1.15854	6.55102	0.0632464	2.22709e-151	0.0077164	27518829695	0.45602	106.893
FamEA	CDHit50	2041	0.376569	0.356522	0.395238	0.0678215	1.48533	0.173175	0	0.0172328	22852083143	0.378686	740.715
FamEB	Model	300	0.386667	0.364372	0.408696	3.60709	27.2418	-	-	-	-	-	-
FamEB	Unclustered	23711	0.385	0.362319	0.40724	3.6289	28.6236	0.02301	2.1466e-20	0.00251725	29281185992	0.485224	20.2148
FamEB	CDHit90	12946	0.382653	0.36	0.404651	1.80033	12.9004	0.0517503	1.83667e-101	0.00676207	27967151904	0.463449	73.4307
FamEB	CDHit75	7642	0.37594	0.353211	0.397541	0.739865	5.34456	0.135743	0	0.0145153	2.45484e+10	0.406796	441.266
FamEB	CDHit50	2658	0.367925	0.345972	0.38843	-0.140134	0.862751	0.236905	0	0.0237205	20347854061	0.337188	1343.62
FamEC	Model	300	0.38	0.358491	0.400901	3.3673	18.6856	-	-	-	-	-	-
FamEC	Unclustered	7937	0.37931	0.358566	0.399123	3.69611	22.8449	0.0204199	3.75077e-16	0.00314776	2.98369e+10	0.494432	15.0296
FamEC	CDHit90	4583	0.377778	0.357143	0.39738	2.79321	17.7074	0.0402631	1.42087e-61	0.00729994	28864635890	0.478322	40.2751
FamEC	CDHit75	2864	0.37551	0.354839	0.394619	1.63386	10.6013	0.0719963	4.38624e-196	0.0114963	2.74196e+10	0.454376	123.304
FamEC	CDHit50	1110	0.368421	0.347015	0.387755	-0.218384	1.60832	0.15911	0	0.02016	2.35941e+10	0.390982	612.842
FamED	Model	300	0.374517	0.352941	0.39726	3.91412	25.3939	-	-	-	-	-	-
FamED	Unclustered	8819	0.374449	0.353488	0.396476	3.71731	23.3169	0.0097369	0.00052964	0.000966472	3.01598e+10	0.499784	9.87448
FamED	CDHit90	5142	0.37156	0.350806	0.392523	2.60541	17.2785	0.0509015	3.57042e-98	0.0071287	2.83604e+10	0.469965	57.7928
FamED	CDHit75	3468	0.368182	0.347639	0.388889	1.29265	7.39037	0.0913876	6,84986564e-316	0.0118336	26584145666	0.440531	191.413
FamED	CDHit50	1510	0.3625	0.341584	0.382775	0.0922304	1.65357	0.163805	0	0.0195007	23362555921	0.387145	648.876
FamEE	Model	300	0.376682	0.352174	0.403587	3.44765	18.6029	-	-	-	-	-	-
FamEE	Unclustered	2143	0.378261	0.353712	0.404545	3.3339	17.8379	0.0235942	2.01829e-21	0.00198323	30868648975	0.51153	19.448
FamEE	CDHit90	1329	0.374384	0.350711	0.4	2.61871	12.4062	0.0294121	4.71761e-33	0.00478367	29233763599	0.484438	23.087
FamEE	CDHit75	904	0.371287	0.348018	0.395833	1.80371	7.6617	0.0641241	1.33401e-155	0.0103214	2.76943e+10	0.458928	96.5559
FamEE	CDHit50	356	0.362445	0.338583	0.385366	0.315694	1.49839	0.163724	0	0.0238538	2.31068e+10	0.382907	688.51
FamEF	Model	300	0.364407	0.339806	0.393617	3.35928	14.4918	-	-	-	-	-	-
FamEF	Unclustered	2272	0.366337	0.341991	0.395122	3.52918	16.0123	0.0240825	2.67284e-22	0.00301515	3.10317e+10	0.514232	25.1659
FamEF	CDHit90	1193	0.367089	0.346369	0.388889	2.87591	15.167	0.0643144	1.59275e-156	0.0160799	3.08962e+10	0.511988	79.8941
FamEF	CDHit75	849	0.367521	0.347826	0.38806	2.15505	10.8006	0.0786117	9.64018e-234	0.0198184	31036065658	0.514305	120.661
FamEF	CDHit50	375	0.364407	0.34466	0.383495	0.687027	2.56585	0.102295	0	0.022657	29244809202	0.484621	136.018
FamEG	Model	300	0.367876	0.349057	0.387097	3.82929	32.0305	-	-	-	-	-	-
FamEG	Unclustered	13567	0.364865	0.346535	0.384615	3.34943	24.9973	0.0484697	4.71547e-89	0.00303006	28707267734	0.475714	48.8514
FamEG	CDHit90	8246	0.363184	0.344186	0.382775	2.50177	14.7918	0.0733928	9.31771e-204	0.00499598	27567822686	0.456832	113.477
FamEG	CDHit75	5434	0.361905	0.343612	0.380488	1.84291	10.3835	0.092793	0	0.00784834	2.65877e+10	0.44059	194.029
FamEG	CDHit50	1925	0.358209	0.339623	0.375635	0.202463	2.33821	0.148523	0	0.0146607	2.39197e+10	0.396377	536.628
FamEH	Model	300	0.364103	0.347222	0.381161	3.60735	48.5242	-	-	-	-	-	-
FamEH	Unclustered	49319	0.363636	0.345178	0.380342	3.13154	40.145	0.0313534	1.67577e-37	0.00206323	2.93422e+10	0.486235	24.9726
FamEH	CDHit90	28853	0.363636	0.345133	0.380282	1.08217	12.3697	0.0312419	3.07212e-37	0.00247584	29281059653	0.485222	26.1926
FamEH	CDHit75	20004	0.362745	0.344086	0.379147	0.311089	4.85416	0.0400528	6.16481e-61	0.00385201	28598427630	0.47391	46.3119
FamEH	CDHit50	8763	0.359375	0.339535	0.376238	-0.299517	1.02119	0.0865767	1.69042e-283	0.00789338	26385872335	0.437245	201.13
FamEI	Model	300	0.372294	0.355584	0.389163	3.53061	24.8371	-	-	-	-	-	-
FamEI	Unclustered	17905	0.372197	0.35468	0.389423	3.59605	25.6986	0.0141211	6.01367e-08	0.000672716	3.00375e+10	0.497757	16.1491
FamEI	CDHit90	10679	0.371287	0.353488	0.388626	2.39017	16.3104	0.0261174	3.75149e-26	0.00384849	2.93549e+10	0.486446	23.634
FamEI	CDHit75	7117	0.37037	0.351852	0.38785	1.22979	8.40604	0.0445039	3.87577e-75	0.00626609	2.86034e+10	0.473992	47.1818
FamEI	CDHit50	2810	0.36715	0.346847	0.384977	-0.0440229	1.55469	0.0965455	0	0.0116323	2.63578e+10	0.43678	207.42
FamF	Model	300	0.387755	0.367713	0.406699	2.57933	22.8112	-	-	-	-	-	-
FamF	Unclustered	37890	0.388646	0.368687	0.408451	2.65484	23.3765	0.0204638	3.21004e-16	0.00178259	30922338052	0.51242	23.0681
FamF	CDHit90	21188	0.386473	0.365759	0.406863	1.49299	10.8582	0.0243954	7.15968e-23	0.00159269	2.96174e+10	0.490795	20.3311
FamF	CDHit75	12445	0.383085	0.362245	0.40367	0.779598	4.86678	0.0679138	1.6728e-174	0.00529214	27734782749	0.459599	98.9357
FamF	CDHit50	3855	0.373333	0.351351	0.394366	-0.0330044	0.788134	0.19342	0	0.0162637	2.24926e+10	0.37273	842.834
FamG	Model	300	0.377451	0.357143	0.396907	2.88852	26.8589	-	-	-	-	-	-
FamG	Unclustered	37799	0.378505	0.357759	0.39819	2.70441	24.9847	0.0212627	1.77512e-17	0.0017801	3.07135e+10	0.50896	17.4607
FamG	CDHit90	21888	0.37788	0.356784	0.398058	1.3782	11.3352	0.0157035	9.98649e-10	0.00181916	30301943541	0.502139	14.2651
FamG	CDHit75	13370	0.373391	0.352657	0.393519	0.606201	4.83563	0.0575251	2.75926e-125	0.00530451	27873793654	0.461902	82.7079
FamG	CDHit50	4626	0.365591	0.344186	0.385185	-0.260736	0.892273	0.162411	0	0.0147502	23221392258	0.384806	663.98
FamH	Model	300	0.386667	0.367647	0.407035	2.21966	17.1662	-	-	-	-	-	-
FamH	Unclustered	48171	0.389163	0.369863	0.409524	2.17566	18.4043	0.0370606	3.12746e-52	0.00227332	31345416869	0.519431	36.448
FamH	CDHit90	26877	0.38756	0.366534	0.408377	1.0953	7.51875	0.0229803	2.41722e-20	0.00215467	30100701787	0.498805	17.7419
FamH	CDHit75	15044	0.383886	0.362745	0.405	0.62861	3.33702	0.0563813	2.29064e-120	0.00523411	2.81836e+10	0.467035	67.605
FamH	CDHit50	4475	0.372807	0.350943	0.393519	-0.0265206	0.996979	0.194892	0	0.0181755	2.20728e+10	0.365773	907.954
FamJ	Model	300	0.40991	0.381481	0.433962	2.17962	14.4198	-	-	-	-	-	-
FamJ	Unclustered	22663	0.409302	0.380228	0.43379	1.68025	12.631	0.0142237	4.67199e-08	0.00205184	2.98639e+10	0.49488	7.99349
FamJ	CDHit90	13609	0.411215	0.382488	0.435185	0.926673	6.60948	0.0198737	2.53644e-15	0.00291705	3.0612e+10	0.507277	12.5041
FamJ	CDHit75	7497	0.405405	0.375	0.430894	0.3477	2.1566	0.0506407	3.56915e-97	0.00707658	2.8182e+10	0.467009	59.3426
FamJ	CDHit50	2010	0.384259	0.355263	0.412698	-0.0411012	0.040284	0.24489	0	0.0267376	2.03531e+10	0.337276	1355.81
FamKA	Model	300	0.387665	0.368421	0.406542	4.64603	34.2605	-	-	-	-	-	-
FamKA	Unclustered	16345	0.384615	0.365217	0.403587	4.64578	36.2702	0.0490829	2.60608e-91	0.00422149	2.82564e+10	0.468242	63.062
FamKA	CDHit90	8764	0.382488	0.3625	0.401747	2.87846	22.2096	0.0788904	2.11127e-235	0.00832651	2.69242e+10	0.446166	153.828
FamKA	CDHit75	4964	0.38009	0.359848	0.399083	1.50682	10.9411	0.112386	0	0.0119958	25460257990	0.421907	308.244
FamKA	CDHit50	1701	0.372694	0.352113	0.391509	-0.132606	1.39495	0.212701	0	0.0210622	2.10989e+10	0.349634	1128.23
FamKB	Model	300	0.376238	0.353535	0.400876	2.73073	19.4384	-	-	-	-	-	-
FamKB	Unclustered	18442	0.377193	0.354067	0.402597	2.67116	17.783	0.0195429	7.86798e-15	0.00183097	3.07025e+10	0.508777	11.5876
FamKB	CDHit90	10175	0.380342	0.357143	0.405128	1.74732	9.12337	0.0505307	9.38878e-97	0.00466916	32082351820	0.531643	59.3791
FamKB	CDHit75	5890	0.376812	0.354701	0.4	1.20457	5.16906	0.0128532	1.17215e-06	0.0025459	30361224617	0.503122	9.52971
FamKB	CDHit50	1758	0.366667	0.345833	0.386473	0.187237	1.28624	0.136929	0	0.014654	24669353977	0.408801	432.572
FamKC	Model	300	0.382883	0.357759	0.408257	2.17954	17.6157	-	-	-	-	-	-
FamKC	Unclustered	51542	0.382671	0.357488	0.407563	1.74506	14.0586	0.0117347	1.27703e-05	0.00106255	2.9937e+10	0.496091	6.91604
FamKC	CDHit90	31405	0.381481	0.356436	0.406114	1.09795	7.73999	0.0201078	1.12518e-15	0.00263626	2.93512e+10	0.486384	14.752
FamKC	CDHit75	17972	0.37751	0.352227	0.402597	0.438764	2.29692	0.06099	8.60438e-141	0.00700902	27562708907	0.456747	94.989
FamKC	CDHit50	5207	0.368182	0.344262	0.390977	-0.00109411	0.471276	0.171573	0	0.0174998	22979635241	0.3808	706.703
FamL	Model	300	0.371041	0.345178	0.394495	2.79318	23.6701	-	-	-	-	-	-
FamL	Unclustered	39587	0.371728	0.347222	0.394872	2.62657	23.7236	0.0210108	4.4762e-17	0.00140565	3.06181e+10	0.507378	14.8209
FamL	CDHit90	21703	0.372093	0.346154	0.396135	1.01619	8.16167	0.019395	1.29733e-14	0.0024906	30678832524	0.508385	14.3628
FamL	CDHit75	13378	0.365217	0.340611	0.389908	0.487595	3.13453	0.0646585	3.35601e-158	0.00672956	27778298528	0.46032	92.1772
FamL	CDHit50	5286	0.356784	0.333333	0.379679	-0.108215	0.437049	0.163551	0	0.0165484	23462209571	0.388797	628.49
FamM	Model	300	0.389423	0.369863	0.410526	2.12945	15.4698	-	-	-	-	-	-
FamM	Unclustered	58762	0.389121	0.369668	0.408163	2.67371	25.2013	0.0291728	1.59422e-32	0.00256588	29444977782	0.487938	21.6305
FamM	CDHit90	33110	0.39	0.369863	0.409524	1.5159	11.4131	0.0221865	5.43781e-19	0.00232009	29898388287	0.495452	15.7698
FamM	CDHit75	18302	0.386364	0.365297	0.406393	0.538667	3.79349	0.0543694	5.91681e-112	0.00654477	27779594808	0.460341	82.0109
FamM	CDHit50	5373	0.375527	0.354331	0.395122	-0.163727	1.00817	0.195346	0	0.018832	2.16748e+10	0.359177	977.626
FamN	Model	300	0.39196	0.371179	0.411765	1.63892	17.6222	-	-	-	-	-	-
FamN	Unclustered	60858	0.391509	0.372197	0.410377	2.42424	24.9871	0.021421	9.87177e-18	0.00210663	29961342046	0.496495	20.2641
FamN	CDHit90	35584	0.391304	0.371901	0.410256	1.02776	10.1664	0.0224601	1.8832e-19	0.00250497	29810428465	0.493994	21.7233
FamN	CDHit75	20520	0.38914	0.369565	0.407725	0.234187	3.59403	0.0513839	4.90276e-100	0.00427473	2.84432e+10	0.471338	63.3391
FamN	CDHit50	6173	0.380567	0.36	0.4	-0.345214	1.0765	0.161955	0	0.0131479	23623246934	0.391465	613.77
