# Supplementary material for: Conserved Motifs in the Ligand-Binding Domain of TetR Family Regulators: Identification and Analysis
Source: Comput Struct Biotechnol J. 2026 May 15;35(1):0100. doi: 10.34133/csbj.0100 (PMC13176608; doi:10.34133/csbj.0100)
Supplement: Supplementary 1 — Data S1 to S4 Figs. S1 to S13 [file csbj.0100.f1.zip › Data_S2.xlsx]

## Sheet: Arkusz1
Protein	UniProt ID	Motif ID	Motif	Start	Stop	q-value	Matched sequence		Analyzed Motif			Structural motif
Bdi_FrrA	Q89M71	310	VDAIAARAGV	59	68	3.14e-06	MDAIAKAAGV					Functional motif
		3513	AGVSKGTL	66	73	5.49e-05	AGVSKATL
Bsu_FadR	P94548	1433	MIFGAJDET	155	163	2.37e-07	MIFGTIDET		FadR-4
		1435	EDILISLFZE	51	60	5.29e-08	EDILISLFKE		FadR-1
		1438	LAIVTQLELRQSNKE	100	114	3.75e-13	LAIVTQLELRQSNLE		FadR-2
		1468	INEVLKGYL	119	127	1.43e-07	INEILKGYL		FadR-3
Cgl_RolR	Q8NR95	807	PYHEFAVSFRKT	103	114	3.64e-05	PAEVFAGSLRHL
		808	RALRDIERGVAAGRF	145	159	2.44e-06	RARRDLLHGLETGRF
		811	REAHELARRPLPGL	210	223	9.05e-08	AEAREIASRPLPEI
		832	PVWGRFLIREGFSA	122	135	5.28e-05	RIWGGFFIQMGAAH
Eco_GusR	P0ACT8	1775	EIMAEAT	107	113	4.95e-05	EIMAEGM
Eco_RcdA	P75811	179	TPDNMALMY	99	107	6.27e-09	TPDNMELMY
		184	VTDRTPLSREAILQM	158	172	2.04e-13	VTDRKPLSREEILRM
		188	AEGACQAI	81	88	3.95e-06	APGACQAI
		205	NMSRQYQDFFAQVTD	66	80	3.36e-13	IMSRQYQAFFSDVSD
Eco_RutR	P0ACU2	299	PVDPHHLI	156	163	2.3e-05	PIDPQHLI
		301	WATTQHYAD	167	175	9.73e-09	WASTQHYAD
		304	AJSAYIRAKLEMSRD	93	107	1.69e-09	AIKEYIRLKLEVSRD
		307	FDVQVRAVTG	176	185	5.65e-06	FAPQVEAVTG
		319	EGDLKALVDEKAAVI	131	145	3.8e-10	TGDLKALIDEKSALI
		337	WLAPLRAFD	77	85	3.15e-07	WLAPLKAFR
		420	FFNQTVENVQRIIIE	193	207	4.53e-16	FFNQTVENVQRIIIE
		2090	VSRTQPKASRLFALE	104	118	9.83e-06	VSRDYPQASRLFCME
Eco_TetR	P0ACT4	2830	DREALLAALAAZGFE	47	61	2.4e-05	NKRALLDALAVEILA		TetR-1
		2833	ALLAHRDGARVVAGT	89	103	2.51e-11	ALLRYRDGAKVHLGT		TetR-3
		2945	NHTHSVPRAG	63	72	4.07e-06	HHDYSLPAAG		TetR-2
Eli_EilR	E3G817	142	VIAEGVAAGEF	132	142	4.2e-05	IIRAGHAAGEF
		189	SAGELKALAFVRL	51	63	2.48e-08	SSGELKSQAFIRV
		191	AWRLIALVCGLDGIY	152	166	1.06e-14	AWRLISLVCGLDGIY		EilR-4
		199	PHIKDAYLLTMZMWH	112	126	5.44e-13	PEIKSAYLLTMNLWH		EilR-3
		219	RLHAMLGSEDG	82	92	3.98e-07	QLFSALGSEDG		EilR-1
		222	DGGFEPYIKLWREAQ	91	105	5.8e-14	DGRLEPYIRLWRQAQ		EilR-2
Msm_LfrR	Q58L87	3392	LDAALRFIVE	84	93	1.47e-06	VDAALRRVVE
Mtu_EthR	P9WMC1	1922	AGVARGTF	54	61	4.39e-05	AGISRPTF
		1926	AIDTLAHIWLRSJYG	199	213	1.88e-11	VLDTLVHIWVTSIYG		EthR-4
		1954	PARDLATALNWMNER	167	181	3.8e-13	PAHELATALNLMNER		EthR-3
		1964	IEAERARGAAP	153	163	1.24e-08	IDAERDRGAAP
		1970	WSGFMQKWIDHTAAV	138	152	5.01e-15	WSTFMQKWIAYTAAV		EthR-2
		1981	WRNGIEAFFETFGSH	103	117	2.87e-15	WRTGINVFFETFGSH		EthR-1
		2322	DDIAKRANISRTLJY	48	62	2.39e-05	DDLAKGAGISRPTFY
Mtu_FasR	O05858	310	VDAIAARAGV	62	71	2.52e-06	MDEIADRAGV
		853	DRIAALVEAYFAFAR	114	128	3.66e-05	QRLHVAVQAFFDFIE
		3523	SLAWRGISGF	214	223	1.32e-05	QFAWGGLSHV
		3525	AFRLVFESDLT	133	143	3.17e-06	GYRLIFENDFV
		3526	VGLVGMAQVSARYWL	183	197	1.1e-12	VGLVGMSVDCARYWL
		3528	STTDNKQR	108	115	9.96e-06	TTTDNRQR
		3531	CAEAISDVIAEDTGL	159	173	5.88e-10	CIDAVFALISADSGL
		3618	RPISKDDAVEGTV	201	213	1.16e-10	KPISKSDAVEGTV
		3707	FVDRGYHA	52	59	2.26e-07	FVDRGYHA
Mtu_KstR	P96856	3277	RVIEDVWHSALIAWL	179	193	2.55e-13	RVISDVWLSNLLAWL
		3279	RALQREPHLAEAMVR	123	137	2.73e-14	RAMQRNPLLTEAMTR
		3285	LTFADRSVSPEVDQV	139	153	7.28e-12	YVFADASAASEVDQV
		3287	WLSGRAS	192	198	9.16e-06	WLTRRAS
		3288	VDQVGRLMDSM	150	160	2.36e-07	VDQVEKLIDSM
		3294	FARAMPGFEPSEEQY	161	175	8.6e-12	FARAMANGEPTEDQY
		3296	GGTPAZRLN	107	115	2.06e-05	GATPFQRLN
		3353	TRRASATDVSKRLDL	194	208	9.45e-15	TRRASATDVSKRLDL
		3355	REFERIDAK	91	99	1.83e-07	REFSRIDAK
		3424	SKGGYEA	51	57	2.64e-05	SKGGYEA
Mtu_KstR2	P9WMB9	680	AVAIYQREMHHL	104	115	3.42e-06	QVVIYQDEAQRL		KstR2-2
		686	DLDVRLTY	151	158	6.56e-06	DLDVDLVY		KstR2-4
		694	YRFIRDTVW	158	166	1.36e-08	YRFIRDTTW		KstR2-5
		696	STFLDELWAGYDAVL	63	77	6.27e-07	RGFLDWLFARYRDIV		KstR2-1
		698	QPRFAYL	118	124	9.74e-05	QPRFSYI
		725	EERNRZQRK	125	133	5.28e-07	EDRNKQQRK		KstR2-3
		737	MASFEAIE	92	99	6.06e-07	MASFEAIE
Mtu_Rv1816	P9WMC8	2875	PQRYFLIYGTPVPGY	110	124	3.03e-10	PARWALLYGSPVPGY
		3247	WAALHGLVSLELFGQ	193	207	1.23e-09	WAGVVGAISLEVFGQ
		3251	RDELRARL	60	67	5.61e-05	RDELLTLL
		3313	DGRVAAKDFQY	182	192	8.81e-06	DDRVVTKCFLL
		3440	QPMSSDFERIR	164	174	5.21e-09	QPMSSDFEKIR
		3465	GIATGDIRLTNDVAP	149	163	4.28e-14	GIATGDIRLTDDVAP
Mtu_Rv3249c	O05892	3252	EAIVRLALSYV	170	180	5.85e-07	RAIVRLCLSYV
		3284	KPDLLPLJTTDSEPI	127	141	2.12e-13	KPDLLQLITTDSAPI
		3386	FLZGFRAFFAESA	101	113	1.96e-12	FLQGFRSFFAESA
		3400	EDAGVLARAI	163	172	3.45e-06	NDANVLSRAI
		3458	AERYGVI	202	208	2.76e-05	AERHGVI
Mxa_AibR	Q1D4I5	571	EMCNGVARWYRPDGP	165	179	3.51e-05	GMVLWIYKWFKPDGR
		674	ALLGMLNWVVRWYRP	162	176	6.05e-07	SFLGMVLWIYKWFKP
		2413	QRMRVILZTAE	13	23	7.85e-05	ERYRAILETAA
Pae_DesT	Q9HUS3	3253	RFLLRERSGGSAAVR	108	122	6.97e-10	LFLAREQYGGSLPIR
		3254	VRQLRMIAKGAYHWR	191	205	3.82e-07	THQLRFIMIGGKHWH		DesT-2
		3283	ITSDLAADLARMPKL	132	146	9.69e-10	ITDDLAADLALLNKM		DesT-1
		3363	IDPPAEALPEHLT	173	185	3.48e-09	IDPPAADLPPHLM
		3385	LKHWQGLG	201	208	4.94e-05	GKHWHGLP		DesT-3
Ppu_TtgR	Q9AIU0	550	RRVFEILFHKCEFTD	107	121	7.04e-14	RRINEILHHKCEFTD		TtgR-2
		552	WVDAGLDMLRLSPAL	194	208	1.44e-14	WVDTGLDMLRLSPAL
		559	EPDPLGCMRKLLIHL	82	96	8.68e-12	EVDPLGCMRKLLLQV		TtgR-1
		574	CDLRQQRQT	124	132	1.61e-06	CEIRQQRQS		TtgR-3
Rho_DarR	n/a	74	LLGSLNWMWVWYRPR	200	214	4.86e-07	LLSNLNAVDVWYRKI
		76	MMENLAYQRVVVQGV	131	145	6.65e-10	LMIDLGYHHVVHQGV
		88	EGMRRLFEAVEPVAA	97	111	6.53e-07	DGMRRVRERVEPYVG
		106	QMSTALKPRQR	148	158	2.82e-08	QASTALKVRQR
		302	JIEZGIAKGEFRKVD	178	192	2.34e-06	VITEGIADGSLRNVD
Sac_FadR	Q4J9S1	1450	GEIKPCDPEJTAFVM	144	158	2.43e-05	GEIINVDPELLSYVL
		1645	MEERKKLIPI	101	110	5.09e-05	MNENKKYYKI
Sal_PamR2	A0A0D3RJT7	2832	MRRVAAELGVGAMSL	55	69	1.66e-07	MRQLADSLNSAPMSL
San_SimR	Q9AMH9	2829	FEFGLDLJLDGJE	228	240	1.72e-05	FRSGLERLLDSIG
		2832	MRRVAAELGVGAMSL	52	66	4.43e-13	MRRVAAELGAGTMSL
Sav_AvaR1	Q82H41	1752	KEALAEAVLEEYFE	53	66	6.94e-06	KQELAQAVLAEQVA
		1760	RLRTDPVVRAGVRLS	94	108	9.04e-05	EGTGDPIVQGSVRLT
		1764	LWRLLLPGJAVPGVL	184	198	1.53e-06	LYRHLMPSFAMPGIL
		1768	VGAFTGVQLVSQVLT	158	172	4.15e-09	VGAFTGVQVLSRIMT
Sco_ActR	Q53901	2829	FEFGLDLJLDGJE	226	238	1.06e-05	FELGLEIIIAGLL
		2832	MRRVAAELGVGAMSL	54	68	1.66e-07	MRRLAQELKTGHASL
Sco_MmfR	Q9JN89	1752	KEALAEAVLEEYFE	73	86	6.75e-06	KESLAIAVVEEHYA
		1760	RLRTDPVVRAGVRLS	116	130	5.35e-07	AFRDDPVMQAGARLQ
		1768	VGAFTGVQLVSQVLT	178	192	3.25e-07	VAAFFGMQHVSDNLH
		1944	AEERGGGRADIE	158	169	8.59e-05	AREAGQLRAGVD
		3245	LRRAQAAGELRPDV	155	168	1.81e-05	LQDAREAGQLRAGV
Sen_RamR	Q8ZR43	3286	KDELJNALYLHLKAD	51	65	5.96e-14	KDELINTLYLHLKQD		RamR-1
		3322	SDEARAFGD	144	152	2.51e-08	SDEYRAFGD		RamR-5
		3375	HRAJRQLAV	103	111	1.85e-08	HRAIRQLAV		RamR-3
		3409	MFPELRELCHRS	126	137	1.02e-12	MFPELRDLCHRS		RamR-4
		3454	RAGEYIALGF	172	181	2.38e-09	RAGEYIALGF		RamR-6
		3470	PKENARNIWNSYIDW	81	95	5.74e-06	AKMMTRFIWNSYISW		RamR-2
Sli_EbrR	Q79SH7	141	TKDELLAAALEHVAE	51	65	1.06e-08	TLDDLMVAALRQANE		EbrR-1
		173	DEALARE	165	171	7.13e-05	DEEYARE
		187	DRTGVELEY	99	107	6.61e-08	DRTGVELEY		EbrR-3
		196	VLLTGGPY	157	164	8.88e-06	VLLTDTPY
		217	GFAKVVAARGALEDP	66	80	9.63e-12	GFARVVAAHPALSDP		EbrR-2
Sma_SmeT	Q8KLP4	993	TPVHDLRAV	84	92	4.06e-08	TPVHDLRAV
		995	QIEERLST	72	79	5.5e-05	QELERTST
		1014	GVFVPGTV	205	212	2.19e-06	GVFVPGTV
		1017	TMEIML	109	114	8.36e-05	TMEIML
		1020	LGVLHGAMVEPELMD	171	185	1.15e-15	LGVLHGAMVEPELMD
		1028	GFRDALDRMER	132	142	8.29e-11	GFRDALDRMER
Tth_FadR	Q5SM42	3232	YELLNPDPVRAKAAF	110	124	5.01e-15	YELLNPDPVRARAAF		tFadR-2
		3234	PYKEAVLLDYG	52	62	2.54e-10	PYKEAVLLDYG		tFadR-1
