# Supplementary material for: Conserved Motifs in the Ligand-Binding Domain of TetR Family Regulators: Identification and Analysis
Source: Comput Struct Biotechnol J. 2026 May 15;35(1):0100. doi: 10.34133/csbj.0100 (PMC13176608; doi:10.34133/csbj.0100)
Supplement: Supplementary 1 — Data S1 to S4 Figs. S1 to S13 [file csbj.0100.f1.zip › Data_S3.meme]

********************************************************************************
XSTREME - Motif Discovery and Enrichment Analysis
********************************************************************************
MEME version 5.5.4 (Fri Jun 16 12:19:08 2023 -0700)

For further information on how to interpret these results please access https://meme-suite.org/meme.
To get a copy of the MEME Suite software please access https://meme-suite.org.

********************************************************************************


********************************************************************************
REFERENCE
********************************************************************************
If you use this program in your research, please cite:

Charles E. Grant and Timothy L. Bailey, "XSTREME: comprehensive motif analysis of biological sequence datasets",
BioRxiv, September 3, 2021.
********************************************************************************


ALPHABET= ACDEFGHIKLMNPQRSTVWY

Background letter frequencies (from file `Tetr_FamA-xstreme/background'):
A 0.09445 C 0.00414 D 0.06283 E 0.08158 F 0.05547 G 0.05745 H 0.02306 I 0.06427 K 0.04968 L 0.11060 M 0.03231 N 0.03037 P 0.03256 Q 0.03379 R 0.06441 S 0.05238 T 0.04354 V 0.05909 W 0.00932 Y 0.03869 

MOTIF 74 LLGSLNWMWVWYRPR MEME-8

letter-probability matrix: alength= 20 w= 15 nsites= 469 E= 7.5e-730
  0.049041	  0.000000	  0.000000	  0.000000	  0.083156	  0.000000	  0.000000	  0.123667	  0.000000	  0.501066	  0.151386	  0.000000	  0.000000	  0.000000	  0.000000	  0.000000	  0.004264	  0.085288	  0.000000	  0.002132	
  0.000000	  0.000000	  0.000000	  0.000000	  0.298507	  0.002132	  0.000000	  0.027719	  0.000000	  0.466951	  0.051173	  0.000000	  0.000000	  0.000000	  0.000000	  0.000000	  0.000000	  0.000000	  0.149254	  0.004264	
  0.006397	  0.017058	  0.000000	  0.000000	  0.000000	  0.710021	  0.000000	  0.021322	  0.000000	  0.029851	  0.049041	  0.000000	  0.002132	  0.002132	  0.000000	  0.140725	  0.008529	  0.012793	  0.000000	  0.000000	
  0.356077	  0.014925	  0.000000	  0.000000	  0.000000	  0.051173	  0.000000	  0.031983	  0.000000	  0.027719	  0.029851	  0.038380	  0.000000	  0.000000	  0.000000	  0.379531	  0.059701	  0.010661	  0.000000	  0.000000	
  0.068230	  0.014925	  0.000000	  0.000000	  0.000000	  0.000000	  0.000000	  0.085288	  0.000000	  0.678038	  0.049041	  0.000000	  0.000000	  0.000000	  0.000000	  0.010661	  0.019190	  0.074627	  0.000000	  0.000000	
  0.002132	  0.000000	  0.000000	  0.072495	  0.000000	  0.000000	  0.036247	  0.000000	  0.000000	  0.000000	  0.000000	  0.656716	  0.000000	  0.223881	  0.000000	  0.004264	  0.000000	  0.004264	  0.000000	  0.000000	
  0.113006	  0.000000	  0.000000	  0.000000	  0.000000	  0.110874	  0.000000	  0.000000	  0.000000	  0.002132	  0.000000	  0.000000	  0.000000	  0.000000	  0.000000	  0.142857	  0.002132	  0.000000	  0.609808	  0.019190	
  0.123667	  0.000000	  0.000000	  0.000000	  0.000000	  0.000000	  0.000000	  0.078891	  0.000000	  0.085288	  0.240938	  0.000000	  0.142857	  0.000000	  0.000000	  0.049041	  0.136461	  0.142857	  0.000000	  0.000000	
  0.081023	  0.010661	  0.121535	  0.000000	  0.002132	  0.002132	  0.017058	  0.113006	  0.000000	  0.034115	  0.002132	  0.002132	  0.002132	  0.000000	  0.000000	  0.055437	  0.157783	  0.100213	  0.281450	  0.017058	
  0.019190	  0.000000	  0.042644	  0.006397	  0.136461	  0.000000	  0.000000	  0.100213	  0.000000	  0.057569	  0.119403	  0.027719	  0.000000	  0.008529	  0.027719	  0.002132	  0.151386	  0.294243	  0.000000	  0.006397	
  0.000000	  0.000000	  0.000000	  0.000000	  0.000000	  0.000000	  0.000000	  0.000000	  0.000000	  0.000000	  0.000000	  0.000000	  0.000000	  0.000000	  0.000000	  0.002132	  0.000000	  0.000000	  0.997868	  0.000000	
  0.000000	  0.000000	  0.000000	  0.000000	  0.375267	  0.000000	  0.000000	  0.000000	  0.000000	  0.000000	  0.000000	  0.000000	  0.000000	  0.000000	  0.000000	  0.000000	  0.000000	  0.000000	  0.002132	  0.622601	
  0.010661	  0.000000	  0.226013	  0.014925	  0.002132	  0.010661	  0.072495	  0.004264	  0.008529	  0.000000	  0.000000	  0.025586	  0.000000	  0.044776	  0.445629	  0.076759	  0.051173	  0.006397	  0.000000	  0.000000	
  0.004264	  0.000000	  0.006397	  0.017058	  0.000000	  0.000000	  0.010661	  0.021322	  0.025586	  0.002132	  0.000000	  0.000000	  0.746269	  0.029851	  0.104478	  0.002132	  0.002132	  0.025586	  0.000000	  0.002132	
  0.142857	  0.000000	  0.061834	  0.068230	  0.000000	  0.008529	  0.004264	  0.055437	  0.023454	  0.006397	  0.000000	  0.031983	  0.000000	  0.029851	  0.511727	  0.021322	  0.021322	  0.012793	  0.000000	  0.000000	

MOTIF 76 MMENLAYQRVVVQGV MEME-15

letter-probability matrix: alength= 20 w= 15 nsites= 350 E= 3.3e-409
  0.000000	  0.000000	  0.000000	  0.000000	  0.000000	  0.000000	  0.000000	  0.097143	  0.000000	  0.288571	  0.505714	  0.000000	  0.000000	  0.000000	  0.002857	  0.000000	  0.000000	  0.105714	  0.000000	  0.000000	
  0.000000	  0.000000	  0.000000	  0.000000	  0.014286	  0.000000	  0.000000	  0.125714	  0.000000	  0.188571	  0.657143	  0.000000	  0.000000	  0.000000	  0.000000	  0.000000	  0.000000	  0.014286	  0.000000	  0.000000	
  0.060000	  0.002857	  0.140000	  0.300000	  0.000000	  0.002857	  0.005714	  0.011429	  0.054286	  0.002857	  0.000000	  0.017143	  0.000000	  0.057143	  0.094286	  0.022857	  0.205714	  0.022857	  0.000000	  0.000000	
  0.014286	  0.000000	  0.108571	  0.074286	  0.011429	  0.002857	  0.197143	  0.000000	  0.002857	  0.000000	  0.000000	  0.211429	  0.000000	  0.011429	  0.037143	  0.074286	  0.211429	  0.000000	  0.000000	  0.042857	
  0.005714	  0.000000	  0.000000	  0.000000	  0.020000	  0.000000	  0.062857	  0.054286	  0.060000	  0.574286	  0.008571	  0.014286	  0.017143	  0.048571	  0.048571	  0.005714	  0.022857	  0.051429	  0.000000	  0.005714	
  0.331429	  0.000000	  0.022857	  0.000000	  0.000000	  0.097143	  0.014286	  0.000000	  0.005714	  0.000000	  0.000000	  0.005714	  0.314286	  0.008571	  0.002857	  0.085714	  0.065714	  0.000000	  0.000000	  0.045714	
  0.002857	  0.000000	  0.000000	  0.000000	  0.297143	  0.000000	  0.008571	  0.005714	  0.000000	  0.028571	  0.042857	  0.000000	  0.000000	  0.000000	  0.000000	  0.000000	  0.011429	  0.002857	  0.002857	  0.597143	
  0.011429	  0.000000	  0.000000	  0.185714	  0.000000	  0.000000	  0.274286	  0.000000	  0.000000	  0.062857	  0.011429	  0.000000	  0.000000	  0.442857	  0.000000	  0.000000	  0.011429	  0.000000	  0.000000	  0.000000	
  0.097143	  0.002857	  0.017143	  0.000000	  0.000000	  0.002857	  0.142857	  0.000000	  0.122857	  0.005714	  0.000000	  0.051429	  0.000000	  0.011429	  0.442857	  0.031429	  0.057143	  0.008571	  0.005714	  0.000000	
  0.062857	  0.002857	  0.000000	  0.000000	  0.000000	  0.005714	  0.000000	  0.005714	  0.000000	  0.000000	  0.000000	  0.008571	  0.000000	  0.000000	  0.000000	  0.057143	  0.077143	  0.780000	  0.000000	  0.000000	
  0.165714	  0.000000	  0.002857	  0.000000	  0.000000	  0.000000	  0.000000	  0.168571	  0.000000	  0.034286	  0.000000	  0.000000	  0.000000	  0.000000	  0.000000	  0.022857	  0.122857	  0.480000	  0.000000	  0.002857	
  0.091429	  0.000000	  0.000000	  0.000000	  0.000000	  0.014286	  0.168571	  0.020000	  0.005714	  0.071429	  0.022857	  0.005714	  0.000000	  0.005714	  0.057143	  0.051429	  0.022857	  0.380000	  0.082857	  0.000000	
  0.002857	  0.000000	  0.014286	  0.134286	  0.000000	  0.000000	  0.011429	  0.022857	  0.000000	  0.108571	  0.008571	  0.005714	  0.000000	  0.674286	  0.008571	  0.002857	  0.002857	  0.002857	  0.000000	  0.000000	
  0.071429	  0.000000	  0.014286	  0.002857	  0.000000	  0.831429	  0.011429	  0.000000	  0.002857	  0.000000	  0.000000	  0.002857	  0.000000	  0.000000	  0.002857	  0.034286	  0.025714	  0.000000	  0.000000	  0.000000	
  0.008571	  0.000000	  0.000000	  0.000000	  0.002857	  0.000000	  0.000000	  0.022857	  0.000000	  0.157143	  0.002857	  0.002857	  0.002857	  0.000000	  0.000000	  0.002857	  0.028571	  0.722857	  0.000000	  0.045714	

MOTIF 88 EGMRRLFEAVEPVAA MEME-27

letter-probability matrix: alength= 20 w= 15 nsites= 238 E= 9.5e-168
  0.105042	  0.000000	  0.029412	  0.340336	  0.016807	  0.000000	  0.042017	  0.004202	  0.000000	  0.008403	  0.004202	  0.004202	  0.000000	  0.079832	  0.252101	  0.016807	  0.075630	  0.012605	  0.000000	  0.008403	
  0.382353	  0.000000	  0.000000	  0.000000	  0.000000	  0.558824	  0.000000	  0.004202	  0.000000	  0.000000	  0.000000	  0.016807	  0.000000	  0.000000	  0.000000	  0.008403	  0.012605	  0.008403	  0.008403	  0.000000	
  0.000000	  0.000000	  0.000000	  0.000000	  0.000000	  0.000000	  0.000000	  0.000000	  0.000000	  0.025210	  0.953782	  0.000000	  0.000000	  0.000000	  0.000000	  0.000000	  0.000000	  0.004202	  0.016807	  0.000000	
  0.033613	  0.000000	  0.193277	  0.193277	  0.004202	  0.012605	  0.004202	  0.000000	  0.008403	  0.016807	  0.004202	  0.025210	  0.000000	  0.121849	  0.294118	  0.012605	  0.063025	  0.004202	  0.000000	  0.008403	
  0.063025	  0.000000	  0.000000	  0.025210	  0.021008	  0.016807	  0.008403	  0.029412	  0.029412	  0.176471	  0.126050	  0.004202	  0.000000	  0.008403	  0.378151	  0.004202	  0.046218	  0.004202	  0.021008	  0.037815	
  0.037815	  0.067227	  0.008403	  0.000000	  0.000000	  0.000000	  0.000000	  0.012605	  0.000000	  0.331933	  0.012605	  0.281513	  0.000000	  0.000000	  0.000000	  0.021008	  0.063025	  0.147059	  0.004202	  0.012605	
  0.000000	  0.008403	  0.000000	  0.000000	  0.411765	  0.000000	  0.000000	  0.033613	  0.000000	  0.121849	  0.042017	  0.029412	  0.000000	  0.004202	  0.180672	  0.004202	  0.037815	  0.012605	  0.000000	  0.113445	
  0.189076	  0.000000	  0.222689	  0.403361	  0.000000	  0.004202	  0.008403	  0.000000	  0.042017	  0.021008	  0.000000	  0.000000	  0.000000	  0.046218	  0.025210	  0.012605	  0.025210	  0.000000	  0.000000	  0.000000	
  0.651261	  0.000000	  0.000000	  0.079832	  0.000000	  0.029412	  0.000000	  0.000000	  0.000000	  0.008403	  0.000000	  0.000000	  0.000000	  0.063025	  0.079832	  0.025210	  0.050420	  0.012605	  0.000000	  0.000000	
  0.025210	  0.004202	  0.000000	  0.000000	  0.000000	  0.000000	  0.000000	  0.197479	  0.000000	  0.042017	  0.004202	  0.004202	  0.008403	  0.004202	  0.000000	  0.004202	  0.016807	  0.689076	  0.000000	  0.000000	
  0.054622	  0.000000	  0.033613	  0.626050	  0.000000	  0.016807	  0.008403	  0.004202	  0.004202	  0.029412	  0.000000	  0.021008	  0.000000	  0.016807	  0.071429	  0.000000	  0.109244	  0.004202	  0.000000	  0.000000	
  0.025210	  0.000000	  0.000000	  0.025210	  0.000000	  0.004202	  0.004202	  0.000000	  0.000000	  0.000000	  0.000000	  0.000000	  0.936975	  0.000000	  0.000000	  0.004202	  0.000000	  0.000000	  0.000000	  0.000000	
  0.172269	  0.000000	  0.004202	  0.012605	  0.025210	  0.021008	  0.117647	  0.142857	  0.000000	  0.197479	  0.008403	  0.000000	  0.004202	  0.004202	  0.000000	  0.008403	  0.029412	  0.205882	  0.000000	  0.046218	
  0.449580	  0.012605	  0.000000	  0.004202	  0.004202	  0.008403	  0.004202	  0.033613	  0.004202	  0.025210	  0.210084	  0.000000	  0.000000	  0.004202	  0.105042	  0.054622	  0.012605	  0.046218	  0.000000	  0.021008	
  0.172269	  0.004202	  0.050420	  0.100840	  0.008403	  0.063025	  0.037815	  0.004202	  0.105042	  0.042017	  0.004202	  0.021008	  0.004202	  0.079832	  0.126050	  0.084034	  0.084034	  0.008403	  0.000000	  0.000000	

MOTIF 106 QMSTALKPRQR MEME-69

letter-probability matrix: alength= 20 w= 11 nsites= 43 E= 5.5e-015
  0.000000	  0.000000	  0.000000	  0.139535	  0.000000	  0.023256	  0.023256	  0.000000	  0.023256	  0.000000	  0.000000	  0.000000	  0.000000	  0.790698	  0.000000	  0.000000	  0.000000	  0.000000	  0.000000	  0.000000	
  0.186047	  0.000000	  0.093023	  0.046512	  0.000000	  0.023256	  0.000000	  0.000000	  0.000000	  0.000000	  0.325581	  0.000000	  0.046512	  0.000000	  0.116279	  0.069767	  0.000000	  0.093023	  0.000000	  0.000000	
  0.046512	  0.000000	  0.000000	  0.000000	  0.046512	  0.000000	  0.000000	  0.000000	  0.000000	  0.000000	  0.000000	  0.302326	  0.000000	  0.000000	  0.000000	  0.581395	  0.023256	  0.000000	  0.000000	  0.000000	
  0.139535	  0.000000	  0.000000	  0.000000	  0.000000	  0.000000	  0.000000	  0.000000	  0.000000	  0.000000	  0.000000	  0.000000	  0.023256	  0.000000	  0.023256	  0.348837	  0.441860	  0.023256	  0.000000	  0.000000	
  0.906977	  0.000000	  0.000000	  0.093023	  0.000000	  0.000000	  0.000000	  0.000000	  0.000000	  0.000000	  0.000000	  0.000000	  0.000000	  0.000000	  0.000000	  0.000000	  0.000000	  0.000000	  0.000000	  0.000000	
  0.000000	  0.000000	  0.000000	  0.000000	  0.000000	  0.000000	  0.000000	  0.000000	  0.000000	  1.000000	  0.000000	  0.000000	  0.000000	  0.000000	  0.000000	  0.000000	  0.000000	  0.000000	  0.000000	  0.000000	
  0.000000	  0.000000	  0.000000	  0.000000	  0.000000	  0.000000	  0.000000	  0.000000	  1.000000	  0.000000	  0.000000	  0.000000	  0.000000	  0.000000	  0.000000	  0.000000	  0.000000	  0.000000	  0.000000	  0.000000	
  0.116279	  0.000000	  0.023256	  0.116279	  0.000000	  0.000000	  0.000000	  0.162791	  0.000000	  0.023256	  0.000000	  0.000000	  0.348837	  0.023256	  0.000000	  0.046512	  0.069767	  0.069767	  0.000000	  0.000000	
  0.000000	  0.000000	  0.000000	  0.000000	  0.000000	  0.000000	  0.023256	  0.000000	  0.000000	  0.000000	  0.000000	  0.000000	  0.000000	  0.000000	  0.976744	  0.000000	  0.000000	  0.000000	  0.000000	  0.000000	
  0.000000	  0.000000	  0.000000	  0.000000	  0.000000	  0.000000	  0.000000	  0.000000	  0.000000	  0.000000	  0.000000	  0.000000	  0.000000	  1.000000	  0.000000	  0.000000	  0.000000	  0.000000	  0.000000	  0.000000	
  0.000000	  0.000000	  0.000000	  0.000000	  0.000000	  0.000000	  0.000000	  0.000000	  0.000000	  0.000000	  0.000000	  0.000000	  0.000000	  0.325581	  0.674419	  0.000000	  0.000000	  0.000000	  0.000000	  0.000000	

MOTIF 141 TKDELLAAALEHVAE MEME-4

letter-probability matrix: alength= 20 w= 15 nsites= 5921 E= 4.0e-498
  0.014525	  0.001013	  0.045094	  0.001689	  0.001520	  0.052018	  0.000169	  0.003209	  0.008445	  0.002196	  0.001182	  0.057085	  0.000844	  0.001858	  0.001520	  0.333221	  0.467151	  0.006587	  0.000169	  0.000507	
  0.005742	  0.000676	  0.002871	  0.000844	  0.002871	  0.001013	  0.029387	  0.023307	  0.444520	  0.174295	  0.015031	  0.002196	  0.001182	  0.135450	  0.114170	  0.015200	  0.003884	  0.024151	  0.000844	  0.002364	
  0.048809	  0.000507	  0.471204	  0.250802	  0.000507	  0.006587	  0.017902	  0.000676	  0.013173	  0.001689	  0.001689	  0.013680	  0.003716	  0.045769	  0.034116	  0.047965	  0.033947	  0.005742	  0.000338	  0.001182	
  0.094265	  0.000001	  0.210786	  0.469697	  0.000512	  0.014028	  0.002368	  0.001358	  0.059621	  0.002724	  0.001524	  0.015709	  0.000513	  0.060807	  0.032443	  0.020275	  0.010987	  0.001362	  0.000002	  0.001017	
  0.002702	  0.000507	  0.000507	  0.001520	  0.002196	  0.000338	  0.000169	  0.055565	  0.001689	  0.765242	  0.143895	  0.000676	  0.000844	  0.001351	  0.000169	  0.001520	  0.001858	  0.017565	  0.000169	  0.001520	
  0.003040	  0.001858	  0.000000	  0.000844	  0.049823	  0.000169	  0.002364	  0.112988	  0.002533	  0.571863	  0.089681	  0.000338	  0.000169	  0.001689	  0.010640	  0.002871	  0.009627	  0.131903	  0.000169	  0.007431	
  0.245398	  0.002364	  0.010978	  0.041547	  0.006587	  0.031920	  0.019085	  0.043236	  0.009965	  0.165513	  0.012498	  0.011991	  0.001182	  0.018409	  0.068569	  0.048134	  0.088161	  0.165006	  0.000338	  0.009120	
  0.322581	  0.004391	  0.007600	  0.077858	  0.285256	  0.014187	  0.054383	  0.007938	  0.010978	  0.009289	  0.001858	  0.007262	  0.000000	  0.036480	  0.036987	  0.030907	  0.012329	  0.006587	  0.000844	  0.072285	
  0.719304	  0.017227	  0.000844	  0.002027	  0.003547	  0.023982	  0.001013	  0.017396	  0.001351	  0.012836	  0.001013	  0.001013	  0.000000	  0.000844	  0.000338	  0.064009	  0.069245	  0.057929	  0.000169	  0.005911	
  0.017058	  0.027698	  0.000000	  0.000844	  0.225469	  0.002027	  0.004898	  0.031245	  0.001689	  0.371728	  0.177673	  0.000676	  0.000507	  0.004391	  0.001520	  0.003547	  0.013173	  0.085796	  0.003884	  0.026178	
  0.083432	  0.012836	  0.117885	  0.226989	  0.000676	  0.050836	  0.009627	  0.002027	  0.037494	  0.015200	  0.001520	  0.040027	  0.001182	  0.057085	  0.224118	  0.041209	  0.069245	  0.007093	  0.000338	  0.001182	
  0.029725	  0.002871	  0.009965	  0.037831	  0.059787	  0.004391	  0.220740	  0.013342	  0.006756	  0.140517	  0.015369	  0.006418	  0.001013	  0.118392	  0.089681	  0.036143	  0.027360	  0.036987	  0.036818	  0.105894	
  0.225324	  0.015032	  0.000180	  0.004911	  0.061819	  0.021797	  0.011320	  0.105732	  0.005407	  0.127365	  0.032093	  0.022465	  0.002033	  0.007268	  0.002887	  0.077866	  0.025342	  0.235276	  0.000678	  0.015204	
  0.146597	  0.011822	  0.023982	  0.060969	  0.068063	  0.124641	  0.022125	  0.038169	  0.024151	  0.045094	  0.015876	  0.125654	  0.004222	  0.019254	  0.025502	  0.098632	  0.047289	  0.071103	  0.000844	  0.026009	
  0.085121	  0.002364	  0.127343	  0.446377	  0.000169	  0.044080	  0.007938	  0.002364	  0.028711	  0.007262	  0.018747	  0.033440	  0.002027	  0.061307	  0.058436	  0.027698	  0.033271	  0.009796	  0.000338	  0.003209	

MOTIF 142 VIAEGVAAGEF MEME-8

letter-probability matrix: alength= 20 w= 11 nsites= 4237 E= 5.9e-258
  0.075997	  0.010621	  0.000236	  0.003540	  0.001888	  0.000944	  0.001416	  0.266226	  0.000000	  0.249233	  0.017229	  0.001888	  0.001652	  0.000944	  0.001180	  0.006844	  0.047203	  0.310833	  0.000236	  0.001888	
  0.004956	  0.000236	  0.000000	  0.000944	  0.006136	  0.000472	  0.000000	  0.537881	  0.000944	  0.267642	  0.006608	  0.000236	  0.000236	  0.001416	  0.003540	  0.000000	  0.000472	  0.168279	  0.000000	  0.000000	
  0.262450	  0.001888	  0.052868	  0.260798	  0.001416	  0.011093	  0.014161	  0.006844	  0.017701	  0.012509	  0.002124	  0.020533	  0.000236	  0.036346	  0.184801	  0.038471	  0.043427	  0.032098	  0.000000	  0.000236	
  0.116592	  0.010385	  0.111164	  0.348360	  0.002360	  0.012745	  0.016285	  0.007789	  0.021241	  0.026434	  0.001416	  0.025254	  0.000472	  0.097239	  0.123436	  0.026434	  0.031862	  0.012745	  0.000236	  0.007553	
  0.011093	  0.000944	  0.000236	  0.001888	  0.000236	  0.970262	  0.000472	  0.000944	  0.000708	  0.002124	  0.000236	  0.001416	  0.000000	  0.000236	  0.000236	  0.007080	  0.001180	  0.000708	  0.000000	  0.000000	
  0.137361	  0.013689	  0.000236	  0.006372	  0.001180	  0.002596	  0.002596	  0.130045	  0.061128	  0.027378	  0.011565	  0.002832	  0.000236	  0.086382	  0.041303	  0.012745	  0.037763	  0.418220	  0.000000	  0.006372	
  0.353080	  0.000472	  0.092754	  0.136889	  0.001416	  0.026670	  0.007316	  0.002360	  0.039887	  0.006136	  0.001416	  0.012509	  0.002596	  0.060656	  0.073637	  0.145622	  0.025726	  0.009677	  0.000236	  0.000944	
  0.275903	  0.025254	  0.059240	  0.073637	  0.000708	  0.017465	  0.008733	  0.001416	  0.027142	  0.033278	  0.002124	  0.017465	  0.002360	  0.120368	  0.154591	  0.098419	  0.066084	  0.010385	  0.004720	  0.000708	
  0.004956	  0.000236	  0.011801	  0.008261	  0.000000	  0.920463	  0.004484	  0.000236	  0.011329	  0.000236	  0.000944	  0.016521	  0.000236	  0.006136	  0.007080	  0.004720	  0.001180	  0.000472	  0.000000	  0.000708	
  0.059240	  0.001652	  0.047675	  0.544725	  0.000236	  0.004484	  0.013689	  0.023602	  0.008733	  0.009677	  0.002124	  0.001888	  0.002832	  0.017229	  0.023366	  0.029502	  0.049327	  0.157659	  0.000000	  0.002360	
  0.002832	  0.000708	  0.000944	  0.003304	  0.880812	  0.000472	  0.000000	  0.025254	  0.001180	  0.043663	  0.005664	  0.000708	  0.000944	  0.000944	  0.000472	  0.001180	  0.000944	  0.023838	  0.000708	  0.005428	

MOTIF 173 35-DEALARE STREME-35

letter-probability matrix: alength= 20 w= 7 nsites= 722 E= 1.2e-018
  0.000033	  0.000001	  0.947326	  0.052478	  0.000007	  0.000014	  0.000005	  0.000009	  0.000004	  0.000030	  0.000005	  0.000004	  0.000009	  0.000008	  0.000021	  0.000011	  0.000012	  0.000015	  0.000003	  0.000005	
  0.045428	  0.000001	  0.107601	  0.829321	  0.000007	  0.004783	  0.000005	  0.000009	  0.000004	  0.000030	  0.000005	  0.000004	  0.000009	  0.004777	  0.000021	  0.000011	  0.006371	  0.000015	  0.000003	  0.001595	
  0.691258	  0.000001	  0.000015	  0.167594	  0.000007	  0.093805	  0.000005	  0.000009	  0.001594	  0.000030	  0.000005	  0.001593	  0.014316	  0.000008	  0.006380	  0.007959	  0.012217	  0.003195	  0.000003	  0.000005	
  0.004802	  0.000001	  0.000015	  0.000018	  0.007955	  0.017500	  0.004774	  0.000009	  0.000004	  0.542902	  0.000005	  0.000004	  0.001599	  0.000008	  0.000021	  0.001600	  0.001602	  0.003195	  0.000003	  0.413982	
  0.901096	  0.000001	  0.002682	  0.000018	  0.000007	  0.003193	  0.000005	  0.000009	  0.017491	  0.000030	  0.000005	  0.001593	  0.000009	  0.000008	  0.000021	  0.000011	  0.072207	  0.001605	  0.000003	  0.000005	
  0.000033	  0.000001	  0.000015	  0.000018	  0.000007	  0.000014	  0.012723	  0.000009	  0.000004	  0.000030	  0.000005	  0.000004	  0.000009	  0.000008	  0.987074	  0.000011	  0.000012	  0.000015	  0.000003	  0.000005	
  0.000033	  0.000001	  0.000015	  0.996609	  0.000007	  0.000014	  0.000005	  0.000009	  0.000004	  0.000030	  0.001594	  0.000004	  0.000009	  0.000008	  0.000021	  0.001600	  0.000012	  0.000015	  0.000003	  0.000005	

MOTIF 179 26-TPDNMALMY STREME-26

letter-probability matrix: alength= 20 w= 9 nsites= 609 E= 1.8e-021
  0.001915	  0.000002	  0.015023	  0.048788	  0.000008	  0.000016	  0.000006	  0.000011	  0.003756	  0.000035	  0.005633	  0.001880	  0.000011	  0.000010	  0.000025	  0.046904	  0.875950	  0.000018	  0.000004	  0.000006	
  0.133211	  0.000002	  0.031904	  0.003773	  0.000008	  0.000016	  0.000006	  0.000011	  0.000005	  0.000035	  0.000006	  0.001880	  0.778412	  0.001885	  0.000025	  0.030023	  0.009393	  0.009396	  0.000004	  0.000006	
  0.001915	  0.000002	  0.414540	  0.061918	  0.000008	  0.007519	  0.108795	  0.000011	  0.009383	  0.000035	  0.000006	  0.003755	  0.001886	  0.013139	  0.337645	  0.000013	  0.000014	  0.000018	  0.000004	  0.039395	
  0.033801	  0.000002	  0.005645	  0.000021	  0.000008	  0.000016	  0.000006	  0.011265	  0.005632	  0.000035	  0.000006	  0.791535	  0.000011	  0.000010	  0.000025	  0.000013	  0.138813	  0.013148	  0.000004	  0.000006	
  0.000039	  0.000002	  0.000018	  0.000021	  0.000008	  0.000016	  0.000006	  0.000011	  0.000005	  0.189477	  0.806542	  0.000004	  0.000011	  0.001885	  0.000025	  0.000013	  0.000014	  0.001894	  0.000004	  0.000006	
  0.333907	  0.000002	  0.000018	  0.322636	  0.000008	  0.003768	  0.001882	  0.000011	  0.005632	  0.238245	  0.000006	  0.003755	  0.000011	  0.037523	  0.003776	  0.000013	  0.045030	  0.003769	  0.000004	  0.000006	
  0.000039	  0.000002	  0.000018	  0.000021	  0.000008	  0.000016	  0.000006	  0.003762	  0.000005	  0.954749	  0.000006	  0.000004	  0.000011	  0.000010	  0.000025	  0.000013	  0.000014	  0.041283	  0.000004	  0.000006	
  0.000039	  0.000002	  0.000018	  0.000021	  0.000008	  0.000016	  0.000006	  0.000011	  0.000005	  0.000035	  0.740893	  0.000004	  0.000011	  0.000010	  0.000025	  0.253227	  0.001890	  0.003769	  0.000004	  0.000006	
  0.000039	  0.001877	  0.000018	  0.000021	  0.000008	  0.000016	  0.000006	  0.000011	  0.000005	  0.000035	  0.000006	  0.000004	  0.000011	  0.000010	  0.000025	  0.000013	  0.000014	  0.000018	  0.000004	  0.997860	

MOTIF 184 29-VTDRTPLSREAILQM STREME-29

letter-probability matrix: alength= 20 w= 15 nsites= 588 E= 1.3e-019
  0.009823	  0.000002	  0.001975	  0.000022	  0.001965	  0.000017	  0.000007	  0.000011	  0.000005	  0.000037	  0.005875	  0.000004	  0.001968	  0.000010	  0.000026	  0.230868	  0.000015	  0.747362	  0.000004	  0.000006	
  0.000041	  0.000002	  0.000018	  0.000022	  0.001965	  0.000017	  0.000007	  0.119351	  0.000005	  0.000037	  0.013701	  0.000004	  0.000011	  0.000010	  0.000026	  0.000013	  0.731706	  0.133054	  0.000004	  0.000006	
  0.043081	  0.000002	  0.950826	  0.005891	  0.000008	  0.000017	  0.000007	  0.000011	  0.000005	  0.000037	  0.000006	  0.000004	  0.000011	  0.000010	  0.000026	  0.000013	  0.000015	  0.000019	  0.000004	  0.000006	
  0.025474	  0.015653	  0.005888	  0.000022	  0.000008	  0.000017	  0.001963	  0.000011	  0.041089	  0.031339	  0.000006	  0.000004	  0.072398	  0.037182	  0.696503	  0.046967	  0.017622	  0.007844	  0.000004	  0.000006	
  0.221113	  0.001958	  0.005888	  0.082191	  0.000008	  0.000017	  0.011745	  0.000011	  0.168255	  0.000037	  0.000006	  0.013699	  0.000011	  0.113481	  0.043067	  0.025446	  0.303256	  0.007844	  0.000004	  0.001962	
  0.000041	  0.000002	  0.000018	  0.000022	  0.000008	  0.000017	  0.000007	  0.000011	  0.000005	  0.000037	  0.000006	  0.000004	  0.999729	  0.000010	  0.000026	  0.000013	  0.000015	  0.000019	  0.000004	  0.000006	
  0.045038	  0.000002	  0.000018	  0.000022	  0.000008	  0.000017	  0.000007	  0.019575	  0.000005	  0.815853	  0.068480	  0.000004	  0.007837	  0.000010	  0.000026	  0.000013	  0.043056	  0.000019	  0.000004	  0.000006	
  0.258285	  0.000002	  0.101751	  0.029368	  0.000008	  0.037188	  0.000007	  0.000011	  0.017612	  0.001993	  0.000006	  0.011743	  0.000011	  0.027400	  0.015677	  0.363903	  0.131093	  0.003932	  0.000004	  0.000006	
  0.000041	  0.001958	  0.000018	  0.011761	  0.000008	  0.000017	  0.009789	  0.000011	  0.088043	  0.000037	  0.000006	  0.003917	  0.007837	  0.005879	  0.870622	  0.000013	  0.000015	  0.000019	  0.000004	  0.000006	
  0.088078	  0.000002	  0.160443	  0.667153	  0.000008	  0.011755	  0.003919	  0.001968	  0.000005	  0.000037	  0.000006	  0.019568	  0.003924	  0.019574	  0.000026	  0.009795	  0.009797	  0.003932	  0.000004	  0.000006	
  0.410883	  0.000002	  0.154574	  0.361955	  0.000008	  0.000017	  0.001963	  0.000011	  0.000005	  0.000037	  0.000006	  0.001961	  0.000011	  0.029356	  0.000026	  0.001970	  0.017622	  0.019583	  0.000004	  0.000006	
  0.000041	  0.000002	  0.000018	  0.000022	  0.001965	  0.000017	  0.000007	  0.790395	  0.000005	  0.043078	  0.015657	  0.000004	  0.000011	  0.000010	  0.000026	  0.000013	  0.000015	  0.148705	  0.000004	  0.000006	
  0.056776	  0.000002	  0.000018	  0.011761	  0.000008	  0.005886	  0.001963	  0.000011	  0.011743	  0.455877	  0.000006	  0.000004	  0.000011	  0.000010	  0.422607	  0.023490	  0.005884	  0.003932	  0.000004	  0.000006	
  0.221113	  0.001958	  0.015670	  0.027412	  0.000008	  0.000017	  0.000007	  0.007837	  0.039133	  0.090031	  0.058698	  0.001961	  0.000011	  0.250429	  0.158494	  0.019577	  0.033274	  0.074362	  0.000004	  0.000006	
  0.000041	  0.000002	  0.000018	  0.000022	  0.000008	  0.000017	  0.000007	  0.140872	  0.000005	  0.070467	  0.729741	  0.000004	  0.000011	  0.000010	  0.000026	  0.000013	  0.007840	  0.050885	  0.000004	  0.000006	

MOTIF 187 49-DRTGVELEY STREME-49

letter-probability matrix: alength= 20 w= 9 nsites= 587 E= 7.8e-014
  0.000039	  0.000002	  0.612327	  0.281608	  0.000008	  0.103958	  0.000006	  0.000011	  0.000005	  0.000036	  0.000006	  0.000004	  0.000011	  0.000010	  0.001915	  0.000013	  0.000014	  0.000018	  0.000004	  0.000006	
  0.000039	  0.000002	  0.000018	  0.000021	  0.000008	  0.001906	  0.000006	  0.000011	  0.000005	  0.005705	  0.000006	  0.000004	  0.013240	  0.000010	  0.978964	  0.000013	  0.000014	  0.000018	  0.000004	  0.000006	
  0.132328	  0.000002	  0.009467	  0.009471	  0.000008	  0.241916	  0.000006	  0.001901	  0.005674	  0.000036	  0.000006	  0.003784	  0.041587	  0.005679	  0.024593	  0.056708	  0.455467	  0.011357	  0.000004	  0.000006	
  0.115320	  0.000002	  0.000018	  0.005691	  0.000008	  0.532952	  0.007566	  0.000011	  0.001895	  0.003815	  0.000006	  0.001894	  0.011350	  0.015129	  0.294841	  0.009462	  0.000014	  0.000018	  0.000004	  0.000006	
  0.139888	  0.000002	  0.000018	  0.000021	  0.000008	  0.000016	  0.000006	  0.139859	  0.000005	  0.058621	  0.052921	  0.000004	  0.000011	  0.000010	  0.000025	  0.000013	  0.000014	  0.608548	  0.000004	  0.000006	
  0.000039	  0.000002	  0.000018	  0.946833	  0.000008	  0.000016	  0.000006	  0.000011	  0.000005	  0.001925	  0.000006	  0.000004	  0.000011	  0.000010	  0.037822	  0.000013	  0.003794	  0.009467	  0.000004	  0.000006	
  0.000039	  0.000002	  0.000018	  0.000021	  0.000008	  0.000016	  0.000006	  0.000011	  0.000005	  0.973305	  0.000006	  0.000004	  0.000011	  0.000010	  0.000025	  0.000013	  0.000014	  0.026476	  0.000004	  0.000006	
  0.000039	  0.000002	  0.005687	  0.994079	  0.000008	  0.000016	  0.000006	  0.000011	  0.000005	  0.000036	  0.000006	  0.000004	  0.000011	  0.000010	  0.000025	  0.000013	  0.000014	  0.000018	  0.000004	  0.000006	
  0.000039	  0.024570	  0.000018	  0.000021	  0.005677	  0.000016	  0.000006	  0.000011	  0.000005	  0.000036	  0.000006	  0.000004	  0.000011	  0.000010	  0.000025	  0.000013	  0.000014	  0.000018	  0.000004	  0.969496	

MOTIF 188 AEGACQAI MEME-61

letter-probability matrix: alength= 20 w= 8 nsites= 485 E= 1.3e-034
  0.591753	  0.006186	  0.000000	  0.012371	  0.002062	  0.008247	  0.000000	  0.002062	  0.000000	  0.032990	  0.002062	  0.000000	  0.117526	  0.002062	  0.045361	  0.109278	  0.010309	  0.045361	  0.002062	  0.010309	
  0.010309	  0.000000	  0.218557	  0.459794	  0.006186	  0.000000	  0.000000	  0.002062	  0.000000	  0.004124	  0.000000	  0.012371	  0.076289	  0.117526	  0.030928	  0.057732	  0.004124	  0.000000	  0.000000	  0.000000	
  0.043299	  0.000000	  0.008247	  0.059794	  0.000000	  0.647423	  0.000000	  0.000000	  0.002062	  0.000000	  0.107216	  0.004124	  0.004124	  0.041237	  0.026804	  0.049485	  0.006186	  0.000000	  0.000000	  0.000000	
  0.808247	  0.000000	  0.000000	  0.000000	  0.006186	  0.012371	  0.000000	  0.004124	  0.004124	  0.131959	  0.010309	  0.004124	  0.000000	  0.000000	  0.000000	  0.004124	  0.000000	  0.012371	  0.000000	  0.002062	
  0.002062	  0.977320	  0.000000	  0.004124	  0.000000	  0.000000	  0.000000	  0.000000	  0.000000	  0.000000	  0.000000	  0.000000	  0.000000	  0.000000	  0.004124	  0.000000	  0.008247	  0.002062	  0.002062	  0.000000	
  0.078351	  0.000000	  0.028866	  0.183505	  0.000000	  0.002062	  0.065979	  0.010309	  0.000000	  0.006186	  0.000000	  0.000000	  0.000000	  0.517526	  0.004124	  0.002062	  0.101031	  0.000000	  0.000000	  0.000000	
  0.841237	  0.002062	  0.000000	  0.000000	  0.006186	  0.000000	  0.000000	  0.004124	  0.000000	  0.006186	  0.008247	  0.000000	  0.000000	  0.002062	  0.016495	  0.105155	  0.000000	  0.008247	  0.000000	  0.000000	
  0.000000	  0.000000	  0.000000	  0.000000	  0.000000	  0.002062	  0.000000	  0.927835	  0.000000	  0.016495	  0.008247	  0.002062	  0.000000	  0.002062	  0.000000	  0.000000	  0.000000	  0.041237	  0.000000	  0.000000	

MOTIF 189 38-SAGELKALAFVRL STREME-38

letter-probability matrix: alength= 20 w= 13 nsites= 535 E= 3.9e-017
  0.002157	  0.000002	  0.000020	  0.000024	  0.000009	  0.006359	  0.000007	  0.000012	  0.000005	  0.000040	  0.000006	  0.000005	  0.000012	  0.000011	  0.000028	  0.987028	  0.004243	  0.000020	  0.000004	  0.000007	
  0.547445	  0.000002	  0.000020	  0.000024	  0.000009	  0.099354	  0.000007	  0.082439	  0.000005	  0.000040	  0.000006	  0.038048	  0.000012	  0.000011	  0.000028	  0.133166	  0.021151	  0.078221	  0.000004	  0.000007	
  0.023293	  0.000002	  0.002133	  0.000024	  0.000009	  0.608712	  0.004234	  0.000012	  0.004232	  0.000040	  0.008460	  0.010572	  0.000012	  0.000011	  0.000028	  0.338177	  0.000016	  0.000020	  0.000004	  0.000007	
  0.019065	  0.000002	  0.008474	  0.634080	  0.000009	  0.000018	  0.264197	  0.000012	  0.000005	  0.000040	  0.000006	  0.000005	  0.000012	  0.035941	  0.035958	  0.002128	  0.000016	  0.000020	  0.000004	  0.000007	
  0.000044	  0.000002	  0.000020	  0.000024	  0.000009	  0.000018	  0.000007	  0.000012	  0.000005	  0.997621	  0.000006	  0.000005	  0.000012	  0.000011	  0.000028	  0.000014	  0.002130	  0.000020	  0.000004	  0.000007	
  0.000044	  0.000002	  0.000020	  0.000024	  0.000009	  0.000018	  0.000007	  0.000012	  0.898251	  0.000040	  0.000006	  0.000005	  0.002126	  0.000011	  0.099364	  0.000014	  0.000016	  0.000020	  0.000004	  0.000007	
  0.714414	  0.000002	  0.000020	  0.000024	  0.000009	  0.000018	  0.000007	  0.000012	  0.000005	  0.002153	  0.000006	  0.000005	  0.000012	  0.000011	  0.000028	  0.274772	  0.000016	  0.008475	  0.000004	  0.000007	
  0.000044	  0.000002	  0.057085	  0.312825	  0.000009	  0.000018	  0.040164	  0.000012	  0.000005	  0.380473	  0.002120	  0.000005	  0.000012	  0.207136	  0.000028	  0.000014	  0.000016	  0.000020	  0.000004	  0.000007	
  0.845452	  0.000002	  0.000020	  0.000024	  0.000009	  0.000018	  0.000007	  0.000012	  0.000005	  0.000040	  0.000006	  0.000005	  0.000012	  0.000011	  0.000028	  0.008468	  0.033832	  0.112037	  0.000004	  0.000007	
  0.000044	  0.000002	  0.002133	  0.002137	  0.974342	  0.000018	  0.000007	  0.000012	  0.000005	  0.000040	  0.004233	  0.000005	  0.000012	  0.000011	  0.000028	  0.000014	  0.000016	  0.000020	  0.000004	  0.016915	
  0.004271	  0.000002	  0.000020	  0.000024	  0.000009	  0.000018	  0.000007	  0.247294	  0.008459	  0.209278	  0.000006	  0.002118	  0.000012	  0.002125	  0.000028	  0.002128	  0.014811	  0.509379	  0.000004	  0.000007	
  0.012725	  0.012683	  0.000020	  0.052862	  0.000009	  0.002132	  0.243062	  0.000012	  0.205017	  0.063445	  0.000006	  0.004232	  0.000012	  0.048622	  0.346645	  0.002128	  0.004243	  0.002134	  0.000004	  0.000007	
  0.000044	  0.000002	  0.000020	  0.000024	  0.000009	  0.000018	  0.000007	  0.004239	  0.000005	  0.938443	  0.000006	  0.000005	  0.000012	  0.000011	  0.000028	  0.010582	  0.002130	  0.044404	  0.000004	  0.000007	

MOTIF 191 AWRLIALVCGLDGIY MEME-49

letter-probability matrix: alength= 20 w= 15 nsites= 316 E= 3.7e-045
  1.000000	  0.000000	  0.000000	  0.000000	  0.000000	  0.000000	  0.000000	  0.000000	  0.000000	  0.000000	  0.000000	  0.000000	  0.000000	  0.000000	  0.000000	  0.000000	  0.000000	  0.000000	  0.000000	  0.000000	
  0.000000	  0.000000	  0.000000	  0.000000	  0.000000	  0.000000	  0.000000	  0.000000	  0.000000	  0.000000	  0.000000	  0.000000	  0.000000	  0.000000	  0.000000	  0.000000	  0.000000	  0.000000	  1.000000	  0.000000	
  0.000000	  0.000000	  0.000000	  0.000000	  0.000000	  0.000000	  0.000000	  0.000000	  0.000000	  0.000000	  0.000000	  0.000000	  0.000000	  0.000000	  1.000000	  0.000000	  0.000000	  0.000000	  0.000000	  0.000000	
  0.000000	  0.000000	  0.000000	  0.000000	  0.104430	  0.000000	  0.000000	  0.000000	  0.000000	  0.895570	  0.000000	  0.000000	  0.000000	  0.000000	  0.000000	  0.000000	  0.000000	  0.000000	  0.000000	  0.000000	
  0.000000	  0.000000	  0.000000	  0.000000	  0.000000	  0.000000	  0.000000	  1.000000	  0.000000	  0.000000	  0.000000	  0.000000	  0.000000	  0.000000	  0.000000	  0.000000	  0.000000	  0.000000	  0.000000	  0.000000	
  0.737342	  0.000000	  0.000000	  0.000000	  0.000000	  0.231013	  0.000000	  0.000000	  0.000000	  0.000000	  0.000000	  0.000000	  0.000000	  0.000000	  0.000000	  0.031646	  0.000000	  0.000000	  0.000000	  0.000000	
  0.000000	  0.000000	  0.000000	  0.000000	  0.433544	  0.000000	  0.000000	  0.000000	  0.000000	  0.556962	  0.003165	  0.000000	  0.000000	  0.000000	  0.000000	  0.000000	  0.000000	  0.006329	  0.000000	  0.000000	
  0.000000	  0.000000	  0.000000	  0.000000	  0.000000	  0.000000	  0.000000	  0.000000	  0.000000	  0.000000	  0.000000	  0.000000	  0.000000	  0.000000	  0.000000	  0.003165	  0.000000	  0.996835	  0.000000	  0.000000	
  0.000000	  1.000000	  0.000000	  0.000000	  0.000000	  0.000000	  0.000000	  0.000000	  0.000000	  0.000000	  0.000000	  0.000000	  0.000000	  0.000000	  0.000000	  0.000000	  0.000000	  0.000000	  0.000000	  0.000000	
  0.000000	  0.000000	  0.000000	  0.000000	  0.000000	  1.000000	  0.000000	  0.000000	  0.000000	  0.000000	  0.000000	  0.000000	  0.000000	  0.000000	  0.000000	  0.000000	  0.000000	  0.000000	  0.000000	  0.000000	
  0.000000	  0.000000	  0.000000	  0.000000	  0.000000	  0.000000	  0.000000	  0.003165	  0.000000	  0.984177	  0.012658	  0.000000	  0.000000	  0.000000	  0.000000	  0.000000	  0.000000	  0.000000	  0.000000	  0.000000	
  0.000000	  0.000000	  0.585443	  0.414557	  0.000000	  0.000000	  0.000000	  0.000000	  0.000000	  0.000000	  0.000000	  0.000000	  0.000000	  0.000000	  0.000000	  0.000000	  0.000000	  0.000000	  0.000000	  0.000000	
  0.000000	  0.000000	  0.000000	  0.000000	  0.000000	  1.000000	  0.000000	  0.000000	  0.000000	  0.000000	  0.000000	  0.000000	  0.000000	  0.000000	  0.000000	  0.000000	  0.000000	  0.000000	  0.000000	  0.000000	
  0.000000	  0.000000	  0.000000	  0.000000	  0.000000	  0.000000	  0.000000	  0.905063	  0.000000	  0.025316	  0.066456	  0.000000	  0.000000	  0.000000	  0.000000	  0.000000	  0.000000	  0.003165	  0.000000	  0.000000	
  0.000000	  0.012658	  0.000000	  0.000000	  0.012658	  0.000000	  0.000000	  0.000000	  0.000000	  0.000000	  0.000000	  0.000000	  0.000000	  0.003165	  0.000000	  0.000000	  0.034810	  0.000000	  0.000000	  0.936709	

MOTIF 196 60-VLLTGGPY STREME-60

letter-probability matrix: alength= 20 w= 8 nsites= 525 E= 1.6e-012
  0.032223	  0.002147	  0.000020	  0.000024	  0.000009	  0.000019	  0.000007	  0.000012	  0.000005	  0.000040	  0.002152	  0.000005	  0.000012	  0.000011	  0.000029	  0.017177	  0.004307	  0.941789	  0.000004	  0.000007	
  0.000044	  0.000002	  0.000020	  0.000024	  0.000009	  0.000019	  0.000007	  0.000012	  0.000005	  0.991150	  0.000006	  0.000005	  0.000012	  0.000011	  0.008610	  0.000014	  0.000016	  0.000021	  0.000004	  0.000007	
  0.002190	  0.000002	  0.000020	  0.000024	  0.000009	  0.000019	  0.000007	  0.000012	  0.000005	  0.989005	  0.000006	  0.000005	  0.000012	  0.000011	  0.000029	  0.000014	  0.004307	  0.004311	  0.000004	  0.000007	
  0.038659	  0.000002	  0.000020	  0.000024	  0.000009	  0.000019	  0.000007	  0.000012	  0.000005	  0.000040	  0.000006	  0.000005	  0.000012	  0.000011	  0.000029	  0.000014	  0.961092	  0.000021	  0.000004	  0.000007	
  0.000044	  0.000002	  0.296066	  0.042930	  0.000009	  0.658613	  0.000007	  0.000012	  0.000005	  0.000040	  0.000006	  0.000005	  0.002158	  0.000011	  0.000029	  0.000014	  0.000016	  0.000021	  0.000004	  0.000007	
  0.197408	  0.000002	  0.002165	  0.017186	  0.000009	  0.377584	  0.000007	  0.000012	  0.000005	  0.000040	  0.006442	  0.000005	  0.000012	  0.002156	  0.053660	  0.060082	  0.193090	  0.090122	  0.000004	  0.000007	
  0.141632	  0.000002	  0.021473	  0.128740	  0.000009	  0.012890	  0.000007	  0.000012	  0.000005	  0.000040	  0.000006	  0.002150	  0.396885	  0.000011	  0.008610	  0.145892	  0.083681	  0.057943	  0.000004	  0.000007	
  0.008625	  0.000002	  0.000020	  0.000024	  0.111562	  0.000019	  0.000007	  0.000012	  0.000005	  0.002186	  0.000006	  0.000005	  0.000012	  0.004302	  0.000029	  0.000014	  0.000016	  0.000021	  0.000004	  0.873127	

MOTIF 199 PHIKDAYLLTMZMWH MEME-23

letter-probability matrix: alength= 20 w= 15 nsites= 355 E= 2.5e-112
  0.090141	  0.000000	  0.022535	  0.025352	  0.000000	  0.000000	  0.014085	  0.014085	  0.000000	  0.008451	  0.000000	  0.011268	  0.653521	  0.011268	  0.005634	  0.132394	  0.008451	  0.002817	  0.000000	  0.000000	
  0.000000	  0.000000	  0.329577	  0.301408	  0.000000	  0.000000	  0.349296	  0.000000	  0.000000	  0.000000	  0.000000	  0.000000	  0.000000	  0.002817	  0.000000	  0.000000	  0.000000	  0.000000	  0.000000	  0.016901	
  0.000000	  0.000000	  0.000000	  0.000000	  0.002817	  0.000000	  0.000000	  0.974648	  0.000000	  0.008451	  0.011268	  0.000000	  0.000000	  0.000000	  0.000000	  0.000000	  0.000000	  0.002817	  0.000000	  0.000000	
  0.000000	  0.000000	  0.000000	  0.000000	  0.000000	  0.002817	  0.000000	  0.000000	  0.622535	  0.000000	  0.000000	  0.005634	  0.000000	  0.000000	  0.369014	  0.000000	  0.000000	  0.000000	  0.000000	  0.000000	
  0.163380	  0.000000	  0.354930	  0.016901	  0.000000	  0.245070	  0.002817	  0.000000	  0.047887	  0.000000	  0.000000	  0.008451	  0.000000	  0.002817	  0.000000	  0.157746	  0.000000	  0.000000	  0.000000	  0.000000	
  0.994366	  0.000000	  0.000000	  0.000000	  0.000000	  0.000000	  0.000000	  0.000000	  0.000000	  0.000000	  0.000000	  0.000000	  0.000000	  0.000000	  0.000000	  0.000000	  0.000000	  0.005634	  0.000000	  0.000000	
  0.000000	  0.000000	  0.000000	  0.000000	  0.000000	  0.000000	  0.002817	  0.000000	  0.000000	  0.000000	  0.000000	  0.000000	  0.000000	  0.000000	  0.000000	  0.000000	  0.000000	  0.000000	  0.002817	  0.994366	
  0.005634	  0.000000	  0.000000	  0.000000	  0.000000	  0.000000	  0.000000	  0.030986	  0.002817	  0.743662	  0.000000	  0.045070	  0.000000	  0.000000	  0.000000	  0.000000	  0.002817	  0.169014	  0.000000	  0.000000	
  0.000000	  0.000000	  0.000000	  0.000000	  0.000000	  0.000000	  0.000000	  0.019718	  0.000000	  0.901408	  0.061972	  0.000000	  0.000000	  0.000000	  0.002817	  0.000000	  0.002817	  0.011268	  0.000000	  0.000000	
  0.002817	  0.000000	  0.000000	  0.000000	  0.000000	  0.000000	  0.000000	  0.000000	  0.000000	  0.000000	  0.000000	  0.000000	  0.000000	  0.000000	  0.000000	  0.005634	  0.991549	  0.000000	  0.000000	  0.000000	
  0.000000	  0.000000	  0.000000	  0.000000	  0.000000	  0.000000	  0.000000	  0.000000	  0.000000	  0.002817	  0.997183	  0.000000	  0.000000	  0.000000	  0.000000	  0.000000	  0.000000	  0.000000	  0.000000	  0.000000	
  0.000000	  0.000000	  0.025352	  0.250704	  0.000000	  0.000000	  0.005634	  0.000000	  0.000000	  0.000000	  0.000000	  0.092958	  0.000000	  0.397183	  0.112676	  0.084507	  0.030986	  0.000000	  0.000000	  0.000000	
  0.000000	  0.000000	  0.000000	  0.000000	  0.000000	  0.000000	  0.000000	  0.005634	  0.000000	  0.019718	  0.926761	  0.000000	  0.000000	  0.028169	  0.019718	  0.000000	  0.000000	  0.000000	  0.000000	  0.000000	
  0.000000	  0.000000	  0.000000	  0.000000	  0.000000	  0.000000	  0.000000	  0.000000	  0.000000	  0.002817	  0.000000	  0.000000	  0.000000	  0.000000	  0.000000	  0.000000	  0.000000	  0.000000	  0.997183	  0.000000	
  0.000000	  0.002817	  0.000000	  0.000000	  0.000000	  0.000000	  0.991549	  0.000000	  0.000000	  0.000000	  0.000000	  0.000000	  0.000000	  0.002817	  0.002817	  0.000000	  0.000000	  0.000000	  0.000000	  0.000000	

MOTIF 205 NMSRQYQDFFAQVTD MEME-15

letter-probability matrix: alength= 20 w= 15 nsites= 378 E= 3.2e-166
  0.005291	  0.000000	  0.031746	  0.039683	  0.000000	  0.000000	  0.002646	  0.148148	  0.007937	  0.000000	  0.002646	  0.399471	  0.000000	  0.206349	  0.023810	  0.010582	  0.119048	  0.002646	  0.000000	  0.000000	
  0.000000	  0.000000	  0.000000	  0.000000	  0.002646	  0.000000	  0.000000	  0.002646	  0.000000	  0.000000	  0.994709	  0.000000	  0.000000	  0.000000	  0.000000	  0.000000	  0.000000	  0.000000	  0.000000	  0.000000	
  0.015873	  0.000000	  0.000000	  0.000000	  0.000000	  0.000000	  0.000000	  0.000000	  0.000000	  0.010582	  0.015873	  0.000000	  0.000000	  0.000000	  0.000000	  0.947090	  0.007937	  0.000000	  0.000000	  0.002646	
  0.060847	  0.002646	  0.000000	  0.015873	  0.000000	  0.000000	  0.042328	  0.000000	  0.005291	  0.066138	  0.000000	  0.000000	  0.000000	  0.208995	  0.552910	  0.000000	  0.000000	  0.044974	  0.000000	  0.000000	
  0.000000	  0.000000	  0.000000	  0.002646	  0.000000	  0.000000	  0.000000	  0.000000	  0.000000	  0.000000	  0.000000	  0.000000	  0.000000	  0.994709	  0.000000	  0.000000	  0.000000	  0.002646	  0.000000	  0.000000	
  0.000000	  0.000000	  0.000000	  0.000000	  0.010582	  0.000000	  0.000000	  0.000000	  0.000000	  0.000000	  0.000000	  0.000000	  0.000000	  0.000000	  0.000000	  0.000000	  0.000000	  0.000000	  0.000000	  0.989418	
  0.000000	  0.005291	  0.000000	  0.000000	  0.000000	  0.000000	  0.000000	  0.000000	  0.000000	  0.005291	  0.000000	  0.000000	  0.000000	  0.788360	  0.201058	  0.000000	  0.000000	  0.000000	  0.000000	  0.000000	
  0.235450	  0.000000	  0.597884	  0.026455	  0.000000	  0.000000	  0.005291	  0.000000	  0.000000	  0.005291	  0.000000	  0.010582	  0.000000	  0.066138	  0.000000	  0.018519	  0.034392	  0.000000	  0.000000	  0.000000	
  0.000000	  0.010582	  0.000000	  0.000000	  0.955026	  0.000000	  0.000000	  0.000000	  0.000000	  0.010582	  0.000000	  0.000000	  0.000000	  0.000000	  0.000000	  0.005291	  0.000000	  0.000000	  0.000000	  0.018519	
  0.000000	  0.000000	  0.000000	  0.000000	  0.986772	  0.000000	  0.000000	  0.000000	  0.000000	  0.002646	  0.010582	  0.000000	  0.000000	  0.000000	  0.000000	  0.000000	  0.000000	  0.000000	  0.000000	  0.000000	
  0.732804	  0.002646	  0.047619	  0.000000	  0.000000	  0.000000	  0.002646	  0.000000	  0.000000	  0.007937	  0.007937	  0.000000	  0.000000	  0.002646	  0.000000	  0.145503	  0.047619	  0.002646	  0.000000	  0.000000	
  0.007937	  0.000000	  0.296296	  0.005291	  0.000000	  0.246032	  0.002646	  0.000000	  0.002646	  0.000000	  0.000000	  0.013228	  0.000000	  0.417989	  0.000000	  0.005291	  0.002646	  0.000000	  0.000000	  0.000000	
  0.010582	  0.000000	  0.000000	  0.000000	  0.000000	  0.000000	  0.000000	  0.000000	  0.000000	  0.000000	  0.000000	  0.000000	  0.000000	  0.000000	  0.000000	  0.000000	  0.000000	  0.989418	  0.000000	  0.000000	
  0.034392	  0.000000	  0.002646	  0.010582	  0.000000	  0.005291	  0.021164	  0.002646	  0.013228	  0.002646	  0.026455	  0.015873	  0.005291	  0.013228	  0.013228	  0.230159	  0.603175	  0.000000	  0.000000	  0.000000	
  0.000000	  0.000000	  0.664021	  0.007937	  0.000000	  0.185185	  0.002646	  0.000000	  0.000000	  0.000000	  0.000000	  0.068783	  0.000000	  0.000000	  0.000000	  0.060847	  0.010582	  0.000000	  0.000000	  0.000000	

MOTIF 217 GFAKVVAARGALEDP MEME-90

letter-probability matrix: alength= 20 w= 15 nsites= 283 E= 2.3e-020
  0.000000	  0.003534	  0.007067	  0.000000	  0.000000	  0.918728	  0.000000	  0.000000	  0.000000	  0.000000	  0.000000	  0.049470	  0.000000	  0.000000	  0.007067	  0.014134	  0.000000	  0.000000	  0.000000	  0.000000	
  0.000000	  0.000000	  0.000000	  0.000000	  0.989399	  0.000000	  0.000000	  0.000000	  0.000000	  0.007067	  0.000000	  0.000000	  0.000000	  0.000000	  0.000000	  0.000000	  0.000000	  0.000000	  0.000000	  0.003534	
  0.954064	  0.017668	  0.000000	  0.003534	  0.000000	  0.007067	  0.000000	  0.000000	  0.000000	  0.000000	  0.000000	  0.000000	  0.000000	  0.000000	  0.000000	  0.000000	  0.010601	  0.003534	  0.003534	  0.000000	
  0.074205	  0.000000	  0.000000	  0.063604	  0.000000	  0.017668	  0.000000	  0.000000	  0.653710	  0.000000	  0.000000	  0.007067	  0.000000	  0.045936	  0.109541	  0.010601	  0.017668	  0.000000	  0.000000	  0.000000	
  0.296820	  0.000000	  0.000000	  0.000000	  0.000000	  0.000000	  0.000000	  0.003534	  0.000000	  0.038869	  0.049470	  0.000000	  0.000000	  0.000000	  0.000000	  0.007067	  0.042403	  0.561837	  0.000000	  0.000000	
  0.007067	  0.000000	  0.000000	  0.000000	  0.000000	  0.000000	  0.000000	  0.208481	  0.000000	  0.088339	  0.024735	  0.000000	  0.000000	  0.000000	  0.000000	  0.000000	  0.000000	  0.671378	  0.000000	  0.000000	
  0.795053	  0.000000	  0.003534	  0.003534	  0.000000	  0.003534	  0.000000	  0.003534	  0.000000	  0.007067	  0.000000	  0.000000	  0.000000	  0.000000	  0.162544	  0.000000	  0.014134	  0.007067	  0.000000	  0.000000	
  0.494700	  0.000000	  0.088339	  0.102473	  0.000000	  0.049470	  0.010601	  0.000000	  0.000000	  0.000000	  0.000000	  0.000000	  0.003534	  0.003534	  0.007067	  0.215548	  0.024735	  0.000000	  0.000000	  0.000000	
  0.021201	  0.042403	  0.000000	  0.000000	  0.000000	  0.014134	  0.229682	  0.000000	  0.000000	  0.000000	  0.000000	  0.000000	  0.000000	  0.007067	  0.501767	  0.183746	  0.000000	  0.000000	  0.000000	  0.000000	
  0.017668	  0.000000	  0.031802	  0.053004	  0.000000	  0.696113	  0.007067	  0.000000	  0.000000	  0.000000	  0.000000	  0.000000	  0.155477	  0.003534	  0.017668	  0.003534	  0.007067	  0.007067	  0.000000	  0.000000	
  0.494700	  0.000000	  0.014134	  0.014134	  0.000000	  0.353357	  0.007067	  0.000000	  0.000000	  0.003534	  0.003534	  0.000000	  0.000000	  0.000000	  0.028269	  0.017668	  0.021201	  0.042403	  0.000000	  0.000000	
  0.000000	  0.000000	  0.000000	  0.000000	  0.074205	  0.000000	  0.000000	  0.000000	  0.000000	  0.915194	  0.003534	  0.000000	  0.003534	  0.003534	  0.000000	  0.000000	  0.000000	  0.000000	  0.000000	  0.000000	
  0.187279	  0.000000	  0.081272	  0.363958	  0.000000	  0.010601	  0.000000	  0.000000	  0.003534	  0.007067	  0.007067	  0.000000	  0.000000	  0.049470	  0.063604	  0.116608	  0.102473	  0.007067	  0.000000	  0.000000	
  0.031802	  0.000000	  0.879859	  0.024735	  0.000000	  0.035336	  0.000000	  0.000000	  0.000000	  0.000000	  0.000000	  0.007067	  0.000000	  0.000000	  0.010601	  0.010601	  0.000000	  0.000000	  0.000000	  0.000000	
  0.024735	  0.000000	  0.014134	  0.003534	  0.000000	  0.000000	  0.000000	  0.000000	  0.000000	  0.003534	  0.000000	  0.000000	  0.890459	  0.003534	  0.010601	  0.007067	  0.038869	  0.003534	  0.000000	  0.000000	

MOTIF 219 74-RLHAMLGSEDG STREME-74

letter-probability matrix: alength= 20 w= 11 nsites= 348 E= 1.1e-010
  0.000073	  0.000003	  0.000033	  0.000040	  0.000015	  0.000030	  0.003519	  0.000020	  0.007023	  0.000066	  0.000011	  0.000008	  0.000020	  0.084186	  0.901345	  0.003531	  0.000027	  0.000034	  0.000007	  0.000011	
  0.000073	  0.000003	  0.000033	  0.000040	  0.000015	  0.000030	  0.000012	  0.000020	  0.000009	  0.999560	  0.000011	  0.000008	  0.000020	  0.000018	  0.000047	  0.000024	  0.000027	  0.000034	  0.000007	  0.000011	
  0.017608	  0.003510	  0.000033	  0.000040	  0.182378	  0.000030	  0.768044	  0.003527	  0.000009	  0.000066	  0.000011	  0.000008	  0.000020	  0.000018	  0.007061	  0.007038	  0.007041	  0.000034	  0.000007	  0.003518	
  0.761091	  0.000003	  0.000033	  0.000040	  0.000015	  0.024579	  0.000012	  0.000020	  0.000009	  0.000066	  0.000011	  0.000008	  0.000020	  0.000018	  0.000047	  0.210443	  0.003534	  0.000034	  0.000007	  0.000011	
  0.017608	  0.000003	  0.000033	  0.000040	  0.000015	  0.000030	  0.000012	  0.003527	  0.000009	  0.042150	  0.908323	  0.000008	  0.000020	  0.000018	  0.000047	  0.000024	  0.021069	  0.007048	  0.000007	  0.000011	
  0.000073	  0.000003	  0.000033	  0.000040	  0.000015	  0.000030	  0.000012	  0.098216	  0.000009	  0.901364	  0.000011	  0.000008	  0.000020	  0.000018	  0.000047	  0.000024	  0.000027	  0.000034	  0.000007	  0.000011	
  0.003580	  0.024552	  0.000033	  0.000040	  0.000015	  0.960947	  0.003519	  0.000020	  0.000009	  0.000066	  0.000011	  0.000008	  0.000020	  0.000018	  0.000047	  0.003531	  0.003534	  0.000034	  0.000007	  0.000011	
  0.000073	  0.007017	  0.000033	  0.000040	  0.000015	  0.000030	  0.000012	  0.000020	  0.000009	  0.000066	  0.000011	  0.000008	  0.000020	  0.000018	  0.000047	  0.992503	  0.000027	  0.000034	  0.000007	  0.000011	
  0.000073	  0.000003	  0.312156	  0.669876	  0.000015	  0.000030	  0.000012	  0.000020	  0.000009	  0.000066	  0.000011	  0.010529	  0.000020	  0.003525	  0.000047	  0.003531	  0.000027	  0.000034	  0.000007	  0.000011	
  0.000073	  0.000003	  0.925880	  0.028096	  0.035085	  0.007044	  0.000012	  0.000020	  0.000009	  0.000066	  0.000011	  0.000008	  0.000020	  0.000018	  0.000047	  0.003531	  0.000027	  0.000034	  0.000007	  0.000011	
  0.000073	  0.000003	  0.003540	  0.000040	  0.000015	  0.918863	  0.000012	  0.000020	  0.000009	  0.000066	  0.000011	  0.000008	  0.000020	  0.000018	  0.077201	  0.000024	  0.000027	  0.000034	  0.000007	  0.000011	

MOTIF 222 DGGFEPYIKLWREAQ MEME-27

letter-probability matrix: alength= 20 w= 15 nsites= 343 E= 6.8e-102
  0.002915	  0.000000	  0.944606	  0.049563	  0.000000	  0.002915	  0.000000	  0.000000	  0.000000	  0.000000	  0.000000	  0.000000	  0.000000	  0.000000	  0.000000	  0.000000	  0.000000	  0.000000	  0.000000	  0.000000	
  0.000000	  0.000000	  0.005831	  0.011662	  0.000000	  0.918367	  0.000000	  0.000000	  0.000000	  0.000000	  0.000000	  0.000000	  0.000000	  0.000000	  0.064140	  0.000000	  0.000000	  0.000000	  0.000000	  0.000000	
  0.002915	  0.000000	  0.000000	  0.000000	  0.000000	  0.618076	  0.002915	  0.000000	  0.014577	  0.000000	  0.002915	  0.000000	  0.000000	  0.000000	  0.323615	  0.029155	  0.000000	  0.005831	  0.000000	  0.000000	
  0.000000	  0.000000	  0.000000	  0.000000	  0.714286	  0.000000	  0.000000	  0.005831	  0.000000	  0.279883	  0.000000	  0.000000	  0.000000	  0.000000	  0.000000	  0.000000	  0.000000	  0.000000	  0.000000	  0.000000	
  0.000000	  0.000000	  0.029155	  0.967930	  0.000000	  0.000000	  0.000000	  0.000000	  0.002915	  0.000000	  0.000000	  0.000000	  0.000000	  0.000000	  0.000000	  0.000000	  0.000000	  0.000000	  0.000000	  0.000000	
  0.000000	  0.000000	  0.000000	  0.000000	  0.000000	  0.000000	  0.000000	  0.000000	  0.002915	  0.000000	  0.000000	  0.002915	  0.994169	  0.000000	  0.000000	  0.000000	  0.000000	  0.000000	  0.000000	  0.000000	
  0.000000	  0.000000	  0.000000	  0.000000	  0.000000	  0.000000	  0.011662	  0.000000	  0.000000	  0.000000	  0.000000	  0.000000	  0.000000	  0.000000	  0.000000	  0.000000	  0.000000	  0.000000	  0.000000	  0.988338	
  0.000000	  0.000000	  0.000000	  0.000000	  0.000000	  0.000000	  0.000000	  0.973761	  0.000000	  0.000000	  0.000000	  0.000000	  0.000000	  0.000000	  0.000000	  0.000000	  0.000000	  0.026239	  0.000000	  0.000000	
  0.000000	  0.000000	  0.000000	  0.000000	  0.000000	  0.000000	  0.014577	  0.000000	  0.498542	  0.000000	  0.000000	  0.000000	  0.000000	  0.002915	  0.483965	  0.000000	  0.000000	  0.000000	  0.000000	  0.000000	
  0.000000	  0.000000	  0.000000	  0.000000	  0.000000	  0.000000	  0.000000	  0.000000	  0.000000	  1.000000	  0.000000	  0.000000	  0.000000	  0.000000	  0.000000	  0.000000	  0.000000	  0.000000	  0.000000	  0.000000	
  0.000000	  0.005831	  0.000000	  0.000000	  0.000000	  0.000000	  0.000000	  0.000000	  0.000000	  0.000000	  0.000000	  0.000000	  0.000000	  0.000000	  0.000000	  0.000000	  0.000000	  0.000000	  0.994169	  0.000000	
  0.000000	  0.000000	  0.000000	  0.000000	  0.000000	  0.000000	  0.000000	  0.000000	  0.000000	  0.000000	  0.000000	  0.000000	  0.000000	  0.000000	  1.000000	  0.000000	  0.000000	  0.000000	  0.000000	  0.000000	
  0.000000	  0.000000	  0.000000	  0.985423	  0.000000	  0.002915	  0.000000	  0.000000	  0.000000	  0.000000	  0.000000	  0.000000	  0.000000	  0.011662	  0.000000	  0.000000	  0.000000	  0.000000	  0.000000	  0.000000	
  0.860058	  0.000000	  0.000000	  0.000000	  0.000000	  0.139942	  0.000000	  0.000000	  0.000000	  0.000000	  0.000000	  0.000000	  0.000000	  0.000000	  0.000000	  0.000000	  0.000000	  0.000000	  0.000000	  0.000000	
  0.000000	  0.000000	  0.000000	  0.000000	  0.000000	  0.000000	  0.000000	  0.000000	  0.000000	  0.017493	  0.000000	  0.000000	  0.000000	  0.982507	  0.000000	  0.000000	  0.000000	  0.000000	  0.000000	  0.000000	

MOTIF 299 8-PVDPHHLI STREME-8

letter-probability matrix: alength= 20 w= 8 nsites= 11624 E= 3.9e-294
  0.114612	  0.000198	  0.132854	  0.015487	  0.000001	  0.118676	  0.006048	  0.000001	  0.053935	  0.000002	  0.000000	  0.015764	  0.461516	  0.017450	  0.044318	  0.007139	  0.010510	  0.001290	  0.000000	  0.000199	
  0.005256	  0.031330	  0.000199	  0.000001	  0.006247	  0.001091	  0.003470	  0.270862	  0.000000	  0.115604	  0.006643	  0.000099	  0.000001	  0.000595	  0.000299	  0.004462	  0.044635	  0.509205	  0.000000	  0.000000	
  0.003075	  0.000000	  0.846412	  0.052845	  0.000001	  0.000001	  0.008725	  0.000001	  0.000199	  0.000002	  0.000000	  0.050465	  0.015368	  0.003966	  0.000001	  0.018541	  0.000397	  0.000001	  0.000000	  0.000000	
  0.104400	  0.000000	  0.000001	  0.000100	  0.000001	  0.001885	  0.000000	  0.015665	  0.000000	  0.029051	  0.000000	  0.000000	  0.748161	  0.000001	  0.000001	  0.001785	  0.000794	  0.098154	  0.000000	  0.000000	
  0.035099	  0.000000	  0.004760	  0.027761	  0.003074	  0.010907	  0.231105	  0.029248	  0.018540	  0.061471	  0.040947	  0.032420	  0.002281	  0.041244	  0.086157	  0.044120	  0.026472	  0.207311	  0.017648	  0.079434	
  0.031530	  0.000000	  0.078721	  0.041840	  0.002083	  0.000100	  0.429809	  0.000496	  0.009023	  0.116892	  0.061371	  0.011997	  0.000001	  0.115206	  0.017946	  0.026670	  0.027464	  0.007635	  0.011104	  0.010113	
  0.000398	  0.000000	  0.000199	  0.000001	  0.064048	  0.000001	  0.000000	  0.024588	  0.000100	  0.777211	  0.029743	  0.000000	  0.000001	  0.000001	  0.000001	  0.000001	  0.009419	  0.094287	  0.000000	  0.000000	
  0.000597	  0.000000	  0.000001	  0.000001	  0.032718	  0.000001	  0.078126	  0.426320	  0.000000	  0.146853	  0.109059	  0.025282	  0.002083	  0.000199	  0.000001	  0.000001	  0.000001	  0.030934	  0.000595	  0.147229	

MOTIF 301 9-WATTQHYAD STREME-9

letter-probability matrix: alength= 20 w= 9 nsites= 6357 E= 1.6e-199
  0.000003	  0.000175	  0.000001	  0.000002	  0.003677	  0.000177	  0.000001	  0.000001	  0.000001	  0.000003	  0.000001	  0.000001	  0.000001	  0.000001	  0.000002	  0.000001	  0.000001	  0.000352	  0.995599	  0.000001	
  0.673713	  0.000000	  0.000001	  0.000002	  0.025381	  0.101172	  0.000176	  0.000176	  0.000001	  0.000003	  0.000001	  0.000001	  0.000001	  0.000001	  0.000002	  0.197266	  0.000876	  0.000177	  0.000000	  0.001051	
  0.198843	  0.002451	  0.000001	  0.000702	  0.000176	  0.004202	  0.000001	  0.039384	  0.000001	  0.064591	  0.077366	  0.000001	  0.000001	  0.001226	  0.000002	  0.240849	  0.312789	  0.057413	  0.000000	  0.000001	
  0.000353	  0.000350	  0.000001	  0.000002	  0.000001	  0.000002	  0.000001	  0.000001	  0.000001	  0.000003	  0.000001	  0.000001	  0.000001	  0.000001	  0.000002	  0.002452	  0.996825	  0.000002	  0.000000	  0.000001	
  0.000003	  0.000000	  0.000001	  0.000002	  0.000001	  0.000002	  0.000001	  0.000001	  0.000176	  0.000178	  0.000001	  0.000001	  0.000001	  0.961468	  0.011554	  0.000526	  0.026081	  0.000002	  0.000000	  0.000001	
  0.030984	  0.000175	  0.000001	  0.000002	  0.021005	  0.000702	  0.702766	  0.000001	  0.000001	  0.000003	  0.000001	  0.000701	  0.000001	  0.000876	  0.018906	  0.030982	  0.176962	  0.000002	  0.000525	  0.015404	
  0.000003	  0.000000	  0.000001	  0.000002	  0.002627	  0.000002	  0.002626	  0.000001	  0.000001	  0.000003	  0.000001	  0.000001	  0.000001	  0.000001	  0.000002	  0.000001	  0.000001	  0.000002	  0.000525	  0.994199	
  0.937666	  0.000000	  0.002277	  0.000002	  0.000001	  0.012954	  0.000001	  0.000001	  0.000001	  0.000003	  0.000001	  0.000001	  0.000001	  0.001926	  0.000002	  0.022581	  0.019780	  0.002802	  0.000000	  0.000001	
  0.000003	  0.000000	  0.943615	  0.037809	  0.000001	  0.000002	  0.000001	  0.000001	  0.000876	  0.000178	  0.000001	  0.014003	  0.000001	  0.002801	  0.000177	  0.000176	  0.000176	  0.000177	  0.000000	  0.000001	

MOTIF 302 JIEZGIAKGEFRKVD MEME-109

letter-probability matrix: alength= 20 w= 15 nsites= 674 E= 8.5e-006
  0.004451	  0.001484	  0.000000	  0.000000	  0.011869	  0.000000	  0.000000	  0.501484	  0.000000	  0.296736	  0.062315	  0.000000	  0.000000	  0.000000	  0.000000	  0.000000	  0.001484	  0.120178	  0.000000	  0.000000	
  0.001484	  0.000000	  0.000000	  0.000000	  0.008902	  0.000000	  0.000000	  0.600890	  0.000000	  0.281899	  0.004451	  0.000000	  0.000000	  0.000000	  0.000000	  0.000000	  0.000000	  0.096439	  0.000000	  0.005935	
  0.198813	  0.000000	  0.031157	  0.246291	  0.000000	  0.007418	  0.013353	  0.010386	  0.123145	  0.007418	  0.002967	  0.044510	  0.000000	  0.045994	  0.158754	  0.041543	  0.065282	  0.002967	  0.000000	  0.000000	
  0.050445	  0.002967	  0.135015	  0.416914	  0.000000	  0.026706	  0.002967	  0.002967	  0.045994	  0.005935	  0.000000	  0.017804	  0.000000	  0.218101	  0.028190	  0.023739	  0.013353	  0.001484	  0.000000	  0.007418	
  0.000000	  0.000000	  0.000000	  0.001484	  0.000000	  0.998516	  0.000000	  0.000000	  0.000000	  0.000000	  0.000000	  0.000000	  0.000000	  0.000000	  0.000000	  0.000000	  0.000000	  0.000000	  0.000000	  0.000000	
  0.007418	  0.001484	  0.000000	  0.011869	  0.004451	  0.000000	  0.005935	  0.375371	  0.010386	  0.025223	  0.047478	  0.010386	  0.000000	  0.172107	  0.001484	  0.001484	  0.005935	  0.314540	  0.000000	  0.004451	
  0.222552	  0.000000	  0.038576	  0.173591	  0.000000	  0.011869	  0.000000	  0.008902	  0.135015	  0.001484	  0.127596	  0.011869	  0.000000	  0.037092	  0.075668	  0.097923	  0.034125	  0.023739	  0.000000	  0.000000	
  0.191395	  0.023739	  0.102374	  0.047478	  0.000000	  0.004451	  0.002967	  0.001484	  0.215134	  0.000000	  0.000000	  0.050445	  0.000000	  0.066766	  0.081602	  0.160237	  0.050445	  0.001484	  0.000000	  0.000000	
  0.000000	  0.001484	  0.002967	  0.004451	  0.000000	  0.746291	  0.001484	  0.000000	  0.074184	  0.001484	  0.000000	  0.019288	  0.000000	  0.132047	  0.014837	  0.001484	  0.000000	  0.000000	  0.000000	  0.000000	
  0.014837	  0.001484	  0.045994	  0.669139	  0.001484	  0.000000	  0.004451	  0.038576	  0.010386	  0.008902	  0.001484	  0.010386	  0.000000	  0.029674	  0.002967	  0.089021	  0.028190	  0.041543	  0.000000	  0.001484	
  0.000000	  0.000000	  0.000000	  0.000000	  0.971810	  0.000000	  0.000000	  0.001484	  0.000000	  0.016320	  0.004451	  0.000000	  0.000000	  0.000000	  0.000000	  0.000000	  0.000000	  0.004451	  0.000000	  0.001484	
  0.013353	  0.004451	  0.001484	  0.008902	  0.001484	  0.014837	  0.010386	  0.023739	  0.167656	  0.019288	  0.001484	  0.053412	  0.007418	  0.060831	  0.565282	  0.017804	  0.011869	  0.010386	  0.000000	  0.005935	
  0.074184	  0.000000	  0.059347	  0.045994	  0.000000	  0.005935	  0.008902	  0.000000	  0.375371	  0.004451	  0.000000	  0.066766	  0.139466	  0.102374	  0.045994	  0.029674	  0.025223	  0.014837	  0.000000	  0.001484	
  0.013353	  0.022255	  0.002967	  0.011869	  0.008902	  0.023739	  0.008902	  0.127596	  0.016320	  0.026706	  0.000000	  0.004451	  0.001484	  0.022255	  0.005935	  0.007418	  0.081602	  0.611276	  0.001484	  0.001484	
  0.023739	  0.001484	  0.584570	  0.008902	  0.001484	  0.002967	  0.011869	  0.001484	  0.002967	  0.000000	  0.001484	  0.068249	  0.048961	  0.005935	  0.000000	  0.227003	  0.005935	  0.001484	  0.001484	  0.000000	

MOTIF 304 AJSAYIRAKLEMSRD MEME-6

letter-probability matrix: alength= 20 w= 15 nsites= 6249 E= 5.6e-294
  0.432069	  0.001280	  0.000000	  0.210754	  0.000480	  0.035046	  0.000000	  0.010562	  0.001920	  0.009762	  0.005761	  0.004001	  0.000320	  0.006721	  0.002240	  0.003841	  0.011842	  0.263402	  0.000000	  0.000000	
  0.000020	  0.000961	  0.000009	  0.000011	  0.011368	  0.000170	  0.000004	  0.351904	  0.000005	  0.602035	  0.011686	  0.000003	  0.000007	  0.000006	  0.000013	  0.000008	  0.000968	  0.020654	  0.000002	  0.000164	
  0.073152	  0.009123	  0.015052	  0.073303	  0.000326	  0.107067	  0.000804	  0.002728	  0.055694	  0.072511	  0.018567	  0.003044	  0.004968	  0.008007	  0.214927	  0.220364	  0.109305	  0.005932	  0.000962	  0.004165	
  0.203113	  0.001442	  0.058108	  0.082916	  0.000653	  0.134122	  0.028653	  0.002576	  0.019052	  0.005159	  0.000808	  0.046254	  0.000175	  0.051220	  0.137647	  0.190127	  0.035701	  0.001462	  0.000004	  0.000809	
  0.000800	  0.000160	  0.000640	  0.001600	  0.061290	  0.000160	  0.001920	  0.000960	  0.000160	  0.009922	  0.000960	  0.000480	  0.000160	  0.000160	  0.000160	  0.000160	  0.001280	  0.005121	  0.000160	  0.913746	
  0.005121	  0.000000	  0.000160	  0.000160	  0.001600	  0.000160	  0.000000	  0.786686	  0.000000	  0.017603	  0.011842	  0.000320	  0.000000	  0.000320	  0.000000	  0.000000	  0.001120	  0.174908	  0.000000	  0.000000	
  0.031406	  0.001442	  0.030263	  0.023867	  0.001293	  0.010422	  0.021132	  0.002896	  0.040656	  0.005799	  0.002248	  0.004327	  0.000015	  0.043699	  0.742224	  0.013779	  0.018578	  0.003863	  0.000164	  0.001929	
  0.355417	  0.001120	  0.004801	  0.021443	  0.005761	  0.011522	  0.003201	  0.006881	  0.024964	  0.088654	  0.001280	  0.007041	  0.020643	  0.018563	  0.208993	  0.120659	  0.075852	  0.021763	  0.001120	  0.000320	
  0.012642	  0.005441	  0.000000	  0.000000	  0.000160	  0.000160	  0.000320	  0.000960	  0.970235	  0.000320	  0.000800	  0.000160	  0.000480	  0.000160	  0.003521	  0.000480	  0.002560	  0.000000	  0.000160	  0.001440	
  0.002261	  0.000001	  0.000009	  0.000332	  0.005447	  0.000170	  0.000164	  0.138750	  0.000165	  0.473535	  0.332537	  0.000003	  0.000007	  0.000006	  0.000493	  0.000328	  0.000328	  0.043378	  0.000322	  0.001765	
  0.062250	  0.005601	  0.083053	  0.468395	  0.000000	  0.012162	  0.009922	  0.013922	  0.024484	  0.011682	  0.013602	  0.037766	  0.000000	  0.068171	  0.146103	  0.006881	  0.017123	  0.017603	  0.000480	  0.000800	
  0.007222	  0.000481	  0.000009	  0.000171	  0.174754	  0.000010	  0.069455	  0.163234	  0.000005	  0.179888	  0.227240	  0.002404	  0.000167	  0.016168	  0.012015	  0.007850	  0.001128	  0.088665	  0.003683	  0.045452	
  0.143063	  0.000800	  0.000320	  0.000160	  0.000000	  0.009602	  0.001760	  0.002240	  0.000000	  0.001600	  0.000320	  0.000160	  0.000640	  0.000000	  0.000160	  0.812930	  0.018243	  0.003201	  0.000000	  0.004801	
  0.025604	  0.000160	  0.000480	  0.004481	  0.033445	  0.000320	  0.009281	  0.006561	  0.025764	  0.015683	  0.001120	  0.000640	  0.000000	  0.034566	  0.824612	  0.001440	  0.000160	  0.003521	  0.004961	  0.007201	
  0.015883	  0.001442	  0.431608	  0.103079	  0.000172	  0.001781	  0.006089	  0.002736	  0.030094	  0.012680	  0.001448	  0.031852	  0.000495	  0.027376	  0.195897	  0.067547	  0.066266	  0.001622	  0.000004	  0.001929	

MOTIF 307 14-FDVQVRAVTG STREME-14

letter-probability matrix: alength= 20 w= 10 nsites= 5743 E= 2.8e-163
  0.000004	  0.000000	  0.000002	  0.000002	  0.973025	  0.000002	  0.000001	  0.000001	  0.000001	  0.000003	  0.003465	  0.000001	  0.000001	  0.000001	  0.007702	  0.000001	  0.000001	  0.000002	  0.000000	  0.015785	
  0.225021	  0.000000	  0.474483	  0.081617	  0.000001	  0.066217	  0.000386	  0.000001	  0.000001	  0.000581	  0.000001	  0.016939	  0.000001	  0.004236	  0.032340	  0.093358	  0.001156	  0.000194	  0.003465	  0.000001	
  0.183829	  0.000963	  0.007894	  0.000772	  0.001348	  0.000194	  0.070836	  0.015400	  0.000386	  0.001158	  0.001926	  0.000771	  0.050048	  0.002118	  0.000580	  0.055245	  0.187677	  0.260822	  0.134934	  0.023099	
  0.000004	  0.007892	  0.000002	  0.053706	  0.000001	  0.000002	  0.000001	  0.000001	  0.000193	  0.000773	  0.000001	  0.000001	  0.000001	  0.937415	  0.000002	  0.000001	  0.000001	  0.000002	  0.000000	  0.000001	
  0.000581	  0.000000	  0.000002	  0.000002	  0.000001	  0.000002	  0.000001	  0.447150	  0.000001	  0.001158	  0.033494	  0.000001	  0.000001	  0.000001	  0.000002	  0.000001	  0.002504	  0.514521	  0.000578	  0.000001	
  0.056402	  0.141093	  0.007124	  0.158227	  0.000579	  0.020790	  0.048700	  0.000386	  0.026564	  0.043890	  0.000001	  0.031954	  0.000386	  0.048700	  0.263133	  0.099132	  0.039269	  0.007316	  0.000000	  0.006353	
  0.539931	  0.000193	  0.000387	  0.006162	  0.002888	  0.032532	  0.003081	  0.052165	  0.005198	  0.062177	  0.013090	  0.006545	  0.001926	  0.023292	  0.099711	  0.034264	  0.080076	  0.036382	  0.000000	  0.000001	
  0.013863	  0.000000	  0.000002	  0.000002	  0.002696	  0.000387	  0.000001	  0.175357	  0.000001	  0.218284	  0.014822	  0.000001	  0.000001	  0.000001	  0.000002	  0.000001	  0.000386	  0.574192	  0.000000	  0.000001	
  0.014248	  0.003465	  0.000002	  0.000002	  0.000194	  0.003274	  0.000001	  0.002696	  0.019634	  0.313373	  0.061212	  0.101634	  0.000001	  0.000194	  0.069875	  0.062752	  0.343206	  0.004237	  0.000000	  0.000001	
  0.007126	  0.000770	  0.129353	  0.023293	  0.000001	  0.750318	  0.003465	  0.000001	  0.004043	  0.000388	  0.000001	  0.033301	  0.012898	  0.022330	  0.005777	  0.004236	  0.002504	  0.000194	  0.000000	  0.000001	

MOTIF 310 16-VDAIAARAGV STREME-16

letter-probability matrix: alength= 20 w= 10 nsites= 5231 E= 1.7e-145
  0.008266	  0.000000	  0.000002	  0.000002	  0.001484	  0.000638	  0.000001	  0.218215	  0.000001	  0.123729	  0.072032	  0.000001	  0.000425	  0.000001	  0.000002	  0.005298	  0.116735	  0.453166	  0.000000	  0.000001	
  0.044282	  0.000000	  0.302747	  0.231139	  0.000001	  0.012713	  0.001272	  0.000637	  0.020763	  0.004029	  0.000213	  0.020551	  0.000213	  0.030721	  0.299570	  0.026060	  0.005086	  0.000002	  0.000000	  0.000001	
  0.301266	  0.000000	  0.114617	  0.300205	  0.000001	  0.059958	  0.002755	  0.000001	  0.003602	  0.012503	  0.000001	  0.011017	  0.000213	  0.067796	  0.053391	  0.032628	  0.024153	  0.015891	  0.000000	  0.000001	
  0.000004	  0.000000	  0.000002	  0.000002	  0.000001	  0.000214	  0.000001	  0.848704	  0.000001	  0.003393	  0.000001	  0.000001	  0.000001	  0.000001	  0.000002	  0.000002	  0.000001	  0.147667	  0.000000	  0.000001	
  0.937899	  0.030084	  0.000002	  0.000002	  0.000001	  0.005510	  0.000001	  0.000213	  0.000001	  0.001063	  0.000001	  0.000001	  0.000001	  0.000001	  0.000002	  0.013560	  0.003391	  0.008265	  0.000000	  0.000001	
  0.329443	  0.000000	  0.038136	  0.229021	  0.000849	  0.019705	  0.012077	  0.000637	  0.093854	  0.014834	  0.000213	  0.010170	  0.000001	  0.037924	  0.140888	  0.039619	  0.026060	  0.006570	  0.000000	  0.000001	
  0.191735	  0.000212	  0.039619	  0.100847	  0.000001	  0.015679	  0.006145	  0.000637	  0.147666	  0.020978	  0.000001	  0.005085	  0.000001	  0.035169	  0.379652	  0.019281	  0.023518	  0.012925	  0.000848	  0.000001	
  0.833453	  0.002119	  0.000002	  0.000002	  0.000001	  0.000214	  0.000001	  0.047034	  0.000001	  0.001487	  0.000001	  0.000001	  0.000001	  0.000001	  0.000002	  0.019916	  0.075423	  0.020341	  0.000000	  0.000001	
  0.006783	  0.000000	  0.044916	  0.043221	  0.000001	  0.677100	  0.051058	  0.000001	  0.060592	  0.000004	  0.000213	  0.046186	  0.000001	  0.021399	  0.034747	  0.013560	  0.000213	  0.000002	  0.000000	  0.000001	
  0.061443	  0.008263	  0.000002	  0.000002	  0.000425	  0.000638	  0.000001	  0.051907	  0.000213	  0.061231	  0.021187	  0.000001	  0.000213	  0.001484	  0.000426	  0.003815	  0.171606	  0.605916	  0.000000	  0.011229	

MOTIF 319 EGDLKALVDEKAAVI MEME-35

letter-probability matrix: alength= 20 w= 15 nsites= 2554 E= 6.4e-069
  0.124560	  0.000003	  0.019208	  0.240827	  0.005497	  0.036438	  0.013714	  0.001977	  0.141358	  0.004353	  0.004316	  0.014104	  0.000801	  0.082630	  0.061503	  0.096731	  0.143714	  0.005900	  0.001963	  0.000402	
  0.015320	  0.000003	  0.012944	  0.025478	  0.000015	  0.624144	  0.027810	  0.003151	  0.016848	  0.003179	  0.000401	  0.016844	  0.000801	  0.028988	  0.025090	  0.056794	  0.126878	  0.015297	  0.000005	  0.000011	
  0.030149	  0.000392	  0.325372	  0.247455	  0.001175	  0.034064	  0.028191	  0.007439	  0.005090	  0.001175	  0.001175	  0.008614	  0.199687	  0.010572	  0.027016	  0.041895	  0.017228	  0.011746	  0.000000	  0.001566	
  0.000050	  0.000003	  0.000023	  0.000028	  0.019592	  0.000025	  0.000010	  0.003543	  0.000403	  0.956194	  0.012539	  0.000791	  0.000018	  0.000014	  0.000422	  0.001195	  0.000410	  0.004725	  0.000005	  0.000011	
  0.003524	  0.001566	  0.000392	  0.000783	  0.000783	  0.000783	  0.018011	  0.000000	  0.717698	  0.001566	  0.000000	  0.005482	  0.000000	  0.002349	  0.241582	  0.001175	  0.003915	  0.000392	  0.000000	  0.000000	
  0.215007	  0.000003	  0.114745	  0.134719	  0.000798	  0.011380	  0.007449	  0.002760	  0.022329	  0.007094	  0.001967	  0.020368	  0.081067	  0.114736	  0.030180	  0.056794	  0.157027	  0.019996	  0.000005	  0.001577	
  0.002791	  0.000394	  0.001197	  0.000028	  0.000798	  0.001199	  0.000010	  0.017247	  0.001578	  0.851652	  0.011364	  0.007056	  0.001193	  0.005496	  0.003163	  0.001195	  0.021162	  0.007858	  0.064609	  0.000011	
  0.002008	  0.000786	  0.000023	  0.001203	  0.053657	  0.000025	  0.000010	  0.104952	  0.000403	  0.025105	  0.014888	  0.000008	  0.000410	  0.000014	  0.000422	  0.000020	  0.009807	  0.784287	  0.000005	  0.001968	
  0.052467	  0.000392	  0.690681	  0.149961	  0.000392	  0.006656	  0.006656	  0.000783	  0.007439	  0.007048	  0.002349	  0.014487	  0.000000	  0.018403	  0.017619	  0.014879	  0.007048	  0.002741	  0.000000	  0.000000	
  0.076742	  0.000783	  0.111981	  0.628818	  0.000000	  0.006265	  0.003915	  0.000392	  0.014879	  0.000392	  0.000000	  0.014879	  0.008614	  0.019577	  0.049334	  0.040720	  0.021143	  0.001175	  0.000392	  0.000000	
  0.010963	  0.001566	  0.000783	  0.000000	  0.000000	  0.001175	  0.001566	  0.002741	  0.904855	  0.005482	  0.000000	  0.003132	  0.000000	  0.004699	  0.035630	  0.001958	  0.021926	  0.002349	  0.000000	  0.001175	
  0.539937	  0.038371	  0.000000	  0.001958	  0.000000	  0.005873	  0.000783	  0.011355	  0.003132	  0.007831	  0.000000	  0.001566	  0.000783	  0.000392	  0.002349	  0.240407	  0.046202	  0.099060	  0.000000	  0.000000	
  0.534506	  0.008616	  0.023515	  0.145290	  0.000015	  0.029782	  0.002751	  0.005109	  0.053261	  0.010227	  0.006666	  0.009405	  0.000410	  0.037211	  0.048582	  0.026645	  0.038389	  0.019212	  0.000396	  0.000011	
  0.003524	  0.000392	  0.000000	  0.000000	  0.000392	  0.000000	  0.000000	  0.208692	  0.001566	  0.158966	  0.010180	  0.000392	  0.000000	  0.002349	  0.007831	  0.001175	  0.007439	  0.597103	  0.000000	  0.000000	
  0.000000	  0.000000	  0.000000	  0.000000	  0.014879	  0.000000	  0.000000	  0.799530	  0.000783	  0.114722	  0.014096	  0.000392	  0.000000	  0.000000	  0.000783	  0.000000	  0.000392	  0.054424	  0.000000	  0.000000	

MOTIF 337 51-WLAPLRAFD STREME-51

letter-probability matrix: alength= 20 w= 9 nsites= 1912 E= 1.3e-051
  0.000011	  0.000001	  0.000005	  0.000006	  0.000003	  0.000005	  0.000002	  0.000004	  0.000002	  0.000010	  0.000002	  0.000002	  0.000004	  0.000003	  0.000007	  0.000004	  0.000004	  0.000579	  0.999345	  0.000002	
  0.001157	  0.000001	  0.000005	  0.001152	  0.000003	  0.000005	  0.000002	  0.009745	  0.000002	  0.977006	  0.000002	  0.000002	  0.000004	  0.000003	  0.000007	  0.001723	  0.000004	  0.009174	  0.000001	  0.000002	
  0.578759	  0.000001	  0.091115	  0.163316	  0.000003	  0.003443	  0.000575	  0.000004	  0.013755	  0.001156	  0.001721	  0.006305	  0.000004	  0.026935	  0.017197	  0.071632	  0.017194	  0.006882	  0.000001	  0.000002	
  0.000011	  0.000001	  0.000005	  0.000006	  0.000003	  0.024072	  0.000002	  0.000004	  0.000002	  0.000010	  0.000002	  0.000002	  0.975854	  0.000003	  0.000007	  0.000004	  0.000004	  0.000006	  0.000001	  0.000002	
  0.000011	  0.000001	  0.000005	  0.000006	  0.023497	  0.000005	  0.000002	  0.015475	  0.000002	  0.918558	  0.037821	  0.000002	  0.000577	  0.000003	  0.000007	  0.000004	  0.000004	  0.004017	  0.000001	  0.000002	
  0.037257	  0.000001	  0.021206	  0.079656	  0.000003	  0.005162	  0.038967	  0.005161	  0.223480	  0.016054	  0.000002	  0.002294	  0.000004	  0.058451	  0.444096	  0.008027	  0.004588	  0.052723	  0.000001	  0.002867	
  0.485357	  0.000574	  0.065902	  0.228640	  0.000576	  0.032667	  0.071056	  0.001150	  0.006879	  0.000010	  0.004586	  0.010316	  0.000004	  0.017767	  0.018343	  0.025790	  0.024071	  0.006309	  0.000001	  0.000002	
  0.000011	  0.000001	  0.000005	  0.000006	  0.437789	  0.000005	  0.000002	  0.120911	  0.000002	  0.348405	  0.085955	  0.000002	  0.000577	  0.000003	  0.000007	  0.000004	  0.000004	  0.006309	  0.000001	  0.000002	
  0.012044	  0.001720	  0.436645	  0.007455	  0.000003	  0.005735	  0.006878	  0.000004	  0.006879	  0.001156	  0.000002	  0.053292	  0.000004	  0.033811	  0.234371	  0.112889	  0.084811	  0.001725	  0.000001	  0.000575	

MOTIF 420 FFNQTVENVQRIIIE MEME-89

letter-probability matrix: alength= 20 w= 15 nsites= 95 E= 2.6e-009
  0.000000	  0.000000	  0.000000	  0.000000	  0.989474	  0.000000	  0.000000	  0.000000	  0.000000	  0.000000	  0.000000	  0.000000	  0.000000	  0.000000	  0.000000	  0.000000	  0.000000	  0.000000	  0.000000	  0.010526	
  0.000000	  0.000000	  0.000000	  0.000000	  1.000000	  0.000000	  0.000000	  0.000000	  0.000000	  0.000000	  0.000000	  0.000000	  0.000000	  0.000000	  0.000000	  0.000000	  0.000000	  0.000000	  0.000000	  0.000000	
  0.010526	  0.000000	  0.042105	  0.105263	  0.000000	  0.000000	  0.000000	  0.000000	  0.010526	  0.000000	  0.000000	  0.610526	  0.000000	  0.189474	  0.021053	  0.000000	  0.010526	  0.000000	  0.000000	  0.000000	
  0.000000	  0.000000	  0.000000	  0.010526	  0.000000	  0.000000	  0.000000	  0.000000	  0.000000	  0.031579	  0.000000	  0.000000	  0.000000	  0.915789	  0.042105	  0.000000	  0.000000	  0.000000	  0.000000	  0.000000	
  0.000000	  0.000000	  0.000000	  0.000000	  0.000000	  0.000000	  0.000000	  0.000000	  0.000000	  0.000000	  0.000000	  0.000000	  0.000000	  0.000000	  0.000000	  0.000000	  1.000000	  0.000000	  0.000000	  0.000000	
  0.000000	  0.000000	  0.000000	  0.000000	  0.000000	  0.000000	  0.000000	  0.000000	  0.000000	  0.021053	  0.000000	  0.000000	  0.000000	  0.000000	  0.000000	  0.000000	  0.000000	  0.978947	  0.000000	  0.000000	
  0.021053	  0.000000	  0.063158	  0.789474	  0.000000	  0.010526	  0.000000	  0.000000	  0.010526	  0.000000	  0.000000	  0.010526	  0.000000	  0.000000	  0.000000	  0.094737	  0.000000	  0.000000	  0.000000	  0.000000	
  0.000000	  0.000000	  0.000000	  0.000000	  0.000000	  0.000000	  0.000000	  0.000000	  0.000000	  0.000000	  0.000000	  0.915789	  0.000000	  0.000000	  0.010526	  0.073684	  0.000000	  0.000000	  0.000000	  0.000000	
  0.000000	  0.000000	  0.000000	  0.000000	  0.000000	  0.000000	  0.000000	  0.000000	  0.000000	  0.000000	  0.000000	  0.000000	  0.000000	  0.000000	  0.000000	  0.000000	  0.000000	  1.000000	  0.000000	  0.000000	
  0.000000	  0.000000	  0.000000	  0.010526	  0.000000	  0.000000	  0.000000	  0.000000	  0.000000	  0.000000	  0.000000	  0.000000	  0.000000	  0.989474	  0.000000	  0.000000	  0.000000	  0.000000	  0.000000	  0.000000	
  0.000000	  0.000000	  0.000000	  0.000000	  0.000000	  0.000000	  0.042105	  0.000000	  0.000000	  0.010526	  0.000000	  0.000000	  0.000000	  0.010526	  0.936842	  0.000000	  0.000000	  0.000000	  0.000000	  0.000000	
  0.000000	  0.000000	  0.000000	  0.000000	  0.000000	  0.000000	  0.000000	  0.684211	  0.000000	  0.000000	  0.178947	  0.000000	  0.000000	  0.000000	  0.000000	  0.000000	  0.000000	  0.136842	  0.000000	  0.000000	
  0.000000	  0.000000	  0.000000	  0.000000	  0.000000	  0.000000	  0.000000	  0.926316	  0.000000	  0.000000	  0.000000	  0.000000	  0.000000	  0.000000	  0.000000	  0.000000	  0.000000	  0.073684	  0.000000	  0.000000	
  0.000000	  0.000000	  0.000000	  0.000000	  0.000000	  0.000000	  0.000000	  0.852632	  0.000000	  0.000000	  0.000000	  0.000000	  0.000000	  0.000000	  0.000000	  0.000000	  0.094737	  0.052632	  0.000000	  0.000000	
  0.021053	  0.000000	  0.073684	  0.905263	  0.000000	  0.000000	  0.000000	  0.000000	  0.000000	  0.000000	  0.000000	  0.000000	  0.000000	  0.000000	  0.000000	  0.000000	  0.000000	  0.000000	  0.000000	  0.000000	

MOTIF 550 RRVFEILFHKCEFTD MEME-4

letter-probability matrix: alength= 20 w= 15 nsites= 2802 E= 4.9e-784
  0.006067	  0.006067	  0.000000	  0.000000	  0.009636	  0.001071	  0.025339	  0.002855	  0.013562	  0.005353	  0.000357	  0.003212	  0.000714	  0.176660	  0.703069	  0.010350	  0.001071	  0.000000	  0.000357	  0.034261	
  0.023555	  0.000714	  0.000714	  0.017488	  0.000000	  0.001071	  0.001784	  0.000000	  0.092077	  0.003926	  0.000714	  0.012491	  0.001071	  0.064954	  0.766238	  0.005710	  0.004640	  0.002855	  0.000000	  0.000000	
  0.021413	  0.000000	  0.000000	  0.000000	  0.058173	  0.000357	  0.000000	  0.315132	  0.000000	  0.041399	  0.007138	  0.000000	  0.000000	  0.000000	  0.001071	  0.034975	  0.031049	  0.488223	  0.000000	  0.001071	
  0.020343	  0.025696	  0.000000	  0.000357	  0.376160	  0.004283	  0.080300	  0.011420	  0.000000	  0.181299	  0.021413	  0.180585	  0.000000	  0.002855	  0.000357	  0.008922	  0.005710	  0.009993	  0.000714	  0.069593	
  0.037830	  0.000357	  0.121342	  0.451463	  0.000357	  0.011420	  0.008208	  0.004996	  0.005353	  0.007495	  0.001071	  0.047823	  0.000000	  0.014632	  0.006424	  0.097074	  0.137045	  0.040328	  0.000000	  0.006781	
  0.000044	  0.000003	  0.000023	  0.000026	  0.002512	  0.000021	  0.000011	  0.892235	  0.000009	  0.010395	  0.000723	  0.000007	  0.000016	  0.000014	  0.000030	  0.000017	  0.007868	  0.086033	  0.000004	  0.000008	
  0.120985	  0.001428	  0.000000	  0.000000	  0.013919	  0.001428	  0.001071	  0.076017	  0.000357	  0.654532	  0.070307	  0.000000	  0.000000	  0.000000	  0.000000	  0.006781	  0.001428	  0.051392	  0.000000	  0.000357	
  0.001428	  0.003212	  0.000000	  0.001784	  0.382941	  0.002141	  0.057102	  0.039615	  0.001784	  0.211991	  0.064954	  0.013562	  0.000000	  0.009993	  0.015346	  0.008565	  0.074946	  0.007852	  0.012848	  0.089936	
  0.001472	  0.000717	  0.001093	  0.000740	  0.034632	  0.000378	  0.443623	  0.020715	  0.001436	  0.197048	  0.058182	  0.058537	  0.000016	  0.044625	  0.017517	  0.013222	  0.059973	  0.001094	  0.002859	  0.042121	
  0.000357	  0.002141	  0.000000	  0.000000	  0.000000	  0.008922	  0.016417	  0.000000	  0.725196	  0.000714	  0.000000	  0.004283	  0.000714	  0.007852	  0.232334	  0.000357	  0.000357	  0.000000	  0.000000	  0.000357	
  0.003926	  0.801213	  0.000000	  0.000000	  0.005710	  0.000000	  0.000000	  0.003569	  0.000000	  0.001784	  0.006781	  0.006067	  0.000000	  0.000714	  0.001071	  0.011420	  0.048537	  0.108494	  0.000357	  0.000357	
  0.000044	  0.000003	  0.011800	  0.987178	  0.000014	  0.000378	  0.000011	  0.000015	  0.000009	  0.000045	  0.000009	  0.000364	  0.000016	  0.000014	  0.000030	  0.000017	  0.000016	  0.000023	  0.000004	  0.000008	
  0.001784	  0.002498	  0.000357	  0.001071	  0.366524	  0.000000	  0.056388	  0.003926	  0.017131	  0.069236	  0.022484	  0.007138	  0.001071	  0.053533	  0.028194	  0.011064	  0.004640	  0.015703	  0.004283	  0.332976	
  0.018558	  0.005353	  0.006781	  0.001784	  0.044968	  0.001071	  0.000000	  0.029622	  0.000357	  0.016417	  0.000357	  0.011420	  0.000357	  0.000357	  0.001071	  0.087794	  0.443612	  0.329764	  0.000000	  0.000357	
  0.079586	  0.000000	  0.384011	  0.275517	  0.000000	  0.120271	  0.018915	  0.000714	  0.008565	  0.000357	  0.000000	  0.016774	  0.005353	  0.023911	  0.003926	  0.051392	  0.009636	  0.001071	  0.000000	  0.000000	

MOTIF 552 15-WVDAGLDMLRLSPAL STREME-15

letter-probability matrix: alength= 20 w= 15 nsites= 1285 E= 2.3e-035
  0.000884	  0.009557	  0.000008	  0.000009	  0.021722	  0.000008	  0.007822	  0.074714	  0.000003	  0.297112	  0.224997	  0.000871	  0.000006	  0.000005	  0.000010	  0.000006	  0.001743	  0.048655	  0.299703	  0.012165	
  0.071249	  0.000001	  0.000008	  0.000009	  0.009561	  0.000008	  0.000004	  0.132048	  0.000003	  0.152907	  0.003478	  0.001740	  0.000006	  0.000005	  0.000010	  0.017380	  0.006087	  0.605493	  0.000002	  0.000003	
  0.032157	  0.000870	  0.767071	  0.105122	  0.000005	  0.017382	  0.000004	  0.000005	  0.002609	  0.000016	  0.000872	  0.017376	  0.000006	  0.003480	  0.046920	  0.003481	  0.002612	  0.000008	  0.000002	  0.000003	
  0.365739	  0.000001	  0.000008	  0.000009	  0.000005	  0.148555	  0.000004	  0.104250	  0.000003	  0.006966	  0.000872	  0.009558	  0.000006	  0.000005	  0.000010	  0.040835	  0.246717	  0.076454	  0.000002	  0.000003	
  0.084279	  0.198065	  0.000008	  0.000009	  0.066026	  0.401347	  0.000004	  0.026066	  0.000003	  0.057350	  0.083398	  0.000002	  0.000006	  0.000005	  0.000010	  0.023461	  0.000006	  0.044312	  0.000002	  0.015639	
  0.003490	  0.002607	  0.000008	  0.000009	  0.273646	  0.000008	  0.000004	  0.143341	  0.000003	  0.493438	  0.057337	  0.000002	  0.000006	  0.000005	  0.000010	  0.000006	  0.002612	  0.023463	  0.000002	  0.000003	
  0.004359	  0.000001	  0.879133	  0.033889	  0.001742	  0.032149	  0.026933	  0.000005	  0.000872	  0.000016	  0.000003	  0.000002	  0.000006	  0.004348	  0.000010	  0.005218	  0.000006	  0.000008	  0.000002	  0.011296	
  0.180705	  0.000001	  0.000008	  0.000009	  0.000005	  0.013038	  0.000004	  0.001743	  0.000003	  0.019996	  0.595932	  0.034750	  0.000006	  0.000005	  0.000010	  0.028673	  0.117280	  0.007826	  0.000002	  0.000003	
  0.000016	  0.000001	  0.000008	  0.000009	  0.011298	  0.000008	  0.000004	  0.007824	  0.000003	  0.860030	  0.024327	  0.000002	  0.000006	  0.000005	  0.000010	  0.000006	  0.000006	  0.096434	  0.000002	  0.000003	
  0.004359	  0.000870	  0.000008	  0.027808	  0.000005	  0.000876	  0.027802	  0.000005	  0.078186	  0.007834	  0.000003	  0.000002	  0.000006	  0.044309	  0.785316	  0.015643	  0.005218	  0.001746	  0.000002	  0.000003	
  0.023470	  0.022587	  0.000877	  0.002615	  0.109461	  0.004351	  0.055601	  0.000005	  0.000003	  0.386588	  0.008690	  0.047781	  0.000874	  0.007823	  0.002617	  0.066027	  0.138998	  0.007826	  0.014769	  0.099035	
  0.051269	  0.012163	  0.004351	  0.000009	  0.000005	  0.004351	  0.039095	  0.000005	  0.001741	  0.000016	  0.000003	  0.014770	  0.038229	  0.000005	  0.003485	  0.818322	  0.012167	  0.000008	  0.000002	  0.000003	
  0.113815	  0.000001	  0.004351	  0.004353	  0.000005	  0.007826	  0.004347	  0.000005	  0.005215	  0.002622	  0.000872	  0.000002	  0.795736	  0.013036	  0.007829	  0.012168	  0.023461	  0.004352	  0.000002	  0.000003	
  0.465639	  0.008688	  0.007826	  0.000878	  0.013904	  0.016513	  0.030408	  0.000005	  0.002609	  0.043451	  0.000872	  0.019983	  0.001743	  0.023460	  0.001748	  0.286677	  0.066027	  0.002614	  0.000002	  0.006952	
  0.001753	  0.000001	  0.000008	  0.000009	  0.003480	  0.000008	  0.000004	  0.000874	  0.000872	  0.820938	  0.121621	  0.000002	  0.004349	  0.006086	  0.039971	  0.000006	  0.000006	  0.000008	  0.000002	  0.000003	

MOTIF 559 EPDPLGCMRKLLIHL MEME-9

letter-probability matrix: alength= 20 w= 15 nsites= 929 E= 4.2e-218
  0.004306	  0.000000	  0.002153	  0.822390	  0.000000	  0.080732	  0.012917	  0.000000	  0.003229	  0.003229	  0.000000	  0.005382	  0.000000	  0.054898	  0.004306	  0.004306	  0.000000	  0.002153	  0.000000	  0.000000	
  0.055974	  0.001076	  0.004306	  0.146394	  0.000000	  0.072121	  0.005382	  0.018299	  0.003229	  0.235737	  0.005382	  0.001076	  0.264801	  0.006459	  0.004306	  0.029064	  0.011841	  0.134553	  0.000000	  0.000000	
  0.000000	  0.000000	  0.910657	  0.000000	  0.000000	  0.000000	  0.000000	  0.000000	  0.000000	  0.000000	  0.000000	  0.089343	  0.000000	  0.000000	  0.000000	  0.000000	  0.000000	  0.000000	  0.000000	  0.000000	
  0.000000	  0.000000	  0.000000	  0.000000	  0.000000	  0.000000	  0.000000	  0.000000	  0.000000	  0.000000	  0.000000	  0.000000	  1.000000	  0.000000	  0.000000	  0.000000	  0.000000	  0.000000	  0.000000	  0.000000	
  0.000000	  0.000000	  0.000000	  0.000000	  0.002153	  0.000000	  0.000000	  0.002153	  0.000000	  0.992465	  0.001076	  0.000000	  0.000000	  0.000000	  0.000000	  0.000000	  0.000000	  0.002153	  0.000000	  0.000000	
  0.027987	  0.000000	  0.038751	  0.046286	  0.000000	  0.878364	  0.001076	  0.000000	  0.001076	  0.000000	  0.000000	  0.000000	  0.000000	  0.005382	  0.000000	  0.000000	  0.001076	  0.000000	  0.000000	  0.000000	
  0.003229	  0.543595	  0.003229	  0.001076	  0.001076	  0.040904	  0.010764	  0.000000	  0.137783	  0.000000	  0.000000	  0.012917	  0.000000	  0.045210	  0.153929	  0.010764	  0.012917	  0.001076	  0.021529	  0.000000	
  0.000000	  0.000000	  0.000000	  0.000000	  0.001076	  0.000000	  0.000000	  0.180840	  0.000000	  0.180840	  0.560818	  0.000000	  0.000000	  0.000000	  0.000000	  0.000000	  0.027987	  0.047363	  0.000000	  0.001076	
  0.000000	  0.000000	  0.000000	  0.000000	  0.000000	  0.001076	  0.010764	  0.006459	  0.029064	  0.000000	  0.018299	  0.000000	  0.000000	  0.010764	  0.919268	  0.000000	  0.001076	  0.003229	  0.000000	  0.000000	
  0.008611	  0.000000	  0.116254	  0.123789	  0.000000	  0.004306	  0.003229	  0.005382	  0.449946	  0.026911	  0.001076	  0.073197	  0.000000	  0.096878	  0.019376	  0.035522	  0.030140	  0.003229	  0.000000	  0.002153	
  0.002153	  0.001076	  0.000000	  0.000000	  0.089343	  0.000000	  0.003229	  0.200215	  0.000000	  0.670614	  0.009688	  0.000000	  0.000000	  0.000000	  0.002153	  0.002153	  0.007535	  0.009688	  0.000000	  0.002153	
  0.000000	  0.097955	  0.000000	  0.000000	  0.064586	  0.000000	  0.000000	  0.004306	  0.000000	  0.792250	  0.010764	  0.001076	  0.000000	  0.000000	  0.000000	  0.004306	  0.000000	  0.011841	  0.009688	  0.003229	
  0.054898	  0.000000	  0.005382	  0.027987	  0.000000	  0.000000	  0.002153	  0.550054	  0.040904	  0.074273	  0.008611	  0.003229	  0.000000	  0.000000	  0.002153	  0.005382	  0.023681	  0.201292	  0.000000	  0.000000	
  0.007535	  0.001076	  0.004306	  0.046286	  0.035522	  0.035522	  0.395048	  0.001076	  0.026911	  0.024758	  0.003229	  0.003229	  0.000000	  0.116254	  0.072121	  0.007535	  0.020452	  0.029064	  0.133477	  0.036598	
  0.045210	  0.187298	  0.000000	  0.000000	  0.021529	  0.000000	  0.000000	  0.011841	  0.000000	  0.503767	  0.000000	  0.000000	  0.000000	  0.000000	  0.000000	  0.005382	  0.005382	  0.217438	  0.000000	  0.002153	

MOTIF 571 EMCNGVARWYRPDGP MEME-23

letter-probability matrix: alength= 20 w= 15 nsites= 641 E= 4.3e-088
  0.088924	  0.000000	  0.159126	  0.282371	  0.000000	  0.251170	  0.001560	  0.009360	  0.006240	  0.001560	  0.001560	  0.004680	  0.006240	  0.042122	  0.003120	  0.048362	  0.090484	  0.003120	  0.000000	  0.000000	
  0.042122	  0.000000	  0.020281	  0.001560	  0.003120	  0.001560	  0.000000	  0.021841	  0.001560	  0.207488	  0.609984	  0.000000	  0.000000	  0.003120	  0.001560	  0.012480	  0.018721	  0.053042	  0.000000	  0.001560	
  0.009360	  0.399376	  0.001560	  0.000000	  0.004680	  0.037441	  0.004680	  0.162246	  0.001560	  0.141966	  0.067083	  0.004680	  0.001560	  0.006240	  0.000000	  0.006240	  0.020281	  0.124805	  0.000000	  0.006240	
  0.023401	  0.003120	  0.004680	  0.006240	  0.000000	  0.020281	  0.012480	  0.032761	  0.003120	  0.007800	  0.001560	  0.322933	  0.007800	  0.003120	  0.004680	  0.141966	  0.251170	  0.148206	  0.004680	  0.000000	
  0.015601	  0.000000	  0.003120	  0.000000	  0.001560	  0.650546	  0.001560	  0.000000	  0.014041	  0.009360	  0.001560	  0.001560	  0.000000	  0.000000	  0.001560	  0.219969	  0.009360	  0.001560	  0.065523	  0.003120	
  0.043682	  0.001560	  0.001560	  0.003120	  0.007800	  0.003120	  0.009360	  0.138846	  0.000000	  0.040562	  0.006240	  0.000000	  0.014041	  0.006240	  0.000000	  0.007800	  0.042122	  0.656786	  0.000000	  0.017161	
  0.360374	  0.009360	  0.006240	  0.001560	  0.004680	  0.006240	  0.004680	  0.014041	  0.001560	  0.062402	  0.009360	  0.024961	  0.010920	  0.000000	  0.003120	  0.238690	  0.006240	  0.012480	  0.212168	  0.010920	
  0.023401	  0.003120	  0.014041	  0.054602	  0.006240	  0.014041	  0.115445	  0.010920	  0.015601	  0.003120	  0.001560	  0.067083	  0.000000	  0.101404	  0.480499	  0.006240	  0.023401	  0.001560	  0.049922	  0.007800	
  0.007800	  0.000000	  0.003120	  0.003120	  0.010920	  0.001560	  0.000000	  0.001560	  0.026521	  0.014041	  0.000000	  0.001560	  0.004680	  0.001560	  0.006240	  0.012480	  0.004680	  0.003120	  0.897036	  0.000000	
  0.010920	  0.001560	  0.000000	  0.004680	  0.106084	  0.012480	  0.021841	  0.012480	  0.001560	  0.063963	  0.004680	  0.001560	  0.001560	  0.001560	  0.004680	  0.010920	  0.003120	  0.001560	  0.006240	  0.728549	
  0.004680	  0.000000	  0.059282	  0.003120	  0.000000	  0.007800	  0.057722	  0.017161	  0.026521	  0.004680	  0.003120	  0.018721	  0.004680	  0.035881	  0.530421	  0.204368	  0.014041	  0.007800	  0.000000	  0.000000	
  0.062402	  0.000000	  0.088924	  0.034321	  0.000000	  0.018721	  0.010920	  0.001560	  0.012480	  0.023401	  0.003120	  0.001560	  0.644306	  0.004680	  0.028081	  0.032761	  0.026521	  0.003120	  0.003120	  0.000000	
  0.053042	  0.000000	  0.287051	  0.085803	  0.000000	  0.204368	  0.014041	  0.001560	  0.043682	  0.000000	  0.000000	  0.028081	  0.000000	  0.024961	  0.107644	  0.098284	  0.045242	  0.001560	  0.000000	  0.004680	
  0.020281	  0.001560	  0.000000	  0.003120	  0.010920	  0.867395	  0.032761	  0.000000	  0.009360	  0.003120	  0.000000	  0.009360	  0.007800	  0.006240	  0.010920	  0.006240	  0.004680	  0.001560	  0.000000	  0.004680	
  0.101404	  0.000000	  0.134165	  0.137285	  0.000000	  0.018721	  0.001560	  0.004680	  0.024961	  0.004680	  0.004680	  0.009360	  0.326053	  0.007800	  0.143526	  0.045242	  0.029641	  0.006240	  0.000000	  0.000000	

MOTIF 574 38-CDLRQQRQT STREME-38

letter-probability matrix: alength= 20 w= 9 nsites= 509 E= 1.6e-012
  0.004385	  0.962744	  0.000020	  0.000023	  0.000012	  0.021751	  0.000010	  0.000014	  0.000008	  0.000040	  0.000008	  0.000006	  0.000014	  0.000012	  0.000026	  0.010881	  0.000014	  0.000020	  0.000004	  0.000007	
  0.000039	  0.000003	  0.847580	  0.152149	  0.000012	  0.000019	  0.000010	  0.000014	  0.000008	  0.000040	  0.000008	  0.000006	  0.000014	  0.000012	  0.000026	  0.000015	  0.000014	  0.000020	  0.000004	  0.000007	
  0.000039	  0.000003	  0.000020	  0.000023	  0.145619	  0.000019	  0.000010	  0.165179	  0.000008	  0.489017	  0.199945	  0.000006	  0.000014	  0.000012	  0.000026	  0.000015	  0.000014	  0.000020	  0.000004	  0.000007	
  0.000039	  0.000003	  0.000020	  0.000023	  0.000012	  0.000019	  0.002183	  0.000014	  0.000008	  0.000040	  0.000008	  0.000006	  0.000014	  0.000012	  0.997539	  0.000015	  0.000014	  0.000020	  0.000004	  0.000007	
  0.017425	  0.002176	  0.000020	  0.002196	  0.000012	  0.000019	  0.002183	  0.000014	  0.000008	  0.006560	  0.000008	  0.000006	  0.000014	  0.508549	  0.456405	  0.000015	  0.000014	  0.004367	  0.000004	  0.000007	
  0.000039	  0.000003	  0.000020	  0.000023	  0.000012	  0.000019	  0.000010	  0.000014	  0.000008	  0.000040	  0.000008	  0.000006	  0.000014	  0.984486	  0.015239	  0.000015	  0.000014	  0.000020	  0.000004	  0.000007	
  0.000039	  0.000003	  0.000020	  0.000023	  0.000012	  0.000019	  0.000010	  0.000014	  0.000008	  0.000040	  0.021740	  0.000006	  0.000014	  0.000012	  0.977980	  0.000015	  0.000014	  0.000020	  0.000004	  0.000007	
  0.000039	  0.002176	  0.000020	  0.000023	  0.000012	  0.000019	  0.000010	  0.002187	  0.000008	  0.004386	  0.000008	  0.000006	  0.000014	  0.619383	  0.310798	  0.000015	  0.000014	  0.060871	  0.000004	  0.000007	
  0.193457	  0.000003	  0.108682	  0.113031	  0.021745	  0.071735	  0.000010	  0.000014	  0.000008	  0.000040	  0.017394	  0.013046	  0.000014	  0.019571	  0.000026	  0.080424	  0.299920	  0.056524	  0.000004	  0.004353	

MOTIF 674 ALLGMLNWVVRWYRP MEME-1

letter-probability matrix: alength= 20 w= 15 nsites= 14207 E= 1.8e-1836
  0.285642	  0.011122	  0.000075	  0.000639	  0.179210	  0.075178	  0.002325	  0.017530	  0.000495	  0.214410	  0.039771	  0.003521	  0.000214	  0.007534	  0.000217	  0.046178	  0.032663	  0.019502	  0.005210	  0.058565	
  0.024636	  0.000704	  0.000493	  0.000493	  0.045963	  0.005209	  0.045189	  0.264799	  0.000211	  0.352291	  0.033645	  0.000070	  0.000000	  0.000141	  0.000141	  0.000633	  0.006124	  0.192300	  0.000704	  0.026255	
  0.035703	  0.007603	  0.001135	  0.001419	  0.263326	  0.023377	  0.005705	  0.134237	  0.000849	  0.297264	  0.032522	  0.000566	  0.000146	  0.002117	  0.102497	  0.009298	  0.047730	  0.028517	  0.000776	  0.005213	
  0.070607	  0.000845	  0.113540	  0.003384	  0.000073	  0.624626	  0.000283	  0.001482	  0.000776	  0.001275	  0.000283	  0.013657	  0.002466	  0.020908	  0.002118	  0.110724	  0.029637	  0.002961	  0.000071	  0.000284	
  0.214049	  0.003801	  0.000070	  0.000563	  0.003942	  0.009080	  0.000282	  0.028718	  0.000141	  0.096783	  0.383966	  0.000422	  0.000141	  0.008517	  0.000070	  0.093545	  0.127965	  0.025340	  0.001478	  0.001126	
  0.027248	  0.108468	  0.000145	  0.000287	  0.009435	  0.029778	  0.009434	  0.144862	  0.000354	  0.274380	  0.052722	  0.001057	  0.008027	  0.001410	  0.000288	  0.008239	  0.063423	  0.255654	  0.000634	  0.004155	
  0.014781	  0.000493	  0.007391	  0.010277	  0.004575	  0.019568	  0.077638	  0.033012	  0.001197	  0.028789	  0.005209	  0.470895	  0.000070	  0.022594	  0.003167	  0.078623	  0.089463	  0.029211	  0.101218	  0.001830	
  0.032316	  0.001267	  0.041674	  0.003455	  0.018444	  0.148100	  0.080385	  0.000778	  0.000776	  0.007047	  0.004225	  0.007815	  0.001973	  0.016614	  0.009157	  0.193641	  0.008239	  0.091650	  0.312593	  0.019852	
  0.120082	  0.003731	  0.000704	  0.001408	  0.002041	  0.002956	  0.000211	  0.179137	  0.000352	  0.181601	  0.035968	  0.000282	  0.010136	  0.001126	  0.000070	  0.107693	  0.137538	  0.211023	  0.002464	  0.001478	
  0.183658	  0.023229	  0.002191	  0.001700	  0.009437	  0.050547	  0.024992	  0.064553	  0.001483	  0.013742	  0.006057	  0.025413	  0.058075	  0.009296	  0.005643	  0.081305	  0.079123	  0.229967	  0.001410	  0.128181	
  0.017245	  0.000211	  0.025128	  0.147603	  0.014500	  0.012599	  0.022454	  0.006687	  0.022665	  0.031463	  0.006757	  0.033997	  0.000070	  0.077497	  0.218554	  0.076934	  0.210389	  0.043852	  0.019920	  0.011473	
  0.000712	  0.000564	  0.000497	  0.000780	  0.000777	  0.000567	  0.002114	  0.002256	  0.001551	  0.000642	  0.000565	  0.001550	  0.000636	  0.000917	  0.001414	  0.000989	  0.002467	  0.006551	  0.971987	  0.002466	
  0.003590	  0.000422	  0.000282	  0.000141	  0.236855	  0.001337	  0.033223	  0.007320	  0.000282	  0.040121	  0.003308	  0.000985	  0.002323	  0.000915	  0.004364	  0.003379	  0.001197	  0.006898	  0.007602	  0.645456	
  0.005358	  0.000704	  0.075742	  0.013450	  0.000566	  0.005143	  0.034633	  0.000637	  0.084608	  0.001627	  0.000635	  0.048569	  0.009223	  0.067716	  0.584929	  0.044137	  0.015489	  0.006269	  0.000142	  0.000425	
  0.082495	  0.000422	  0.023158	  0.053917	  0.001126	  0.005490	  0.004434	  0.001971	  0.008165	  0.011403	  0.000704	  0.001971	  0.714155	  0.008728	  0.019709	  0.038150	  0.015063	  0.007320	  0.000352	  0.001267	

MOTIF 680 13-AVAIYQREMHHL STREME-13

letter-probability matrix: alength= 20 w= 12 nsites= 3399 E= 2.2e-092
  0.370248	  0.000000	  0.257821	  0.074844	  0.001980	  0.020114	  0.007584	  0.000002	  0.005606	  0.000335	  0.000990	  0.004617	  0.008244	  0.112097	  0.072207	  0.043192	  0.002969	  0.000003	  0.000660	  0.016486	
  0.368930	  0.000000	  0.000003	  0.000004	  0.001321	  0.010223	  0.000001	  0.053742	  0.000001	  0.007918	  0.003298	  0.007584	  0.000002	  0.000002	  0.000004	  0.028026	  0.090997	  0.427942	  0.000001	  0.000001	
  0.440802	  0.000000	  0.000992	  0.017148	  0.000002	  0.002970	  0.000001	  0.004288	  0.079457	  0.006929	  0.052752	  0.004946	  0.000002	  0.004288	  0.039237	  0.078469	  0.125285	  0.142430	  0.000001	  0.000001	
  0.000006	  0.000000	  0.000003	  0.000004	  0.000002	  0.000003	  0.000001	  0.694661	  0.000001	  0.027370	  0.000660	  0.000001	  0.000002	  0.000002	  0.000004	  0.000002	  0.000002	  0.277273	  0.000001	  0.000001	
  0.000995	  0.000000	  0.000003	  0.000004	  0.414753	  0.000003	  0.000990	  0.003299	  0.000001	  0.013523	  0.032970	  0.000001	  0.000002	  0.000002	  0.000004	  0.001321	  0.000002	  0.000992	  0.000001	  0.531133	
  0.003302	  0.000330	  0.000003	  0.001982	  0.433216	  0.000003	  0.003628	  0.000002	  0.000001	  0.026051	  0.005276	  0.003298	  0.000002	  0.482339	  0.001982	  0.007256	  0.006596	  0.010553	  0.009232	  0.004947	
  0.027700	  0.000330	  0.129571	  0.000004	  0.000002	  0.001651	  0.040883	  0.000002	  0.152978	  0.000665	  0.000001	  0.152318	  0.000002	  0.126603	  0.353762	  0.007256	  0.005937	  0.000333	  0.000001	  0.000001	
  0.000335	  0.000660	  0.068249	  0.647517	  0.000002	  0.000003	  0.000001	  0.000002	  0.000001	  0.000006	  0.000001	  0.005276	  0.000002	  0.000331	  0.000004	  0.277272	  0.000332	  0.000003	  0.000001	  0.000001	
  0.222877	  0.000000	  0.000003	  0.018137	  0.012860	  0.038577	  0.000001	  0.017476	  0.001650	  0.032645	  0.290459	  0.011540	  0.000002	  0.045499	  0.026709	  0.173090	  0.005277	  0.018136	  0.083083	  0.001980	
  0.027370	  0.000660	  0.019455	  0.004619	  0.000002	  0.015498	  0.288151	  0.001321	  0.271007	  0.004951	  0.004287	  0.048136	  0.104514	  0.052093	  0.138145	  0.010223	  0.007255	  0.002311	  0.000001	  0.000001	
  0.015171	  0.000000	  0.000333	  0.000004	  0.023080	  0.002640	  0.364310	  0.000662	  0.005606	  0.042865	  0.006595	  0.041542	  0.000002	  0.143417	  0.152981	  0.010223	  0.011541	  0.004949	  0.003957	  0.170122	
  0.000335	  0.000000	  0.000003	  0.000004	  0.000991	  0.000003	  0.002309	  0.092316	  0.000001	  0.894457	  0.000001	  0.000001	  0.000002	  0.000002	  0.000004	  0.002640	  0.000002	  0.005608	  0.000001	  0.001320	

MOTIF 686 DLDVRLTY MEME-39

letter-probability matrix: alength= 20 w= 8 nsites= 1430 E= 1.7e-054
  0.000000	  0.000000	  0.958042	  0.023077	  0.000000	  0.006294	  0.000699	  0.000000	  0.000000	  0.000000	  0.000000	  0.007692	  0.002098	  0.000000	  0.000000	  0.001399	  0.000000	  0.000699	  0.000000	  0.000000	
  0.000699	  0.002797	  0.000000	  0.000000	  0.000000	  0.000000	  0.000000	  0.076224	  0.000000	  0.843357	  0.004196	  0.000000	  0.000000	  0.001399	  0.000000	  0.000000	  0.002797	  0.068531	  0.000000	  0.000000	
  0.000000	  0.000000	  0.950350	  0.002797	  0.000000	  0.000000	  0.000000	  0.000000	  0.000000	  0.000000	  0.000000	  0.045455	  0.000000	  0.000000	  0.000000	  0.001399	  0.000000	  0.000000	  0.000000	  0.000000	
  0.030769	  0.002098	  0.000000	  0.000699	  0.000000	  0.000000	  0.000000	  0.208392	  0.000000	  0.018881	  0.004895	  0.000000	  0.108392	  0.000699	  0.012587	  0.004196	  0.035664	  0.572727	  0.000000	  0.000000	
  0.018182	  0.000000	  0.229371	  0.141259	  0.000000	  0.024476	  0.008392	  0.002098	  0.128671	  0.001399	  0.000000	  0.010490	  0.007692	  0.007692	  0.368531	  0.013287	  0.036364	  0.001399	  0.000000	  0.000699	
  0.002098	  0.000000	  0.000000	  0.000000	  0.001399	  0.000000	  0.000000	  0.026573	  0.000699	  0.886014	  0.032168	  0.000000	  0.000000	  0.000699	  0.001399	  0.000000	  0.002797	  0.046154	  0.000000	  0.000000	
  0.111888	  0.000000	  0.000000	  0.000699	  0.000699	  0.000699	  0.000000	  0.042657	  0.000000	  0.002098	  0.005594	  0.002098	  0.000000	  0.000000	  0.000000	  0.006294	  0.503497	  0.323776	  0.000000	  0.000000	
  0.055245	  0.002797	  0.002098	  0.000699	  0.034965	  0.002098	  0.002098	  0.002098	  0.000699	  0.001399	  0.002098	  0.000000	  0.000000	  0.001399	  0.001399	  0.007692	  0.009790	  0.007692	  0.000000	  0.865734	

MOTIF 694 22-YRFIRDTVW STREME-22

letter-probability matrix: alength= 20 w= 9 nsites= 1667 E= 1.1e-047
  0.000675	  0.002656	  0.000006	  0.000008	  0.047808	  0.000670	  0.049799	  0.000005	  0.000003	  0.001339	  0.000002	  0.000002	  0.000003	  0.003987	  0.000672	  0.000005	  0.000004	  0.000007	  0.000001	  0.892348	
  0.000011	  0.000001	  0.000006	  0.000672	  0.000004	  0.007973	  0.000003	  0.000005	  0.001331	  0.013290	  0.000002	  0.000002	  0.000667	  0.007307	  0.968707	  0.000005	  0.000004	  0.000007	  0.000001	  0.000003	
  0.004659	  0.000001	  0.000006	  0.000008	  0.824626	  0.000006	  0.000003	  0.000005	  0.000003	  0.066406	  0.080340	  0.000002	  0.000003	  0.000003	  0.000008	  0.012620	  0.007972	  0.000007	  0.000001	  0.003323	
  0.001339	  0.000001	  0.000006	  0.000008	  0.000668	  0.000006	  0.000003	  0.434890	  0.000003	  0.187244	  0.045815	  0.000002	  0.000003	  0.000003	  0.000008	  0.000005	  0.003324	  0.326669	  0.000001	  0.000003	
  0.000011	  0.000001	  0.000006	  0.000008	  0.000004	  0.001334	  0.000003	  0.000005	  0.000003	  0.000011	  0.000002	  0.000002	  0.000667	  0.000003	  0.997921	  0.000005	  0.000004	  0.000007	  0.000001	  0.000003	
  0.000011	  0.000001	  0.978664	  0.019926	  0.000004	  0.000006	  0.000003	  0.000005	  0.000003	  0.000011	  0.000002	  0.000002	  0.000003	  0.000003	  0.001336	  0.000005	  0.000004	  0.000007	  0.000001	  0.000003	
  0.075701	  0.001329	  0.000006	  0.000008	  0.001332	  0.010629	  0.000003	  0.013284	  0.000003	  0.000011	  0.004650	  0.000002	  0.000003	  0.000003	  0.009968	  0.054449	  0.825955	  0.002662	  0.000001	  0.000003	
  0.009970	  0.000001	  0.000006	  0.000008	  0.000004	  0.000006	  0.000003	  0.078351	  0.000003	  0.049807	  0.002658	  0.000002	  0.000003	  0.000003	  0.000008	  0.000005	  0.199189	  0.659970	  0.000001	  0.000003	
  0.003995	  0.000001	  0.000006	  0.000008	  0.005315	  0.000670	  0.000003	  0.000005	  0.000667	  0.000011	  0.000002	  0.000002	  0.009963	  0.000667	  0.003328	  0.003989	  0.000004	  0.000007	  0.971356	  0.000003	

MOTIF 696 STFLDELWAGYDAVL MEME-20

letter-probability matrix: alength= 20 w= 15 nsites= 712 E= 1.6e-104
  0.019663	  0.000000	  0.004213	  0.000000	  0.000000	  0.001404	  0.001404	  0.002809	  0.002809	  0.001404	  0.000000	  0.000000	  0.000000	  0.008427	  0.320225	  0.564607	  0.068820	  0.004213	  0.000000	  0.000000	
  0.120787	  0.001404	  0.008427	  0.000000	  0.000000	  0.088483	  0.000000	  0.001404	  0.000000	  0.000000	  0.000000	  0.002809	  0.004213	  0.000000	  0.000000	  0.092697	  0.671348	  0.008427	  0.000000	  0.000000	
  0.000000	  0.000000	  0.000000	  0.000000	  0.983146	  0.000000	  0.000000	  0.000000	  0.000000	  0.005618	  0.000000	  0.000000	  0.000000	  0.000000	  0.000000	  0.000000	  0.008427	  0.000000	  0.000000	  0.002809	
  0.000000	  0.000000	  0.000000	  0.000000	  0.012640	  0.000000	  0.004213	  0.004213	  0.000000	  0.915730	  0.005618	  0.000000	  0.000000	  0.056180	  0.000000	  0.000000	  0.000000	  0.001404	  0.000000	  0.000000	
  0.014045	  0.000000	  0.683989	  0.039326	  0.000000	  0.019663	  0.001404	  0.000000	  0.002809	  0.000000	  0.000000	  0.066011	  0.000000	  0.001404	  0.005618	  0.005618	  0.160112	  0.000000	  0.000000	  0.000000	
  0.007022	  0.000000	  0.120787	  0.851124	  0.000000	  0.002809	  0.002809	  0.000000	  0.000000	  0.000000	  0.000000	  0.000000	  0.000000	  0.007022	  0.000000	  0.002809	  0.000000	  0.000000	  0.005618	  0.000000	
  0.000000	  0.000000	  0.000000	  0.000000	  0.000000	  0.000000	  0.000000	  0.011236	  0.000000	  0.896067	  0.087079	  0.000000	  0.000000	  0.000000	  0.000000	  0.000000	  0.000000	  0.005618	  0.000000	  0.000000	
  0.001404	  0.000000	  0.000000	  0.000000	  0.106742	  0.000000	  0.000000	  0.035112	  0.000000	  0.021067	  0.011236	  0.004213	  0.000000	  0.007022	  0.009831	  0.000000	  0.000000	  0.023876	  0.778090	  0.001404	
  0.307584	  0.000000	  0.235955	  0.129213	  0.000000	  0.132022	  0.008427	  0.001404	  0.008427	  0.000000	  0.000000	  0.004213	  0.000000	  0.095506	  0.015449	  0.023876	  0.037921	  0.000000	  0.000000	  0.000000	
  0.099719	  0.000000	  0.004213	  0.002809	  0.000000	  0.672753	  0.000000	  0.000000	  0.008427	  0.000000	  0.000000	  0.000000	  0.000000	  0.018258	  0.155899	  0.029494	  0.004213	  0.000000	  0.000000	  0.004213	
  0.000000	  0.001404	  0.001404	  0.000000	  0.004213	  0.000000	  0.000000	  0.000000	  0.000000	  0.000000	  0.000000	  0.000000	  0.000000	  0.009831	  0.000000	  0.000000	  0.000000	  0.000000	  0.000000	  0.983146	
  0.035112	  0.000000	  0.762640	  0.071629	  0.000000	  0.015449	  0.000000	  0.000000	  0.001404	  0.000000	  0.000000	  0.001404	  0.000000	  0.019663	  0.082865	  0.008427	  0.001404	  0.000000	  0.000000	  0.000000	
  0.459270	  0.000000	  0.007022	  0.127809	  0.000000	  0.018258	  0.002809	  0.000000	  0.008427	  0.000000	  0.000000	  0.002809	  0.004213	  0.016854	  0.085674	  0.029494	  0.230337	  0.007022	  0.000000	  0.000000	
  0.050562	  0.000000	  0.002809	  0.000000	  0.000000	  0.000000	  0.000000	  0.108146	  0.000000	  0.000000	  0.000000	  0.000000	  0.000000	  0.000000	  0.000000	  0.000000	  0.005618	  0.831461	  0.000000	  0.001404	
  0.002809	  0.000000	  0.000000	  0.011236	  0.000000	  0.000000	  0.004213	  0.011236	  0.001404	  0.897472	  0.005618	  0.000000	  0.000000	  0.000000	  0.000000	  0.001404	  0.009831	  0.054775	  0.000000	  0.000000	

MOTIF 698 24-QPRFAYL STREME-24

letter-probability matrix: alength= 20 w= 7 nsites= 1308 E= 3.6e-039
  0.000014	  0.000001	  0.000008	  0.000010	  0.095556	  0.039252	  0.010241	  0.005978	  0.000004	  0.066559	  0.030716	  0.051191	  0.000004	  0.614263	  0.011955	  0.039251	  0.023894	  0.009393	  0.001708	  0.000004	
  0.007693	  0.000001	  0.136510	  0.331880	  0.000005	  0.000007	  0.000003	  0.000006	  0.002563	  0.000014	  0.000003	  0.000003	  0.494824	  0.011948	  0.000011	  0.007685	  0.006831	  0.000009	  0.000002	  0.000004	
  0.000014	  0.000001	  0.000008	  0.000010	  0.000005	  0.000007	  0.005122	  0.000006	  0.000004	  0.000014	  0.000003	  0.000003	  0.000004	  0.000004	  0.994769	  0.000006	  0.000006	  0.000009	  0.000002	  0.000004	
  0.000014	  0.000001	  0.000008	  0.000010	  0.999882	  0.000007	  0.000003	  0.000006	  0.000004	  0.000014	  0.000003	  0.000003	  0.000004	  0.000004	  0.000011	  0.000006	  0.000006	  0.000009	  0.000002	  0.000004	
  0.369423	  0.000854	  0.069965	  0.026457	  0.000005	  0.194523	  0.055457	  0.000006	  0.000004	  0.000014	  0.000856	  0.021331	  0.000004	  0.028158	  0.032430	  0.184284	  0.015362	  0.000862	  0.000002	  0.000004	
  0.000014	  0.000854	  0.000008	  0.000010	  0.133947	  0.000007	  0.004269	  0.000006	  0.000004	  0.000014	  0.000003	  0.000003	  0.000004	  0.000004	  0.000011	  0.000006	  0.000006	  0.000009	  0.000002	  0.860819	
  0.000014	  0.000001	  0.000008	  0.000010	  0.000005	  0.000007	  0.000003	  0.211584	  0.000004	  0.730300	  0.000003	  0.000003	  0.000004	  0.000004	  0.000011	  0.000006	  0.000006	  0.058022	  0.000002	  0.000004	

MOTIF 725 48-EERNRZQRK STREME-48

letter-probability matrix: alength= 20 w= 9 nsites= 638 E= 3.8e-017
  0.112117	  0.000002	  0.242267	  0.412210	  0.000010	  0.047020	  0.001815	  0.003629	  0.000008	  0.001838	  0.000006	  0.057856	  0.000009	  0.000009	  0.039795	  0.054249	  0.025322	  0.001826	  0.000004	  0.000008	
  0.037995	  0.000002	  0.395934	  0.468253	  0.000010	  0.000016	  0.001815	  0.000013	  0.018087	  0.003646	  0.000006	  0.001813	  0.000009	  0.030742	  0.005446	  0.000014	  0.019898	  0.016289	  0.000004	  0.000008	
  0.000030	  0.000002	  0.000016	  0.000021	  0.000010	  0.000016	  0.001815	  0.000013	  0.003624	  0.153697	  0.155481	  0.000005	  0.000009	  0.000009	  0.567687	  0.000014	  0.000012	  0.000018	  0.000004	  0.117518	
  0.007262	  0.000002	  0.000016	  0.000021	  0.000010	  0.000016	  0.000007	  0.000013	  0.000008	  0.000030	  0.000006	  0.947317	  0.000009	  0.000009	  0.000023	  0.019900	  0.021706	  0.003634	  0.000004	  0.000008	
  0.021725	  0.000002	  0.000016	  0.000021	  0.000010	  0.000016	  0.000007	  0.000013	  0.204295	  0.001838	  0.000006	  0.000005	  0.000009	  0.056052	  0.433906	  0.003629	  0.166334	  0.112105	  0.000004	  0.000008	
  0.000030	  0.000002	  0.000016	  0.609265	  0.000010	  0.000016	  0.000007	  0.000013	  0.019894	  0.000030	  0.001814	  0.000005	  0.000009	  0.338076	  0.030756	  0.000014	  0.000012	  0.000018	  0.000004	  0.000008	
  0.000030	  0.000002	  0.000016	  0.000021	  0.399544	  0.000016	  0.000007	  0.000013	  0.000008	  0.016301	  0.000006	  0.000005	  0.000009	  0.536939	  0.000023	  0.047017	  0.000012	  0.000018	  0.000004	  0.000008	
  0.000030	  0.000002	  0.000016	  0.000021	  0.000010	  0.000016	  0.012662	  0.000013	  0.000008	  0.000030	  0.000006	  0.000005	  0.000009	  0.000009	  0.987107	  0.000014	  0.000012	  0.000018	  0.000004	  0.000008	
  0.025340	  0.000002	  0.057867	  0.162727	  0.000010	  0.012671	  0.000007	  0.000013	  0.549593	  0.000030	  0.005429	  0.005429	  0.000009	  0.101248	  0.041603	  0.000014	  0.037977	  0.000018	  0.000004	  0.000008	

MOTIF 737 72-MASFEAIE STREME-72

letter-probability matrix: alength= 20 w= 8 nsites= 343 E= 6.6e-009
  0.000056	  0.000003	  0.000029	  0.006679	  0.000018	  0.000029	  0.000013	  0.003345	  0.000015	  0.132882	  0.850101	  0.000010	  0.000017	  0.000017	  0.003363	  0.000025	  0.000022	  0.003354	  0.000006	  0.000015	
  0.826902	  0.000003	  0.000029	  0.000038	  0.000018	  0.000029	  0.000013	  0.000024	  0.000015	  0.006697	  0.000011	  0.000010	  0.000017	  0.000017	  0.000042	  0.009987	  0.109604	  0.046523	  0.000006	  0.000015	
  0.000056	  0.000003	  0.000029	  0.000038	  0.000018	  0.000029	  0.000013	  0.000024	  0.000015	  0.000056	  0.000011	  0.000010	  0.000017	  0.000017	  0.000042	  0.999546	  0.000022	  0.000033	  0.000006	  0.000015	
  0.000056	  0.000003	  0.000029	  0.006679	  0.992898	  0.000029	  0.000013	  0.000024	  0.000015	  0.000056	  0.000011	  0.000010	  0.000017	  0.000017	  0.000042	  0.000025	  0.000022	  0.000033	  0.000006	  0.000015	
  0.006697	  0.000003	  0.159421	  0.826884	  0.000018	  0.000029	  0.000013	  0.000024	  0.000015	  0.000056	  0.000011	  0.000010	  0.000017	  0.006658	  0.000042	  0.000025	  0.000022	  0.000033	  0.000006	  0.000015	
  0.999576	  0.000003	  0.000029	  0.000038	  0.000018	  0.000029	  0.000013	  0.000024	  0.000015	  0.000056	  0.000011	  0.000010	  0.000017	  0.000017	  0.000042	  0.000025	  0.000022	  0.000033	  0.000006	  0.000015	
  0.003376	  0.000003	  0.000029	  0.000038	  0.000018	  0.000029	  0.000013	  0.996224	  0.000015	  0.000056	  0.000011	  0.000010	  0.000017	  0.000017	  0.000042	  0.000025	  0.000022	  0.000033	  0.000006	  0.000015	
  0.036583	  0.000003	  0.009991	  0.946428	  0.000018	  0.000029	  0.000013	  0.000024	  0.000015	  0.000056	  0.000011	  0.003331	  0.000017	  0.000017	  0.000042	  0.000025	  0.003343	  0.000033	  0.000006	  0.000015	

MOTIF 807 2-PYHEFAVSFRKT STREME-2

letter-probability matrix: alength= 20 w= 12 nsites= 2351 E= 2.5e-075
  0.011497	  0.000000	  0.004791	  0.005270	  0.000003	  0.002876	  0.000480	  0.000003	  0.000959	  0.000008	  0.000002	  0.000001	  0.956375	  0.004310	  0.002878	  0.005748	  0.004311	  0.000483	  0.000001	  0.000002	
  0.442295	  0.000000	  0.000483	  0.000005	  0.028723	  0.000004	  0.006224	  0.000003	  0.000002	  0.000487	  0.000959	  0.000480	  0.000003	  0.000002	  0.000006	  0.016278	  0.003354	  0.011014	  0.004309	  0.485368	
  0.013411	  0.000000	  0.001440	  0.389638	  0.000003	  0.000004	  0.539457	  0.000482	  0.000959	  0.003838	  0.000480	  0.000001	  0.000003	  0.025372	  0.012451	  0.000004	  0.000003	  0.011493	  0.000001	  0.000959	
  0.122068	  0.000000	  0.023937	  0.300128	  0.000003	  0.029681	  0.000959	  0.062230	  0.018670	  0.055055	  0.003831	  0.000001	  0.015799	  0.013884	  0.097174	  0.022501	  0.069888	  0.164187	  0.000001	  0.000002	
  0.000009	  0.000479	  0.000004	  0.000005	  0.762516	  0.000004	  0.020106	  0.079462	  0.000002	  0.021548	  0.000480	  0.000001	  0.000003	  0.000002	  0.000006	  0.000004	  0.000003	  0.110098	  0.000001	  0.005267	
  0.803687	  0.000479	  0.000004	  0.000005	  0.000003	  0.095258	  0.000002	  0.000003	  0.000002	  0.000008	  0.000002	  0.000001	  0.000003	  0.000002	  0.000006	  0.073240	  0.027287	  0.000005	  0.000001	  0.000002	
  0.261360	  0.031114	  0.000004	  0.000484	  0.007183	  0.134509	  0.003831	  0.007662	  0.003353	  0.003838	  0.000002	  0.001437	  0.032074	  0.067015	  0.033991	  0.050264	  0.078026	  0.283374	  0.000001	  0.000481	
  0.050269	  0.033507	  0.011971	  0.035426	  0.000003	  0.080899	  0.000959	  0.000003	  0.066058	  0.000487	  0.000002	  0.020584	  0.000003	  0.309699	  0.012451	  0.323103	  0.047391	  0.007185	  0.000001	  0.000002	
  0.001923	  0.000000	  0.000004	  0.000005	  0.771611	  0.000004	  0.000002	  0.016756	  0.000002	  0.036866	  0.007182	  0.000001	  0.000482	  0.000002	  0.000006	  0.000482	  0.000482	  0.144083	  0.000001	  0.020106	
  0.000487	  0.000000	  0.000004	  0.000005	  0.433195	  0.000004	  0.000002	  0.020107	  0.000002	  0.070851	  0.000002	  0.000001	  0.000003	  0.000002	  0.451387	  0.000482	  0.000003	  0.022023	  0.000001	  0.001438	
  0.027293	  0.000000	  0.000004	  0.000005	  0.000003	  0.011492	  0.129241	  0.021064	  0.369531	  0.269975	  0.028721	  0.000480	  0.000003	  0.011969	  0.047872	  0.040690	  0.016757	  0.019151	  0.000001	  0.005746	
  0.048833	  0.001915	  0.000004	  0.000484	  0.020107	  0.002398	  0.033508	  0.012927	  0.000002	  0.022027	  0.001916	  0.287679	  0.000003	  0.000002	  0.000006	  0.085206	  0.436546	  0.044999	  0.000001	  0.001438	

MOTIF 808 RALRDIERGVAAGRF MEME-6

letter-probability matrix: alength= 20 w= 15 nsites= 2025 E= 6.0e-450
  0.012840	  0.001975	  0.004444	  0.002469	  0.028642	  0.005926	  0.015802	  0.014321	  0.016296	  0.025185	  0.001481	  0.004938	  0.030123	  0.014321	  0.773333	  0.008889	  0.002469	  0.004938	  0.010864	  0.020741	
  0.484444	  0.003951	  0.000988	  0.000988	  0.020247	  0.182716	  0.000000	  0.014321	  0.001975	  0.194074	  0.006420	  0.001975	  0.003951	  0.001481	  0.000988	  0.027654	  0.014321	  0.038519	  0.000000	  0.000988	
  0.223210	  0.001481	  0.002963	  0.014815	  0.004444	  0.007901	  0.004444	  0.049877	  0.059259	  0.312099	  0.016790	  0.010370	  0.002469	  0.011852	  0.206420	  0.027160	  0.015802	  0.021728	  0.002469	  0.004444	
  0.028148	  0.000494	  0.010864	  0.020741	  0.000494	  0.008889	  0.011852	  0.011852	  0.039012	  0.005926	  0.003457	  0.006420	  0.009383	  0.039506	  0.765926	  0.008395	  0.014321	  0.014321	  0.000000	  0.000000	
  0.030617	  0.004444	  0.639506	  0.002963	  0.001481	  0.003457	  0.000494	  0.039012	  0.000988	  0.204444	  0.001975	  0.005926	  0.001481	  0.003457	  0.001481	  0.001975	  0.035062	  0.018765	  0.000000	  0.002469	
  0.004938	  0.001975	  0.000494	  0.003951	  0.016790	  0.001975	  0.000000	  0.444938	  0.000000	  0.184691	  0.013333	  0.000000	  0.000988	  0.000494	  0.000988	  0.048395	  0.179259	  0.095802	  0.000988	  0.000000	
  0.216790	  0.000494	  0.030123	  0.310617	  0.000494	  0.039506	  0.012346	  0.016296	  0.059259	  0.019753	  0.001975	  0.005432	  0.001975	  0.110123	  0.077037	  0.020741	  0.059259	  0.017284	  0.000494	  0.000000	
  0.262779	  0.001979	  0.022746	  0.058307	  0.001503	  0.008919	  0.013345	  0.027677	  0.036064	  0.021294	  0.005443	  0.063220	  0.004960	  0.024708	  0.340781	  0.036077	  0.024220	  0.041515	  0.000499	  0.003964	
  0.253827	  0.023210	  0.002469	  0.007901	  0.001481	  0.680000	  0.000000	  0.001481	  0.001481	  0.002963	  0.000988	  0.001481	  0.000494	  0.003457	  0.005432	  0.001975	  0.001481	  0.001481	  0.000988	  0.007407	
  0.093827	  0.003457	  0.001481	  0.001481	  0.006914	  0.002469	  0.002963	  0.334321	  0.008889	  0.055309	  0.047407	  0.010864	  0.000494	  0.022716	  0.010864	  0.014321	  0.026667	  0.354568	  0.000000	  0.000988	
  0.399506	  0.001481	  0.099259	  0.100247	  0.001481	  0.015309	  0.008889	  0.004444	  0.034568	  0.017778	  0.004444	  0.028148	  0.002469	  0.053827	  0.062716	  0.109136	  0.025679	  0.028148	  0.000000	  0.002469	
  0.437531	  0.002963	  0.003951	  0.058272	  0.000000	  0.008395	  0.001481	  0.008395	  0.032593	  0.182222	  0.004444	  0.007407	  0.001481	  0.043457	  0.012346	  0.150123	  0.027160	  0.015802	  0.000494	  0.001481	
  0.147160	  0.000988	  0.033086	  0.005926	  0.000494	  0.603457	  0.002469	  0.001481	  0.076049	  0.014815	  0.001975	  0.006420	  0.001975	  0.006420	  0.052840	  0.039012	  0.001481	  0.000988	  0.002469	  0.000494	
  0.016790	  0.001975	  0.006914	  0.028148	  0.001975	  0.000494	  0.026667	  0.013827	  0.029136	  0.006914	  0.002469	  0.001481	  0.001481	  0.010864	  0.811358	  0.010864	  0.004444	  0.013333	  0.000988	  0.009877	
  0.029630	  0.009877	  0.001481	  0.000988	  0.879506	  0.000494	  0.000494	  0.011358	  0.007901	  0.035062	  0.000988	  0.000988	  0.000988	  0.000000	  0.003457	  0.003951	  0.000988	  0.007901	  0.000000	  0.003951	

MOTIF 811 3-REAHELARRPLPGL STREME-3

letter-probability matrix: alength= 20 w= 14 nsites= 1671 E= 2.2e-054
  0.211868	  0.000001	  0.206464	  0.098513	  0.000004	  0.018223	  0.032388	  0.000679	  0.032388	  0.059385	  0.002026	  0.008098	  0.004052	  0.023618	  0.246947	  0.018222	  0.016197	  0.020922	  0.000001	  0.000003	
  0.006085	  0.000001	  0.145066	  0.715187	  0.000004	  0.000681	  0.000002	  0.000004	  0.000003	  0.000012	  0.000002	  0.000002	  0.000004	  0.115377	  0.002707	  0.008776	  0.004727	  0.001356	  0.000001	  0.000003	
  0.660542	  0.000001	  0.000006	  0.000007	  0.000004	  0.000006	  0.000002	  0.031715	  0.000003	  0.016879	  0.000677	  0.000002	  0.000004	  0.000003	  0.000008	  0.000005	  0.018896	  0.271235	  0.000001	  0.000003	
  0.044542	  0.000675	  0.013500	  0.130898	  0.000004	  0.005404	  0.513448	  0.006077	  0.024292	  0.005409	  0.002026	  0.002701	  0.000004	  0.029690	  0.177453	  0.012150	  0.018896	  0.003380	  0.003374	  0.006075	
  0.110663	  0.001350	  0.119427	  0.488488	  0.000004	  0.030367	  0.001352	  0.000679	  0.095810	  0.000012	  0.000002	  0.003375	  0.000004	  0.029015	  0.082321	  0.006078	  0.029017	  0.002031	  0.000001	  0.000003	
  0.000012	  0.000001	  0.000006	  0.000007	  0.000004	  0.000006	  0.000002	  0.309691	  0.000003	  0.444638	  0.007424	  0.000002	  0.000004	  0.000678	  0.000008	  0.000005	  0.000005	  0.237500	  0.000001	  0.000003	
  0.312398	  0.271229	  0.000006	  0.000007	  0.221305	  0.000006	  0.000002	  0.004053	  0.000003	  0.110662	  0.000002	  0.000002	  0.000004	  0.000003	  0.000683	  0.026319	  0.026992	  0.026320	  0.000001	  0.000003	
  0.112012	  0.002025	  0.004054	  0.028344	  0.000004	  0.018223	  0.021593	  0.002703	  0.010798	  0.010807	  0.018894	  0.060050	  0.000004	  0.064100	  0.235477	  0.116053	  0.232775	  0.059380	  0.002700	  0.000003	
  0.006759	  0.002025	  0.236825	  0.105260	  0.000004	  0.003379	  0.006075	  0.001354	  0.026316	  0.060735	  0.008099	  0.000002	  0.000004	  0.008100	  0.515477	  0.015524	  0.004053	  0.000007	  0.000001	  0.000003	
  0.016880	  0.000001	  0.008777	  0.021597	  0.334654	  0.000006	  0.000002	  0.000004	  0.002027	  0.001361	  0.000677	  0.000002	  0.599811	  0.002027	  0.001357	  0.006078	  0.004727	  0.000007	  0.000001	  0.000003	
  0.000012	  0.002025	  0.000006	  0.000007	  0.000004	  0.000006	  0.000002	  0.008101	  0.000003	  0.912204	  0.060725	  0.000002	  0.000004	  0.000003	  0.010128	  0.002704	  0.000005	  0.002705	  0.000676	  0.000677	
  0.001362	  0.000001	  0.006753	  0.002706	  0.000679	  0.000681	  0.000002	  0.000004	  0.000003	  0.000012	  0.000002	  0.001351	  0.980341	  0.000003	  0.000683	  0.004054	  0.000005	  0.001356	  0.000001	  0.000003	
  0.079627	  0.000001	  0.245596	  0.069501	  0.010799	  0.322512	  0.003376	  0.011474	  0.002027	  0.020253	  0.000002	  0.006074	  0.079619	  0.006750	  0.002032	  0.026993	  0.048583	  0.064778	  0.000001	  0.000003	
  0.147097	  0.000675	  0.025644	  0.005405	  0.013498	  0.061403	  0.004725	  0.058703	  0.000678	  0.240879	  0.233448	  0.002026	  0.037113	  0.003377	  0.002707	  0.022270	  0.024294	  0.108633	  0.002025	  0.005400	

MOTIF 832 43-PVWGRFLIREGFSA STREME-43

letter-probability matrix: alength= 20 w= 14 nsites= 470 E= 7.8e-009
  0.000045	  0.000002	  0.000021	  0.017051	  0.000015	  0.000022	  0.000008	  0.000016	  0.000010	  0.000042	  0.000008	  0.000007	  0.795357	  0.004876	  0.162988	  0.000019	  0.012177	  0.000024	  0.007300	  0.000010	
  0.043825	  0.000002	  0.094879	  0.007322	  0.002447	  0.004886	  0.029195	  0.048661	  0.000010	  0.167867	  0.029195	  0.055948	  0.000015	  0.004876	  0.009757	  0.000019	  0.012177	  0.488904	  0.000004	  0.000010	
  0.000045	  0.000002	  0.000021	  0.000025	  0.160543	  0.000022	  0.000008	  0.004881	  0.000010	  0.024365	  0.000008	  0.000007	  0.000015	  0.000012	  0.000028	  0.000019	  0.000016	  0.000024	  0.768590	  0.041358	
  0.128953	  0.000002	  0.002453	  0.000025	  0.000015	  0.727260	  0.000008	  0.000016	  0.000010	  0.131383	  0.000008	  0.000007	  0.000015	  0.002444	  0.007325	  0.000019	  0.000016	  0.000024	  0.000004	  0.000010	
  0.021935	  0.000002	  0.002453	  0.014619	  0.000015	  0.019479	  0.124052	  0.000016	  0.009739	  0.000042	  0.000008	  0.002439	  0.000015	  0.223778	  0.442695	  0.012181	  0.000016	  0.000024	  0.124048	  0.002442	
  0.000045	  0.000002	  0.000021	  0.000025	  0.622668	  0.000022	  0.000008	  0.029203	  0.000010	  0.279749	  0.046220	  0.000007	  0.000015	  0.000012	  0.000028	  0.000019	  0.000016	  0.019482	  0.000004	  0.002442	
  0.000045	  0.000002	  0.000021	  0.002458	  0.026770	  0.000022	  0.104594	  0.092441	  0.000010	  0.673772	  0.007305	  0.002439	  0.000015	  0.007309	  0.004893	  0.009748	  0.000016	  0.068127	  0.000004	  0.000010	
  0.009774	  0.000002	  0.000021	  0.002458	  0.009744	  0.000022	  0.000008	  0.457277	  0.000010	  0.163002	  0.107026	  0.007304	  0.000015	  0.002444	  0.000028	  0.000019	  0.000016	  0.240815	  0.000004	  0.000010	
  0.000045	  0.000002	  0.000021	  0.000025	  0.000015	  0.002454	  0.063246	  0.000016	  0.004875	  0.014636	  0.000008	  0.070542	  0.000015	  0.046225	  0.768615	  0.019477	  0.009745	  0.000024	  0.000004	  0.000010	
  0.043825	  0.000002	  0.014615	  0.644568	  0.000015	  0.026776	  0.000008	  0.051093	  0.000010	  0.077874	  0.026763	  0.000007	  0.000015	  0.002444	  0.000028	  0.070554	  0.019474	  0.021914	  0.000004	  0.000010	
  0.053554	  0.000002	  0.009750	  0.014619	  0.000015	  0.824550	  0.007305	  0.000016	  0.000010	  0.000042	  0.009737	  0.009736	  0.000015	  0.017038	  0.000028	  0.034071	  0.009745	  0.009753	  0.000004	  0.000010	
  0.041393	  0.007299	  0.012182	  0.000025	  0.432953	  0.002454	  0.094866	  0.038932	  0.017036	  0.209215	  0.002440	  0.009736	  0.004880	  0.002444	  0.000028	  0.019477	  0.029203	  0.036508	  0.002436	  0.036493	
  0.121657	  0.000002	  0.004886	  0.004890	  0.002447	  0.002454	  0.000008	  0.021906	  0.000010	  0.000042	  0.002440	  0.002439	  0.009744	  0.000012	  0.000028	  0.780767	  0.034068	  0.012185	  0.000004	  0.000010	
  0.352719	  0.000002	  0.021911	  0.072992	  0.000015	  0.017047	  0.085137	  0.029203	  0.000010	  0.026797	  0.031627	  0.000007	  0.046228	  0.000012	  0.021918	  0.041368	  0.046229	  0.075423	  0.131344	  0.000010	

MOTIF 853 DRIAALVEAYFAFAR MEME-82

letter-probability matrix: alength= 20 w= 15 nsites= 159 E= 1.0e-021
  0.031447	  0.000000	  0.805031	  0.075472	  0.000000	  0.031447	  0.000000	  0.000000	  0.000000	  0.000000	  0.000000	  0.031447	  0.000000	  0.018868	  0.006289	  0.000000	  0.000000	  0.000000	  0.000000	  0.000000	
  0.000000	  0.000000	  0.000000	  0.000000	  0.006289	  0.000000	  0.000000	  0.000000	  0.025157	  0.000000	  0.000000	  0.000000	  0.000000	  0.075472	  0.849057	  0.000000	  0.044025	  0.000000	  0.000000	  0.000000	
  0.012579	  0.000000	  0.000000	  0.000000	  0.000000	  0.000000	  0.000000	  0.716981	  0.000000	  0.220126	  0.000000	  0.000000	  0.000000	  0.000000	  0.000000	  0.000000	  0.000000	  0.050314	  0.000000	  0.000000	
  0.396226	  0.006289	  0.018868	  0.056604	  0.000000	  0.062893	  0.018868	  0.000000	  0.100629	  0.018868	  0.000000	  0.006289	  0.000000	  0.006289	  0.257862	  0.018868	  0.012579	  0.012579	  0.000000	  0.006289	
  0.490566	  0.138365	  0.012579	  0.012579	  0.006289	  0.000000	  0.012579	  0.000000	  0.018868	  0.006289	  0.000000	  0.000000	  0.000000	  0.056604	  0.100629	  0.025157	  0.044025	  0.075472	  0.000000	  0.000000	
  0.194969	  0.000000	  0.000000	  0.000000	  0.000000	  0.000000	  0.000000	  0.006289	  0.000000	  0.779874	  0.000000	  0.000000	  0.000000	  0.000000	  0.000000	  0.006289	  0.000000	  0.006289	  0.000000	  0.006289	
  0.006289	  0.000000	  0.000000	  0.000000	  0.000000	  0.000000	  0.000000	  0.201258	  0.000000	  0.006289	  0.000000	  0.000000	  0.000000	  0.000000	  0.000000	  0.000000	  0.006289	  0.779874	  0.000000	  0.000000	
  0.088050	  0.000000	  0.232704	  0.421384	  0.006289	  0.031447	  0.006289	  0.012579	  0.000000	  0.012579	  0.000000	  0.012579	  0.000000	  0.018868	  0.088050	  0.025157	  0.044025	  0.000000	  0.000000	  0.000000	
  0.440252	  0.006289	  0.000000	  0.006289	  0.000000	  0.371069	  0.000000	  0.000000	  0.000000	  0.000000	  0.000000	  0.006289	  0.000000	  0.037736	  0.006289	  0.113208	  0.006289	  0.006289	  0.000000	  0.000000	
  0.006289	  0.006289	  0.000000	  0.000000	  0.018868	  0.000000	  0.006289	  0.000000	  0.000000	  0.000000	  0.000000	  0.000000	  0.000000	  0.000000	  0.000000	  0.000000	  0.000000	  0.006289	  0.000000	  0.955975	
  0.006289	  0.031447	  0.000000	  0.000000	  0.836478	  0.000000	  0.000000	  0.037736	  0.000000	  0.012579	  0.000000	  0.000000	  0.000000	  0.000000	  0.000000	  0.000000	  0.000000	  0.006289	  0.000000	  0.069182	
  0.188679	  0.000000	  0.176101	  0.138365	  0.000000	  0.169811	  0.000000	  0.000000	  0.006289	  0.006289	  0.000000	  0.025157	  0.000000	  0.006289	  0.088050	  0.132075	  0.025157	  0.037736	  0.000000	  0.000000	
  0.000000	  0.000000	  0.006289	  0.000000	  0.955975	  0.000000	  0.000000	  0.006289	  0.000000	  0.012579	  0.000000	  0.000000	  0.000000	  0.000000	  0.000000	  0.000000	  0.012579	  0.000000	  0.000000	  0.006289	
  0.823899	  0.000000	  0.000000	  0.000000	  0.037736	  0.000000	  0.000000	  0.012579	  0.000000	  0.012579	  0.018868	  0.000000	  0.000000	  0.000000	  0.000000	  0.000000	  0.000000	  0.088050	  0.000000	  0.006289	
  0.094340	  0.000000	  0.050314	  0.088050	  0.000000	  0.012579	  0.006289	  0.025157	  0.006289	  0.050314	  0.018868	  0.018868	  0.000000	  0.075472	  0.295597	  0.132075	  0.094340	  0.031447	  0.000000	  0.000000	

MOTIF 993 56-TPVHDLRAV STREME-56

letter-probability matrix: alength= 20 w= 9 nsites= 273 E= 9.3e-006
  0.084351	  0.000004	  0.244873	  0.000044	  0.000027	  0.000028	  0.000013	  0.000030	  0.060232	  0.012111	  0.000018	  0.000015	  0.004036	  0.000027	  0.096370	  0.056223	  0.441537	  0.000034	  0.000008	  0.000019	
  0.000062	  0.000004	  0.000035	  0.004058	  0.000027	  0.000028	  0.000013	  0.000030	  0.000026	  0.000070	  0.000018	  0.000015	  0.979375	  0.016082	  0.000040	  0.000031	  0.000025	  0.000034	  0.000008	  0.000019	
  0.012104	  0.000004	  0.004049	  0.000044	  0.000027	  0.000028	  0.000013	  0.272964	  0.000026	  0.321169	  0.028114	  0.000015	  0.000023	  0.000027	  0.000040	  0.000031	  0.004039	  0.357257	  0.000008	  0.000019	
  0.032172	  0.000004	  0.252901	  0.072291	  0.000027	  0.012069	  0.357236	  0.000030	  0.000026	  0.108441	  0.004031	  0.000015	  0.000023	  0.056219	  0.100384	  0.000031	  0.000025	  0.004048	  0.000008	  0.000019	
  0.000062	  0.004018	  0.461615	  0.084333	  0.000027	  0.032138	  0.000013	  0.000030	  0.208740	  0.000070	  0.000018	  0.048180	  0.000023	  0.124453	  0.036164	  0.000031	  0.000025	  0.000034	  0.000008	  0.000019	
  0.000062	  0.000004	  0.000035	  0.000044	  0.000027	  0.000028	  0.000013	  0.000030	  0.000026	  0.995477	  0.000018	  0.000015	  0.000023	  0.000027	  0.000040	  0.004045	  0.000025	  0.000034	  0.000008	  0.000019	
  0.000062	  0.000004	  0.000035	  0.000044	  0.000027	  0.000028	  0.000013	  0.000030	  0.188671	  0.000070	  0.000018	  0.000015	  0.000023	  0.000027	  0.774692	  0.036155	  0.000025	  0.000034	  0.000008	  0.000019	
  0.594096	  0.000004	  0.000035	  0.020113	  0.000027	  0.140509	  0.000013	  0.000030	  0.000026	  0.000070	  0.000018	  0.000015	  0.000023	  0.004041	  0.000040	  0.140512	  0.088328	  0.012075	  0.000008	  0.000019	
  0.112447	  0.000004	  0.000035	  0.000044	  0.000027	  0.000028	  0.000013	  0.000030	  0.000026	  0.164633	  0.000018	  0.000015	  0.000023	  0.000027	  0.128480	  0.000031	  0.004039	  0.590054	  0.000008	  0.000019	

MOTIF 995 45-QIEERLST STREME-45

letter-probability matrix: alength= 20 w= 8 nsites= 292 E= 5.9e-007
  0.000059	  0.000004	  0.000033	  0.000041	  0.000025	  0.000026	  0.034085	  0.000028	  0.000024	  0.000066	  0.000017	  0.000014	  0.000021	  0.965407	  0.000038	  0.000029	  0.000024	  0.000032	  0.000007	  0.000018	
  0.000059	  0.000004	  0.000033	  0.215833	  0.000025	  0.000026	  0.000012	  0.772333	  0.000024	  0.011423	  0.000017	  0.000014	  0.000021	  0.000025	  0.000038	  0.000029	  0.000024	  0.000032	  0.000007	  0.000018	
  0.000059	  0.000004	  0.000033	  0.779918	  0.000025	  0.000026	  0.003798	  0.000028	  0.000024	  0.215857	  0.000017	  0.000014	  0.000021	  0.000025	  0.000038	  0.000029	  0.000024	  0.000032	  0.000007	  0.000018	
  0.000059	  0.000004	  0.000033	  0.999495	  0.000025	  0.000026	  0.000012	  0.000028	  0.000024	  0.000066	  0.000017	  0.000014	  0.000021	  0.000025	  0.000038	  0.000029	  0.000024	  0.000032	  0.000007	  0.000018	
  0.000059	  0.000004	  0.000033	  0.000041	  0.000025	  0.000026	  0.007584	  0.000028	  0.071955	  0.000066	  0.000017	  0.000014	  0.000021	  0.000025	  0.919990	  0.000029	  0.000024	  0.000032	  0.000007	  0.000018	
  0.000059	  0.000004	  0.000033	  0.000041	  0.000025	  0.000026	  0.000012	  0.000028	  0.000024	  0.787515	  0.000017	  0.000014	  0.000021	  0.000025	  0.000038	  0.000029	  0.212029	  0.000032	  0.000007	  0.000018	
  0.177992	  0.000004	  0.000033	  0.000041	  0.000025	  0.000026	  0.000012	  0.000028	  0.000024	  0.000066	  0.000017	  0.000014	  0.000021	  0.000025	  0.000038	  0.821550	  0.000024	  0.000032	  0.000007	  0.000018	
  0.136348	  0.000004	  0.000033	  0.000041	  0.000025	  0.000026	  0.000012	  0.090888	  0.000024	  0.003852	  0.011374	  0.018943	  0.000021	  0.000025	  0.000038	  0.094675	  0.643612	  0.000032	  0.000007	  0.000018	

MOTIF 1014 75-GVFVPGTV STREME-75

letter-probability matrix: alength= 20 w= 8 nsites= 117 E= 5.9e-001
  0.000141	  0.000009	  0.000080	  0.000099	  0.000060	  0.998753	  0.000030	  0.000068	  0.000058	  0.000158	  0.000040	  0.000034	  0.000051	  0.000061	  0.000091	  0.000070	  0.000057	  0.000077	  0.000018	  0.000044	
  0.009220	  0.000009	  0.000080	  0.018257	  0.000060	  0.000063	  0.000030	  0.000068	  0.000058	  0.018316	  0.000040	  0.000034	  0.000051	  0.000061	  0.000091	  0.245203	  0.000057	  0.708240	  0.000018	  0.000044	
  0.000141	  0.000009	  0.000080	  0.000099	  0.917040	  0.000063	  0.000030	  0.000068	  0.000058	  0.081869	  0.000040	  0.000034	  0.000051	  0.000061	  0.000091	  0.000070	  0.000057	  0.000077	  0.000018	  0.000044	
  0.027378	  0.000009	  0.000080	  0.036416	  0.009139	  0.000063	  0.000030	  0.163490	  0.000058	  0.000158	  0.000040	  0.000034	  0.000051	  0.027298	  0.000091	  0.009149	  0.118084	  0.608371	  0.000018	  0.000044	
  0.000141	  0.000009	  0.000080	  0.000099	  0.000060	  0.000063	  0.000030	  0.009147	  0.000058	  0.000158	  0.000040	  0.000034	  0.753608	  0.000061	  0.000091	  0.000070	  0.000057	  0.236132	  0.000018	  0.000044	
  0.000141	  0.000009	  0.000080	  0.000099	  0.000060	  0.998753	  0.000030	  0.000068	  0.000058	  0.000158	  0.000040	  0.000034	  0.000051	  0.000061	  0.000091	  0.000070	  0.000057	  0.000077	  0.000018	  0.000044	
  0.136326	  0.000009	  0.009159	  0.000099	  0.000060	  0.000063	  0.000030	  0.000068	  0.000058	  0.000158	  0.000040	  0.000034	  0.000051	  0.000061	  0.000091	  0.154413	  0.671904	  0.027314	  0.000018	  0.000044	
  0.045536	  0.000009	  0.018238	  0.018257	  0.027297	  0.000063	  0.000030	  0.072700	  0.000058	  0.000158	  0.000040	  0.000034	  0.136236	  0.000061	  0.000091	  0.000070	  0.000057	  0.435870	  0.000018	  0.245177	

MOTIF 1017 74-TMEIML STREME-74

letter-probability matrix: alength= 20 w= 6 nsites= 118 E= 3.0e-001
  0.000142	  0.000009	  0.000081	  0.000100	  0.000061	  0.000063	  0.000030	  0.000068	  0.000058	  0.009322	  0.192446	  0.000034	  0.000052	  0.000061	  0.000092	  0.000071	  0.797168	  0.000078	  0.000018	  0.000044	
  0.000142	  0.000009	  0.000081	  0.000100	  0.000061	  0.000063	  0.000030	  0.000068	  0.000058	  0.000160	  0.998718	  0.000034	  0.000052	  0.000061	  0.000092	  0.000071	  0.000058	  0.000078	  0.000018	  0.000044	
  0.000142	  0.000009	  0.009243	  0.980454	  0.000061	  0.000063	  0.000030	  0.000068	  0.009220	  0.000160	  0.000040	  0.000034	  0.000052	  0.000061	  0.000092	  0.000071	  0.000058	  0.000078	  0.000018	  0.000044	
  0.000142	  0.000009	  0.174162	  0.036749	  0.000061	  0.000063	  0.000030	  0.788016	  0.000058	  0.000160	  0.000040	  0.000034	  0.000052	  0.000061	  0.000092	  0.000071	  0.000058	  0.000078	  0.000018	  0.000044	
  0.000142	  0.000009	  0.000081	  0.000100	  0.000061	  0.000063	  0.000030	  0.000068	  0.000058	  0.000160	  0.989556	  0.000034	  0.000052	  0.000061	  0.009254	  0.000071	  0.000058	  0.000078	  0.000018	  0.000044	
  0.000142	  0.000009	  0.000081	  0.009263	  0.000061	  0.000063	  0.000030	  0.000068	  0.000058	  0.769783	  0.000040	  0.000034	  0.000052	  0.201629	  0.009254	  0.000071	  0.009220	  0.000078	  0.000018	  0.000044	

MOTIF 1020 LGVLHGAMVEPELMD MEME-60

letter-probability matrix: alength= 20 w= 15 nsites= 89 E= 3.1e-042
  0.000000	  0.000000	  0.000000	  0.000000	  0.000000	  0.000000	  0.000000	  0.011236	  0.000000	  0.707865	  0.000000	  0.000000	  0.000000	  0.000000	  0.000000	  0.011236	  0.247191	  0.022472	  0.000000	  0.000000	
  0.000000	  0.000000	  0.000000	  0.000000	  0.000000	  1.000000	  0.000000	  0.000000	  0.000000	  0.000000	  0.000000	  0.000000	  0.000000	  0.000000	  0.000000	  0.000000	  0.000000	  0.000000	  0.000000	  0.000000	
  0.022472	  0.000000	  0.000000	  0.000000	  0.000000	  0.000000	  0.000000	  0.000000	  0.000000	  0.000000	  0.000000	  0.000000	  0.000000	  0.000000	  0.000000	  0.000000	  0.000000	  0.977528	  0.000000	  0.000000	
  0.000000	  0.000000	  0.000000	  0.000000	  0.000000	  0.000000	  0.000000	  0.011236	  0.000000	  0.988764	  0.000000	  0.000000	  0.000000	  0.000000	  0.000000	  0.000000	  0.000000	  0.000000	  0.000000	  0.000000	
  0.000000	  0.011236	  0.000000	  0.000000	  0.000000	  0.000000	  0.707865	  0.000000	  0.000000	  0.000000	  0.000000	  0.000000	  0.000000	  0.000000	  0.000000	  0.000000	  0.000000	  0.000000	  0.000000	  0.280899	
  0.000000	  0.000000	  0.000000	  0.000000	  0.000000	  0.730337	  0.000000	  0.000000	  0.000000	  0.000000	  0.000000	  0.022472	  0.000000	  0.000000	  0.000000	  0.247191	  0.000000	  0.000000	  0.000000	  0.000000	
  0.988764	  0.000000	  0.000000	  0.000000	  0.000000	  0.011236	  0.000000	  0.000000	  0.000000	  0.000000	  0.000000	  0.000000	  0.000000	  0.000000	  0.000000	  0.000000	  0.000000	  0.000000	  0.000000	  0.000000	
  0.000000	  0.000000	  0.000000	  0.000000	  0.000000	  0.000000	  0.000000	  0.000000	  0.000000	  0.000000	  1.000000	  0.000000	  0.000000	  0.000000	  0.000000	  0.000000	  0.000000	  0.000000	  0.000000	  0.000000	
  0.022472	  0.000000	  0.000000	  0.000000	  0.000000	  0.000000	  0.000000	  0.000000	  0.000000	  0.247191	  0.022472	  0.000000	  0.000000	  0.000000	  0.000000	  0.000000	  0.000000	  0.707865	  0.000000	  0.000000	
  0.000000	  0.000000	  0.000000	  0.943820	  0.000000	  0.000000	  0.000000	  0.000000	  0.000000	  0.000000	  0.000000	  0.000000	  0.000000	  0.056180	  0.000000	  0.000000	  0.000000	  0.000000	  0.000000	  0.000000	
  0.000000	  0.000000	  0.000000	  0.000000	  0.000000	  0.000000	  0.000000	  0.000000	  0.000000	  0.000000	  0.000000	  0.000000	  1.000000	  0.000000	  0.000000	  0.000000	  0.000000	  0.000000	  0.000000	  0.000000	
  0.011236	  0.000000	  0.258427	  0.685393	  0.000000	  0.000000	  0.000000	  0.000000	  0.000000	  0.000000	  0.000000	  0.000000	  0.000000	  0.022472	  0.011236	  0.000000	  0.011236	  0.000000	  0.000000	  0.000000	
  0.000000	  0.000000	  0.000000	  0.000000	  0.000000	  0.000000	  0.033708	  0.000000	  0.000000	  0.887640	  0.011236	  0.000000	  0.000000	  0.044944	  0.022472	  0.000000	  0.000000	  0.000000	  0.000000	  0.000000	
  0.000000	  0.000000	  0.000000	  0.000000	  0.258427	  0.000000	  0.000000	  0.000000	  0.000000	  0.000000	  0.707865	  0.000000	  0.000000	  0.000000	  0.000000	  0.000000	  0.000000	  0.000000	  0.000000	  0.033708	
  0.000000	  0.000000	  0.808989	  0.179775	  0.000000	  0.000000	  0.000000	  0.000000	  0.000000	  0.000000	  0.000000	  0.000000	  0.000000	  0.000000	  0.000000	  0.000000	  0.011236	  0.000000	  0.000000	  0.000000	

MOTIF 1028 GFRDALDRMER MEME-141

letter-probability matrix: alength= 20 w= 11 nsites= 26 E= 1.7e-002
  0.000000	  0.000000	  0.000000	  0.000000	  0.000000	  1.000000	  0.000000	  0.000000	  0.000000	  0.000000	  0.000000	  0.000000	  0.000000	  0.000000	  0.000000	  0.000000	  0.000000	  0.000000	  0.000000	  0.000000	
  0.000000	  0.000000	  0.000000	  0.000000	  1.000000	  0.000000	  0.000000	  0.000000	  0.000000	  0.000000	  0.000000	  0.000000	  0.000000	  0.000000	  0.000000	  0.000000	  0.000000	  0.000000	  0.000000	  0.000000	
  0.000000	  0.000000	  0.000000	  0.000000	  0.000000	  0.000000	  0.000000	  0.000000	  0.000000	  0.000000	  0.000000	  0.000000	  0.000000	  0.000000	  1.000000	  0.000000	  0.000000	  0.000000	  0.000000	  0.000000	
  0.000000	  0.000000	  1.000000	  0.000000	  0.000000	  0.000000	  0.000000	  0.000000	  0.000000	  0.000000	  0.000000	  0.000000	  0.000000	  0.000000	  0.000000	  0.000000	  0.000000	  0.000000	  0.000000	  0.000000	
  1.000000	  0.000000	  0.000000	  0.000000	  0.000000	  0.000000	  0.000000	  0.000000	  0.000000	  0.000000	  0.000000	  0.000000	  0.000000	  0.000000	  0.000000	  0.000000	  0.000000	  0.000000	  0.000000	  0.000000	
  0.000000	  0.000000	  0.000000	  0.000000	  0.000000	  0.000000	  0.000000	  0.000000	  0.000000	  1.000000	  0.000000	  0.000000	  0.000000	  0.000000	  0.000000	  0.000000	  0.000000	  0.000000	  0.000000	  0.000000	
  0.000000	  0.000000	  1.000000	  0.000000	  0.000000	  0.000000	  0.000000	  0.000000	  0.000000	  0.000000	  0.000000	  0.000000	  0.000000	  0.000000	  0.000000	  0.000000	  0.000000	  0.000000	  0.000000	  0.000000	
  0.000000	  0.000000	  0.000000	  0.000000	  0.000000	  0.000000	  0.000000	  0.000000	  0.000000	  0.000000	  0.000000	  0.000000	  0.000000	  0.000000	  1.000000	  0.000000	  0.000000	  0.000000	  0.000000	  0.000000	
  0.000000	  0.000000	  0.000000	  0.000000	  0.000000	  0.000000	  0.000000	  0.000000	  0.000000	  0.000000	  1.000000	  0.000000	  0.000000	  0.000000	  0.000000	  0.000000	  0.000000	  0.000000	  0.000000	  0.000000	
  0.000000	  0.000000	  0.000000	  1.000000	  0.000000	  0.000000	  0.000000	  0.000000	  0.000000	  0.000000	  0.000000	  0.000000	  0.000000	  0.000000	  0.000000	  0.000000	  0.000000	  0.000000	  0.000000	  0.000000	
  0.000000	  0.000000	  0.000000	  0.000000	  0.000000	  0.000000	  0.000000	  0.000000	  0.000000	  0.000000	  0.000000	  0.000000	  0.000000	  0.000000	  1.000000	  0.000000	  0.000000	  0.000000	  0.000000	  0.000000	

MOTIF 1433 15-MIFGAJDET STREME-15

letter-probability matrix: alength= 20 w= 9 nsites= 2263 E= 2.0e-050
  0.188092	  0.020633	  0.000004	  0.000486	  0.050864	  0.008160	  0.000002	  0.082053	  0.000004	  0.122840	  0.405444	  0.000003	  0.000002	  0.000003	  0.000004	  0.058061	  0.008160	  0.055183	  0.000001	  0.000003	
  0.000005	  0.000960	  0.000004	  0.000006	  0.081572	  0.000003	  0.000002	  0.545553	  0.000004	  0.199131	  0.010078	  0.000003	  0.000002	  0.000003	  0.000004	  0.000004	  0.000963	  0.109401	  0.000001	  0.052302	
  0.000005	  0.000001	  0.000004	  0.001925	  0.655908	  0.000003	  0.000002	  0.083492	  0.000964	  0.132437	  0.001921	  0.000003	  0.000002	  0.006720	  0.000004	  0.080133	  0.000003	  0.009120	  0.016794	  0.010559	
  0.027355	  0.000480	  0.006721	  0.000006	  0.000004	  0.965387	  0.000002	  0.000005	  0.000004	  0.000008	  0.000002	  0.000003	  0.000002	  0.000003	  0.000004	  0.000004	  0.000003	  0.000004	  0.000001	  0.000003	
  0.387215	  0.000001	  0.000004	  0.000006	  0.000004	  0.029752	  0.000002	  0.009601	  0.000004	  0.000008	  0.154502	  0.000003	  0.000002	  0.000003	  0.000004	  0.053263	  0.347388	  0.018237	  0.000001	  0.000003	
  0.000005	  0.000001	  0.000004	  0.000006	  0.000483	  0.000003	  0.000002	  0.228876	  0.000004	  0.413607	  0.184730	  0.000003	  0.000002	  0.000003	  0.000004	  0.000004	  0.002882	  0.169378	  0.000001	  0.000003	
  0.000005	  0.000001	  0.677980	  0.014880	  0.000483	  0.000003	  0.000002	  0.007682	  0.000004	  0.000968	  0.000002	  0.297487	  0.000002	  0.000003	  0.000004	  0.000004	  0.000003	  0.000004	  0.000001	  0.000483	
  0.015359	  0.000001	  0.004322	  0.645835	  0.001923	  0.065258	  0.000002	  0.000005	  0.000004	  0.000488	  0.000002	  0.000003	  0.003841	  0.051343	  0.050864	  0.000004	  0.000003	  0.000964	  0.158339	  0.001442	
  0.068618	  0.000001	  0.000004	  0.000006	  0.004802	  0.000003	  0.000002	  0.138671	  0.000004	  0.112284	  0.132910	  0.001442	  0.000002	  0.000003	  0.000004	  0.023994	  0.275896	  0.241350	  0.000001	  0.000003	

MOTIF 1435 64-EDILISLFZE STREME-64

letter-probability matrix: alength= 20 w= 10 nsites= 813 E= 1.3e-018
  0.004181	  0.000002	  0.094437	  0.891506	  0.002788	  0.000009	  0.000005	  0.000014	  0.001400	  0.001412	  0.000006	  0.000008	  0.000006	  0.000009	  0.000011	  0.000011	  0.000009	  0.001400	  0.000002	  0.002785	
  0.001404	  0.000002	  0.955376	  0.020847	  0.000011	  0.000009	  0.016668	  0.000014	  0.000012	  0.000023	  0.000006	  0.001396	  0.000006	  0.000009	  0.000011	  0.004177	  0.000009	  0.000012	  0.000002	  0.000008	
  0.000015	  0.000002	  0.000012	  0.000017	  0.000011	  0.000009	  0.000005	  0.847067	  0.000012	  0.073620	  0.005560	  0.000008	  0.000006	  0.000009	  0.000011	  0.000011	  0.000009	  0.073608	  0.000002	  0.000008	
  0.000015	  0.000002	  0.000012	  0.000017	  0.001399	  0.000009	  0.000005	  0.000014	  0.000012	  0.987325	  0.000006	  0.000008	  0.000006	  0.000009	  0.000011	  0.000011	  0.000009	  0.011120	  0.000002	  0.000008	
  0.008347	  0.000002	  0.000012	  0.000017	  0.000011	  0.000009	  0.000005	  0.777636	  0.000012	  0.004189	  0.000006	  0.000008	  0.000006	  0.000009	  0.000011	  0.000011	  0.023615	  0.186085	  0.000002	  0.000008	
  0.004181	  0.005556	  0.001400	  0.000017	  0.000011	  0.006952	  0.002782	  0.000014	  0.026395	  0.000023	  0.000006	  0.000008	  0.000006	  0.004175	  0.040281	  0.891499	  0.016672	  0.000012	  0.000002	  0.000008	
  0.000015	  0.000002	  0.000012	  0.000017	  0.000011	  0.000009	  0.000005	  0.027786	  0.000012	  0.719324	  0.013892	  0.000008	  0.000006	  0.000009	  0.000011	  0.004177	  0.000009	  0.234687	  0.000002	  0.000008	
  0.000015	  0.000002	  0.000012	  0.000017	  0.976204	  0.000009	  0.000005	  0.004180	  0.000012	  0.012521	  0.000006	  0.000008	  0.000006	  0.000009	  0.000011	  0.000011	  0.000009	  0.006955	  0.000002	  0.000008	
  0.002792	  0.000002	  0.009732	  0.223584	  0.000011	  0.000009	  0.023611	  0.027786	  0.094437	  0.000023	  0.000006	  0.084713	  0.000006	  0.380488	  0.116655	  0.020840	  0.013895	  0.000012	  0.000002	  0.001396	
  0.012513	  0.000002	  0.083328	  0.822075	  0.000011	  0.000009	  0.000005	  0.000014	  0.009732	  0.002801	  0.000006	  0.011116	  0.000006	  0.019450	  0.000011	  0.012509	  0.006952	  0.019452	  0.000002	  0.000008	

MOTIF 1438 LAIVTQLELRQSNKE MEME-46

letter-probability matrix: alength= 20 w= 15 nsites= 1373 E= 1.3e-032
  0.007283	  0.000000	  0.000000	  0.000728	  0.018208	  0.000000	  0.000000	  0.008012	  0.000000	  0.868172	  0.070648	  0.000000	  0.000000	  0.006555	  0.000000	  0.000000	  0.002185	  0.013110	  0.002185	  0.002913	
  0.958485	  0.000000	  0.000000	  0.000000	  0.000000	  0.006555	  0.000000	  0.005827	  0.000000	  0.000000	  0.000000	  0.000000	  0.000000	  0.000000	  0.000000	  0.018208	  0.003642	  0.007283	  0.000000	  0.000000	
  0.025492	  0.000000	  0.000728	  0.184268	  0.020393	  0.000728	  0.015295	  0.379461	  0.030590	  0.026220	  0.024035	  0.005098	  0.000000	  0.015295	  0.010197	  0.008012	  0.062637	  0.144210	  0.000000	  0.047342	
  0.000000	  0.002913	  0.000000	  0.000000	  0.016752	  0.000000	  0.000000	  0.030590	  0.000000	  0.026220	  0.002185	  0.000000	  0.000000	  0.000000	  0.000000	  0.000000	  0.000000	  0.921340	  0.000000	  0.000000	
  0.003642	  0.000000	  0.000000	  0.000000	  0.104880	  0.000000	  0.000000	  0.111435	  0.000000	  0.091042	  0.031318	  0.000728	  0.000000	  0.000000	  0.000000	  0.004370	  0.610342	  0.039330	  0.000000	  0.002913	
  0.000728	  0.000728	  0.000000	  0.005098	  0.000000	  0.005098	  0.005827	  0.009468	  0.000000	  0.008740	  0.001457	  0.000000	  0.000000	  0.925710	  0.000728	  0.002913	  0.031318	  0.002185	  0.000000	  0.000000	
  0.000000	  0.000000	  0.000000	  0.000000	  0.002185	  0.000000	  0.000000	  0.250546	  0.000000	  0.469046	  0.017480	  0.000000	  0.000000	  0.000000	  0.000000	  0.000000	  0.014567	  0.246176	  0.000000	  0.000000	
  0.000000	  0.000000	  0.000000	  0.966497	  0.000000	  0.000000	  0.008740	  0.001457	  0.000000	  0.000000	  0.000000	  0.010197	  0.000000	  0.013110	  0.000000	  0.000000	  0.000000	  0.000000	  0.000000	  0.000000	
  0.000000	  0.000000	  0.000000	  0.000000	  0.002913	  0.000000	  0.000000	  0.009468	  0.000000	  0.941733	  0.012382	  0.000000	  0.000000	  0.001457	  0.000000	  0.006555	  0.008012	  0.017480	  0.000000	  0.000000	
  0.000000	  0.000000	  0.000000	  0.000000	  0.000728	  0.000000	  0.000000	  0.000000	  0.000000	  0.000000	  0.000000	  0.000000	  0.000000	  0.000000	  0.999272	  0.000000	  0.000000	  0.000000	  0.000000	  0.000000	
  0.001457	  0.000000	  0.000000	  0.000728	  0.000000	  0.035688	  0.025492	  0.000000	  0.000000	  0.002185	  0.000000	  0.000000	  0.000000	  0.924982	  0.002913	  0.005827	  0.000728	  0.000000	  0.000000	  0.000000	
  0.012382	  0.001457	  0.000000	  0.000000	  0.000000	  0.034960	  0.000000	  0.009468	  0.000000	  0.000728	  0.000000	  0.003642	  0.012382	  0.000000	  0.000000	  0.868900	  0.051712	  0.004370	  0.000000	  0.000000	
  0.045157	  0.000000	  0.081573	  0.006555	  0.000000	  0.012382	  0.029862	  0.016752	  0.013838	  0.005098	  0.000728	  0.525127	  0.001457	  0.023307	  0.013838	  0.145666	  0.074290	  0.003642	  0.000000	  0.000728	
  0.013110	  0.000000	  0.001457	  0.004370	  0.002185	  0.001457	  0.016023	  0.029133	  0.517844	  0.117990	  0.002913	  0.002913	  0.094683	  0.060452	  0.083030	  0.013838	  0.024035	  0.005827	  0.000000	  0.008740	
  0.036417	  0.000000	  0.152950	  0.322651	  0.302986	  0.002185	  0.002185	  0.013838	  0.021850	  0.034960	  0.003642	  0.007283	  0.000728	  0.013838	  0.017480	  0.033503	  0.010197	  0.020393	  0.001457	  0.001457	

MOTIF 1450 GEIKPCDPEJTAFVM MEME-29

letter-probability matrix: alength= 20 w= 15 nsites= 560 E= 2.7e-050
  0.001786	  0.000000	  0.033929	  0.019643	  0.000000	  0.810714	  0.005357	  0.000000	  0.066071	  0.000000	  0.000000	  0.023214	  0.000000	  0.023214	  0.010714	  0.005357	  0.000000	  0.000000	  0.000000	  0.000000	
  0.010714	  0.000000	  0.105357	  0.796429	  0.000000	  0.000000	  0.005357	  0.001786	  0.012500	  0.001786	  0.000000	  0.001786	  0.000000	  0.016071	  0.001786	  0.021429	  0.005357	  0.000000	  0.000000	  0.019643	
  0.000000	  0.000000	  0.000000	  0.000000	  0.001786	  0.000000	  0.000000	  0.825000	  0.000000	  0.103571	  0.003571	  0.000000	  0.000000	  0.000000	  0.000000	  0.000000	  0.000000	  0.066071	  0.000000	  0.000000	
  0.007143	  0.001786	  0.000000	  0.008929	  0.000000	  0.003571	  0.000000	  0.003571	  0.421429	  0.001786	  0.007143	  0.001786	  0.000000	  0.051786	  0.350000	  0.110714	  0.003571	  0.016071	  0.000000	  0.010714	
  0.017857	  0.000000	  0.089286	  0.110714	  0.000000	  0.001786	  0.001786	  0.000000	  0.148214	  0.001786	  0.000000	  0.023214	  0.466071	  0.041071	  0.019643	  0.071429	  0.007143	  0.000000	  0.000000	  0.000000	
  0.007143	  0.960714	  0.000000	  0.000000	  0.000000	  0.001786	  0.000000	  0.001786	  0.000000	  0.012500	  0.003571	  0.000000	  0.000000	  0.000000	  0.000000	  0.001786	  0.000000	  0.010714	  0.000000	  0.000000	
  0.000000	  0.000000	  0.792857	  0.028571	  0.000000	  0.000000	  0.003571	  0.001786	  0.000000	  0.000000	  0.000000	  0.155357	  0.010714	  0.000000	  0.000000	  0.007143	  0.000000	  0.000000	  0.000000	  0.000000	
  0.117857	  0.000000	  0.000000	  0.001786	  0.000000	  0.000000	  0.000000	  0.000000	  0.000000	  0.000000	  0.000000	  0.000000	  0.780357	  0.000000	  0.000000	  0.064286	  0.028571	  0.007143	  0.000000	  0.000000	
  0.010714	  0.000000	  0.017857	  0.671429	  0.000000	  0.003571	  0.005357	  0.000000	  0.128571	  0.000000	  0.000000	  0.007143	  0.001786	  0.091071	  0.019643	  0.035714	  0.003571	  0.001786	  0.000000	  0.001786	
  0.001786	  0.000000	  0.000000	  0.000000	  0.001786	  0.000000	  0.000000	  0.401786	  0.008929	  0.341071	  0.055357	  0.000000	  0.000000	  0.000000	  0.001786	  0.000000	  0.000000	  0.187500	  0.000000	  0.000000	
  0.042857	  0.000000	  0.000000	  0.000000	  0.001786	  0.000000	  0.001786	  0.016071	  0.000000	  0.001786	  0.003571	  0.016071	  0.000000	  0.000000	  0.000000	  0.000000	  0.717857	  0.198214	  0.000000	  0.000000	
  0.842857	  0.000000	  0.000000	  0.000000	  0.000000	  0.000000	  0.000000	  0.000000	  0.000000	  0.000000	  0.000000	  0.000000	  0.000000	  0.000000	  0.000000	  0.157143	  0.000000	  0.000000	  0.000000	  0.000000	
  0.003571	  0.000000	  0.000000	  0.000000	  0.835714	  0.000000	  0.000000	  0.008929	  0.000000	  0.014286	  0.003571	  0.005357	  0.000000	  0.001786	  0.000000	  0.000000	  0.000000	  0.039286	  0.000000	  0.087500	
  0.014286	  0.000000	  0.000000	  0.000000	  0.019643	  0.000000	  0.000000	  0.260714	  0.000000	  0.237500	  0.119643	  0.000000	  0.000000	  0.000000	  0.000000	  0.001786	  0.000000	  0.346429	  0.000000	  0.000000	
  0.000000	  0.000000	  0.000000	  0.000000	  0.016071	  0.000000	  0.000000	  0.107143	  0.000000	  0.123214	  0.746429	  0.000000	  0.000000	  0.000000	  0.000000	  0.000000	  0.000000	  0.007143	  0.000000	  0.000000	

MOTIF 1468 123-INEVLKGYL STREME-123

letter-probability matrix: alength= 20 w= 9 nsites= 691 E= 2.0e-011
  0.000017	  0.000002	  0.000013	  0.000020	  0.014227	  0.000010	  0.000005	  0.965041	  0.000013	  0.003185	  0.000007	  0.000009	  0.000007	  0.000010	  0.000013	  0.000013	  0.000010	  0.017387	  0.000002	  0.000009	
  0.014232	  0.000002	  0.000013	  0.045823	  0.025283	  0.023701	  0.000005	  0.000016	  0.000013	  0.000026	  0.000007	  0.844998	  0.000007	  0.000010	  0.001592	  0.014227	  0.000010	  0.007910	  0.015797	  0.006327	
  0.058456	  0.000002	  0.137423	  0.540181	  0.000012	  0.026860	  0.006323	  0.000016	  0.030022	  0.000026	  0.004745	  0.075821	  0.000007	  0.033178	  0.000013	  0.048974	  0.037916	  0.000013	  0.000002	  0.000009	
  0.001597	  0.000002	  0.000013	  0.000020	  0.003171	  0.007907	  0.000005	  0.259041	  0.000013	  0.031615	  0.001586	  0.000009	  0.000007	  0.000010	  0.000013	  0.000013	  0.004748	  0.682322	  0.000002	  0.007906	
  0.000017	  0.000002	  0.000013	  0.000020	  0.000012	  0.000010	  0.000005	  0.014231	  0.000013	  0.985584	  0.000007	  0.000009	  0.000007	  0.000010	  0.000013	  0.000013	  0.000010	  0.000013	  0.000002	  0.000009	
  0.000017	  0.000002	  0.004751	  0.001599	  0.000012	  0.000010	  0.001585	  0.000016	  0.867114	  0.000026	  0.000007	  0.000009	  0.000007	  0.006328	  0.110572	  0.000013	  0.006328	  0.001593	  0.000002	  0.000009	
  0.003176	  0.000002	  0.036340	  0.164279	  0.001591	  0.456462	  0.009482	  0.000016	  0.004752	  0.000026	  0.006324	  0.028438	  0.246396	  0.012646	  0.011069	  0.012648	  0.003169	  0.003172	  0.000002	  0.000009	
  0.004755	  0.000002	  0.000013	  0.011076	  0.000012	  0.000010	  0.001585	  0.003175	  0.000013	  0.000026	  0.000007	  0.004747	  0.000007	  0.001590	  0.000013	  0.011069	  0.097934	  0.004751	  0.000002	  0.859213	
  0.000017	  0.000002	  0.000013	  0.001599	  0.034759	  0.000010	  0.000005	  0.004755	  0.000013	  0.856072	  0.080557	  0.001588	  0.000007	  0.000010	  0.000013	  0.000013	  0.001589	  0.015807	  0.000002	  0.003168	

MOTIF 1645 38-MEERKKLIPI STREME-38

letter-probability matrix: alength= 20 w= 10 nsites= 596 E= 4.2e-015
  0.001816	  0.000002	  0.000013	  0.000022	  0.000015	  0.000012	  0.000006	  0.096937	  0.000014	  0.109512	  0.770017	  0.000009	  0.000009	  0.000012	  0.000017	  0.000014	  0.000011	  0.021553	  0.000002	  0.000008	
  0.001816	  0.000002	  0.059242	  0.281804	  0.003604	  0.007191	  0.021543	  0.048478	  0.046678	  0.070038	  0.012571	  0.260283	  0.000009	  0.102317	  0.010785	  0.030526	  0.001806	  0.003605	  0.000002	  0.037698	
  0.003611	  0.000002	  0.005397	  0.414618	  0.000015	  0.000012	  0.021544	  0.000019	  0.095138	  0.000030	  0.000008	  0.023342	  0.000009	  0.134632	  0.296189	  0.001808	  0.000011	  0.003605	  0.000002	  0.000008	
  0.000022	  0.000002	  0.021552	  0.000022	  0.000015	  0.000012	  0.000006	  0.000019	  0.000014	  0.000030	  0.000008	  0.423611	  0.000009	  0.000012	  0.554616	  0.000014	  0.000011	  0.000015	  0.000002	  0.000008	
  0.000022	  0.000002	  0.000013	  0.000022	  0.000015	  0.021549	  0.000006	  0.000019	  0.565385	  0.000030	  0.000008	  0.000009	  0.000009	  0.017960	  0.394902	  0.000014	  0.000011	  0.000015	  0.000002	  0.000008	
  0.035918	  0.000002	  0.055652	  0.023354	  0.000015	  0.000012	  0.007185	  0.008992	  0.644377	  0.005415	  0.003597	  0.014368	  0.025137	  0.026933	  0.019759	  0.005398	  0.118478	  0.005400	  0.000002	  0.000008	
  0.000022	  0.000002	  0.000013	  0.023354	  0.000015	  0.001807	  0.000006	  0.132833	  0.010782	  0.594125	  0.161563	  0.000009	  0.000009	  0.012576	  0.005401	  0.000014	  0.000011	  0.021553	  0.007181	  0.028725	
  0.000022	  0.000002	  0.000013	  0.000022	  0.082577	  0.000012	  0.000006	  0.673108	  0.000014	  0.048489	  0.003597	  0.000009	  0.000009	  0.000012	  0.000017	  0.000014	  0.000011	  0.145392	  0.000002	  0.046673	
  0.019764	  0.000002	  0.012576	  0.010790	  0.001809	  0.000012	  0.000006	  0.007198	  0.077191	  0.174130	  0.075401	  0.005394	  0.454101	  0.075406	  0.012580	  0.032323	  0.014370	  0.021553	  0.001797	  0.003597	
  0.017969	  0.000002	  0.005397	  0.075402	  0.001809	  0.007191	  0.000006	  0.506183	  0.053857	  0.061052	  0.059236	  0.000009	  0.000009	  0.086174	  0.012580	  0.000014	  0.017959	  0.095142	  0.000002	  0.000008	

MOTIF 1752 5-KEALAEAVLEEYFE STREME-5

letter-probability matrix: alength= 20 w= 14 nsites= 9884 E= 2.2e-246
  0.000002	  0.000000	  0.000001	  0.000001	  0.000001	  0.000001	  0.000000	  0.000001	  0.999872	  0.000002	  0.000000	  0.000000	  0.000001	  0.000001	  0.000113	  0.000001	  0.000001	  0.000001	  0.000000	  0.000000	
  0.054098	  0.000225	  0.126823	  0.639385	  0.000001	  0.003144	  0.006734	  0.000001	  0.013917	  0.001798	  0.000562	  0.022110	  0.000001	  0.061391	  0.026600	  0.023233	  0.014366	  0.004154	  0.000000	  0.001459	
  0.324239	  0.000112	  0.154095	  0.225362	  0.000113	  0.052862	  0.008081	  0.000337	  0.003367	  0.014704	  0.002021	  0.005836	  0.000001	  0.160043	  0.007296	  0.029181	  0.002919	  0.009316	  0.000000	  0.000113	
  0.000114	  0.000000	  0.000001	  0.000001	  0.262510	  0.000001	  0.000000	  0.065320	  0.000000	  0.586412	  0.011111	  0.000000	  0.000001	  0.000001	  0.000001	  0.000225	  0.000001	  0.053311	  0.000337	  0.020651	
  0.410770	  0.004153	  0.000001	  0.000001	  0.148146	  0.288436	  0.000674	  0.021325	  0.000000	  0.031651	  0.006959	  0.000000	  0.000001	  0.000001	  0.000001	  0.007969	  0.002694	  0.071717	  0.002694	  0.002806	
  0.125028	  0.034680	  0.036925	  0.174409	  0.004153	  0.018968	  0.013356	  0.037374	  0.012346	  0.125477	  0.005387	  0.024579	  0.000001	  0.082828	  0.088776	  0.021774	  0.032997	  0.148147	  0.000000	  0.012795	
  0.623673	  0.000786	  0.006623	  0.208977	  0.003143	  0.048597	  0.003031	  0.001348	  0.008867	  0.000563	  0.000000	  0.001572	  0.000001	  0.028395	  0.001348	  0.030191	  0.012571	  0.018631	  0.000112	  0.001572	
  0.236587	  0.013356	  0.000001	  0.000001	  0.000001	  0.000001	  0.000000	  0.092143	  0.000000	  0.269582	  0.063860	  0.000000	  0.000001	  0.000001	  0.000001	  0.012234	  0.003817	  0.302241	  0.000000	  0.006173	
  0.032774	  0.000000	  0.000001	  0.015489	  0.061840	  0.000113	  0.000000	  0.218965	  0.000000	  0.359929	  0.020651	  0.000113	  0.000001	  0.008194	  0.000113	  0.000225	  0.013693	  0.261950	  0.000000	  0.005949	
  0.097531	  0.000898	  0.191019	  0.323789	  0.000001	  0.038160	  0.015152	  0.001684	  0.037486	  0.013694	  0.000898	  0.027497	  0.000674	  0.086643	  0.091807	  0.026600	  0.039619	  0.005613	  0.000112	  0.001123	
  0.084288	  0.001908	  0.082155	  0.164982	  0.022447	  0.012010	  0.098091	  0.004266	  0.012234	  0.046129	  0.002582	  0.014366	  0.058024	  0.080920	  0.129965	  0.047811	  0.029967	  0.011112	  0.033221	  0.063523	
  0.168574	  0.002582	  0.018856	  0.008755	  0.018407	  0.048934	  0.079011	  0.023682	  0.000000	  0.028284	  0.012346	  0.037486	  0.004714	  0.115150	  0.016724	  0.041414	  0.051515	  0.046353	  0.019529	  0.257684	
  0.110663	  0.012907	  0.037711	  0.010776	  0.153870	  0.122221	  0.029966	  0.051515	  0.009765	  0.093154	  0.029293	  0.018968	  0.000786	  0.021325	  0.018744	  0.064085	  0.031426	  0.100336	  0.013356	  0.069135	
  0.191582	  0.000449	  0.125027	  0.200671	  0.000001	  0.035915	  0.017059	  0.007184	  0.040965	  0.018408	  0.001796	  0.032548	  0.012234	  0.066105	  0.099887	  0.069360	  0.057688	  0.022447	  0.000000	  0.000674	

MOTIF 1760 RLRTDPVVRAGVRLS MEME-13

letter-probability matrix: alength= 20 w= 15 nsites= 2518 E= 2.9e-135
  0.144162	  0.001986	  0.004369	  0.038125	  0.001191	  0.059571	  0.007546	  0.002780	  0.009929	  0.119539	  0.019460	  0.008737	  0.000794	  0.197379	  0.320492	  0.030183	  0.014694	  0.006751	  0.009929	  0.002383	
  0.005560	  0.000397	  0.009929	  0.003177	  0.067117	  0.005163	  0.001191	  0.083400	  0.000000	  0.696585	  0.073074	  0.000397	  0.000397	  0.000397	  0.004369	  0.011120	  0.005560	  0.028594	  0.000397	  0.003177	
  0.077840	  0.013503	  0.013900	  0.057983	  0.001589	  0.021446	  0.037728	  0.015091	  0.014297	  0.076648	  0.006354	  0.003177	  0.047657	  0.199762	  0.271644	  0.022637	  0.041303	  0.072280	  0.001191	  0.003971	
  0.055997	  0.003177	  0.119142	  0.110008	  0.000397	  0.048451	  0.119539	  0.002780	  0.009134	  0.001589	  0.000000	  0.042494	  0.001191	  0.035346	  0.126688	  0.088562	  0.205719	  0.018666	  0.007546	  0.003574	
  0.001191	  0.000000	  0.709690	  0.141382	  0.000000	  0.000794	  0.004369	  0.000000	  0.000000	  0.000397	  0.000000	  0.104051	  0.000000	  0.003177	  0.001589	  0.032566	  0.000000	  0.000794	  0.000000	  0.000000	
  0.079031	  0.000794	  0.004766	  0.013106	  0.000000	  0.004766	  0.004369	  0.038920	  0.005560	  0.030183	  0.001986	  0.000000	  0.497220	  0.005957	  0.004369	  0.032566	  0.034948	  0.241461	  0.000000	  0.000000	
  0.015886	  0.001191	  0.000397	  0.004766	  0.007149	  0.001589	  0.000000	  0.167196	  0.003971	  0.243844	  0.098094	  0.006751	  0.000397	  0.000794	  0.047260	  0.001191	  0.015091	  0.380858	  0.000000	  0.003574	
  0.084988	  0.000397	  0.000000	  0.000000	  0.035743	  0.000794	  0.000000	  0.065925	  0.000000	  0.283161	  0.020651	  0.000000	  0.000000	  0.014297	  0.000397	  0.018666	  0.044877	  0.430103	  0.000000	  0.000000	
  0.009531	  0.000000	  0.000000	  0.000397	  0.001191	  0.005957	  0.003971	  0.000000	  0.009929	  0.011914	  0.000397	  0.000000	  0.006354	  0.094122	  0.785941	  0.064337	  0.005560	  0.000000	  0.000000	  0.000397	
  0.891183	  0.000000	  0.000000	  0.000397	  0.000000	  0.092931	  0.000000	  0.000794	  0.000000	  0.000397	  0.000000	  0.000000	  0.000000	  0.000000	  0.000794	  0.005560	  0.001589	  0.006354	  0.000000	  0.000000	
  0.082605	  0.002383	  0.000000	  0.036140	  0.000000	  0.683876	  0.000000	  0.000397	  0.000397	  0.000397	  0.009531	  0.000794	  0.001589	  0.000000	  0.002383	  0.167990	  0.008737	  0.002780	  0.000000	  0.000000	
  0.091342	  0.001986	  0.000000	  0.006751	  0.198173	  0.000397	  0.000397	  0.169182	  0.001191	  0.069897	  0.034948	  0.002383	  0.000000	  0.001589	  0.000000	  0.009134	  0.057585	  0.337569	  0.006354	  0.011120	
  0.022240	  0.001191	  0.010723	  0.032168	  0.000397	  0.044877	  0.005957	  0.000794	  0.018268	  0.005957	  0.000397	  0.002383	  0.000000	  0.024623	  0.806593	  0.009134	  0.006354	  0.005957	  0.001191	  0.000794	
  0.001191	  0.000000	  0.000397	  0.000397	  0.000000	  0.000000	  0.000000	  0.058380	  0.000000	  0.923352	  0.003574	  0.000000	  0.000000	  0.005163	  0.000000	  0.000397	  0.002383	  0.004766	  0.000000	  0.000000	
  0.239476	  0.012708	  0.008340	  0.003574	  0.000000	  0.051231	  0.001986	  0.028594	  0.000397	  0.013106	  0.005163	  0.020254	  0.000000	  0.034551	  0.005560	  0.262907	  0.247816	  0.064337	  0.000000	  0.000000	

MOTIF 1764 LWRLLLPGJAVPGVL MEME-12

letter-probability matrix: alength= 20 w= 15 nsites= 2293 E= 5.2e-138
  0.038814	  0.003925	  0.000000	  0.000436	  0.144788	  0.000872	  0.000436	  0.019625	  0.000000	  0.410379	  0.289141	  0.002181	  0.000000	  0.000000	  0.000000	  0.029219	  0.006542	  0.042739	  0.005233	  0.005669	
  0.000000	  0.000436	  0.000000	  0.001744	  0.068033	  0.000000	  0.004361	  0.000872	  0.000000	  0.086786	  0.015700	  0.000872	  0.000000	  0.026167	  0.001308	  0.000436	  0.001744	  0.003053	  0.722198	  0.066289	
  0.075447	  0.000436	  0.036633	  0.110772	  0.000872	  0.041867	  0.030964	  0.007850	  0.052333	  0.008722	  0.007414	  0.047972	  0.000872	  0.112516	  0.330135	  0.040994	  0.054950	  0.003489	  0.000000	  0.035761	
  0.013519	  0.010467	  0.000000	  0.000436	  0.096816	  0.004797	  0.270388	  0.032708	  0.000436	  0.319669	  0.029655	  0.006978	  0.003053	  0.003925	  0.005233	  0.010903	  0.031400	  0.076755	  0.003053	  0.079808	
  0.020061	  0.001308	  0.000000	  0.000000	  0.036197	  0.000000	  0.000000	  0.148713	  0.000000	  0.529874	  0.055822	  0.000000	  0.000000	  0.000436	  0.000872	  0.001744	  0.042739	  0.157436	  0.001744	  0.003053	
  0.001744	  0.001308	  0.000000	  0.000000	  0.007850	  0.000436	  0.000436	  0.009158	  0.000000	  0.882250	  0.080244	  0.000872	  0.000000	  0.000000	  0.002617	  0.000436	  0.001308	  0.005669	  0.000436	  0.005233	
  0.021369	  0.000000	  0.000436	  0.008722	  0.000436	  0.003925	  0.002181	  0.000000	  0.000436	  0.003489	  0.000872	  0.003489	  0.911034	  0.005233	  0.006542	  0.013519	  0.016136	  0.000436	  0.000436	  0.001308	
  0.157000	  0.024858	  0.000000	  0.001308	  0.000872	  0.335805	  0.001308	  0.001744	  0.000436	  0.003925	  0.004361	  0.017444	  0.001308	  0.013519	  0.070650	  0.309638	  0.043611	  0.010031	  0.002181	  0.000000	
  0.011339	  0.000000	  0.000000	  0.000000	  0.026167	  0.000872	  0.000000	  0.439599	  0.001744	  0.339294	  0.029655	  0.003925	  0.000000	  0.000872	  0.000436	  0.000000	  0.004361	  0.139555	  0.000436	  0.001744	
  0.593982	  0.010903	  0.000000	  0.001308	  0.001308	  0.003053	  0.000000	  0.005233	  0.000436	  0.011775	  0.020933	  0.001308	  0.000436	  0.000872	  0.001308	  0.021805	  0.041867	  0.283035	  0.000000	  0.000436	
  0.151330	  0.004361	  0.023986	  0.026603	  0.000000	  0.025294	  0.037069	  0.009594	  0.003925	  0.016136	  0.007850	  0.021369	  0.179677	  0.014828	  0.036197	  0.084605	  0.153947	  0.203227	  0.000000	  0.000000	
  0.119494	  0.000436	  0.040994	  0.050589	  0.000000	  0.018753	  0.003053	  0.001744	  0.006542	  0.000000	  0.003925	  0.000872	  0.669429	  0.006542	  0.021805	  0.021369	  0.025730	  0.008286	  0.000436	  0.000000	
  0.194069	  0.002617	  0.093328	  0.155255	  0.000436	  0.206280	  0.020933	  0.000872	  0.012647	  0.002181	  0.000436	  0.020061	  0.045355	  0.037505	  0.060183	  0.119058	  0.022242	  0.005233	  0.000436	  0.000872	
  0.102922	  0.002617	  0.018317	  0.008722	  0.003053	  0.016136	  0.016572	  0.060183	  0.075883	  0.084605	  0.025294	  0.003489	  0.012211	  0.007414	  0.162233	  0.015264	  0.059311	  0.294810	  0.029219	  0.001744	
  0.052333	  0.003053	  0.003053	  0.013083	  0.011775	  0.009158	  0.027039	  0.092891	  0.006106	  0.590493	  0.014828	  0.000436	  0.013519	  0.011339	  0.058003	  0.008722	  0.014828	  0.056258	  0.011339	  0.001744	

MOTIF 1768 VGAFTGVQLVSQVLT MEME-37

letter-probability matrix: alength= 20 w= 15 nsites= 1366 E= 3.4e-046
  0.016837	  0.005124	  0.000000	  0.000000	  0.000732	  0.000000	  0.000000	  0.116398	  0.000000	  0.023426	  0.000732	  0.002196	  0.006589	  0.005124	  0.002196	  0.055637	  0.044656	  0.720351	  0.000000	  0.000000	
  0.248170	  0.001464	  0.000000	  0.013909	  0.000000	  0.539531	  0.000000	  0.000732	  0.000000	  0.000000	  0.000000	  0.000000	  0.058565	  0.000000	  0.008053	  0.127379	  0.001464	  0.000732	  0.000000	  0.000000	
  0.581259	  0.060761	  0.000000	  0.004392	  0.004392	  0.024158	  0.000000	  0.001464	  0.000000	  0.002928	  0.000732	  0.000732	  0.000000	  0.000000	  0.000000	  0.277452	  0.032943	  0.001464	  0.000732	  0.006589	
  0.000732	  0.059297	  0.000000	  0.000732	  0.628111	  0.000000	  0.000000	  0.000732	  0.000000	  0.008785	  0.002928	  0.000000	  0.000000	  0.000000	  0.000732	  0.000000	  0.000732	  0.006589	  0.118594	  0.172035	
  0.161786	  0.000000	  0.000732	  0.000000	  0.065154	  0.005857	  0.004392	  0.024158	  0.000000	  0.006589	  0.008785	  0.014641	  0.000000	  0.002928	  0.002196	  0.080527	  0.611274	  0.007321	  0.000000	  0.003660	
  0.000000	  0.000000	  0.000000	  0.000000	  0.000000	  1.000000	  0.000000	  0.000000	  0.000000	  0.000000	  0.000000	  0.000000	  0.000000	  0.000000	  0.000000	  0.000000	  0.000000	  0.000000	  0.000000	  0.000000	
  0.032943	  0.002196	  0.000000	  0.000000	  0.001464	  0.000000	  0.000000	  0.258419	  0.000000	  0.088580	  0.082723	  0.000732	  0.000000	  0.000000	  0.000000	  0.011713	  0.066618	  0.454612	  0.000000	  0.000000	
  0.000732	  0.000000	  0.000000	  0.007321	  0.001464	  0.003660	  0.017570	  0.000000	  0.000732	  0.000732	  0.000000	  0.027818	  0.000000	  0.931918	  0.005857	  0.002196	  0.000000	  0.000000	  0.000000	  0.000000	
  0.088580	  0.000000	  0.000000	  0.021230	  0.022694	  0.002928	  0.060761	  0.061493	  0.000000	  0.319180	  0.107613	  0.000732	  0.000000	  0.021962	  0.000000	  0.043924	  0.108346	  0.128843	  0.010249	  0.001464	
  0.012445	  0.000000	  0.000000	  0.000732	  0.046120	  0.000000	  0.005857	  0.072474	  0.000732	  0.118594	  0.218887	  0.000000	  0.000000	  0.008785	  0.000732	  0.035139	  0.042460	  0.353587	  0.000000	  0.083455	
  0.059297	  0.002196	  0.001464	  0.000000	  0.002196	  0.001464	  0.000000	  0.000000	  0.000000	  0.000000	  0.000000	  0.000732	  0.000000	  0.000000	  0.000000	  0.891654	  0.040264	  0.000732	  0.000000	  0.000000	
  0.028551	  0.000732	  0.095900	  0.155198	  0.005124	  0.024158	  0.071010	  0.000000	  0.006589	  0.040264	  0.001464	  0.103221	  0.000000	  0.359444	  0.057833	  0.010981	  0.006589	  0.002928	  0.022694	  0.007321	
  0.319912	  0.000000	  0.005857	  0.006589	  0.000732	  0.005124	  0.000732	  0.068814	  0.006589	  0.058565	  0.021230	  0.002928	  0.000732	  0.004392	  0.015373	  0.026354	  0.098097	  0.357980	  0.000000	  0.000000	
  0.056369	  0.000732	  0.040264	  0.016837	  0.019766	  0.000732	  0.002928	  0.020498	  0.000000	  0.591508	  0.049780	  0.000732	  0.000000	  0.001464	  0.040264	  0.021962	  0.016105	  0.106881	  0.000000	  0.013177	
  0.112738	  0.076867	  0.027086	  0.013177	  0.000000	  0.030015	  0.019766	  0.000000	  0.002196	  0.001464	  0.000000	  0.025622	  0.022694	  0.000000	  0.007321	  0.240849	  0.412152	  0.005124	  0.000000	  0.002928	

MOTIF 1775 27-EIMAEAT STREME-27

letter-probability matrix: alength= 20 w= 7 nsites= 1990 E= 2.0e-041
  0.000013	  0.000001	  0.078579	  0.921342	  0.000003	  0.000006	  0.000002	  0.000004	  0.000003	  0.000011	  0.000002	  0.000002	  0.000003	  0.000004	  0.000007	  0.000005	  0.000004	  0.000006	  0.000001	  0.000002	
  0.000013	  0.000001	  0.000006	  0.000007	  0.000003	  0.000006	  0.000002	  0.616395	  0.000003	  0.027476	  0.127841	  0.000002	  0.000003	  0.000004	  0.000007	  0.000005	  0.026308	  0.197515	  0.000001	  0.004404	
  0.153522	  0.010691	  0.000006	  0.022016	  0.047793	  0.003779	  0.003146	  0.071321	  0.005662	  0.151973	  0.173937	  0.044019	  0.000003	  0.008807	  0.010697	  0.102501	  0.060263	  0.076412	  0.024525	  0.028927	
  0.886107	  0.000630	  0.000006	  0.000007	  0.000003	  0.000006	  0.000002	  0.000004	  0.000003	  0.000011	  0.000002	  0.000002	  0.000003	  0.000004	  0.000007	  0.068545	  0.010694	  0.033962	  0.000001	  0.000002	
  0.000013	  0.000001	  0.000006	  0.987340	  0.000003	  0.000006	  0.000002	  0.000004	  0.000003	  0.000011	  0.000002	  0.000002	  0.005034	  0.007549	  0.000007	  0.000005	  0.000004	  0.000006	  0.000001	  0.000002	
  0.728595	  0.001887	  0.000006	  0.000007	  0.000003	  0.168943	  0.000002	  0.000004	  0.000003	  0.000011	  0.001260	  0.000002	  0.000003	  0.000004	  0.000007	  0.096735	  0.002519	  0.000006	  0.000001	  0.000002	
  0.179142	  0.006918	  0.000006	  0.003151	  0.013208	  0.060798	  0.051458	  0.026414	  0.022640	  0.021390	  0.131135	  0.006290	  0.000003	  0.032595	  0.015359	  0.175018	  0.222034	  0.031179	  0.000630	  0.000631	

MOTIF 1922 AGVARGTF MEME-32

letter-probability matrix: alength= 20 w= 8 nsites= 3064 E= 1.5e-052
  0.925261	  0.005875	  0.000326	  0.000653	  0.000979	  0.001958	  0.000000	  0.001305	  0.000326	  0.001958	  0.000326	  0.000000	  0.000000	  0.000000	  0.000326	  0.016645	  0.016319	  0.027742	  0.000000	  0.000000	
  0.004243	  0.000326	  0.084204	  0.034922	  0.000000	  0.782963	  0.003264	  0.000000	  0.015992	  0.000979	  0.002285	  0.032311	  0.000326	  0.024151	  0.005875	  0.006201	  0.001632	  0.000000	  0.000000	  0.000326	
  0.010444	  0.019909	  0.000000	  0.000000	  0.008159	  0.001958	  0.000326	  0.177219	  0.000653	  0.091384	  0.006201	  0.000000	  0.000000	  0.000000	  0.000653	  0.000653	  0.031332	  0.650457	  0.000000	  0.000653	
  0.342689	  0.000000	  0.000326	  0.000000	  0.000653	  0.094321	  0.000000	  0.001632	  0.001632	  0.000653	  0.004569	  0.104765	  0.000979	  0.000653	  0.001632	  0.328655	  0.095627	  0.020888	  0.000000	  0.000326	
  0.009791	  0.002937	  0.000000	  0.001958	  0.000000	  0.001305	  0.026762	  0.007833	  0.276436	  0.067232	  0.003264	  0.003590	  0.023499	  0.068211	  0.445496	  0.014687	  0.023499	  0.008812	  0.000000	  0.014687	
  0.093342	  0.000326	  0.000326	  0.000326	  0.000000	  0.435379	  0.000000	  0.000000	  0.010444	  0.000979	  0.090078	  0.004896	  0.210509	  0.000979	  0.006527	  0.125979	  0.012728	  0.007180	  0.000000	  0.000000	
  0.037859	  0.000326	  0.000653	  0.001305	  0.000000	  0.039164	  0.000000	  0.001305	  0.000000	  0.002285	  0.000326	  0.004243	  0.000000	  0.000326	  0.000326	  0.237272	  0.673303	  0.000979	  0.000000	  0.000326	
  0.002937	  0.000000	  0.000653	  0.000326	  0.774151	  0.000326	  0.000000	  0.007833	  0.000000	  0.188642	  0.002285	  0.000000	  0.000326	  0.000000	  0.000000	  0.000326	  0.000326	  0.018930	  0.000326	  0.002611	

MOTIF 1926 AIDTLAHIWLRSJYG MEME-16

letter-probability matrix: alength= 20 w= 15 nsites= 1576 E= 9.7e-090
  0.311548	  0.151015	  0.001904	  0.004442	  0.003173	  0.002538	  0.024746	  0.020939	  0.000000	  0.151650	  0.032360	  0.000635	  0.003807	  0.001269	  0.029822	  0.007614	  0.015863	  0.234772	  0.000635	  0.001269	
  0.018401	  0.000635	  0.000000	  0.001269	  0.000635	  0.003173	  0.001904	  0.449873	  0.000635	  0.135152	  0.003807	  0.000635	  0.000000	  0.001904	  0.004442	  0.001904	  0.013325	  0.362310	  0.000000	  0.000000	
  0.142132	  0.000000	  0.425761	  0.137690	  0.000000	  0.010787	  0.003173	  0.003807	  0.029188	  0.001904	  0.001904	  0.012056	  0.005711	  0.045685	  0.088832	  0.004442	  0.082487	  0.003807	  0.000000	  0.000635	
  0.064086	  0.000000	  0.000000	  0.002538	  0.000000	  0.017766	  0.000000	  0.020939	  0.000000	  0.011421	  0.008249	  0.017132	  0.004442	  0.001904	  0.000635	  0.018401	  0.730330	  0.102157	  0.000000	  0.000000	
  0.029188	  0.005076	  0.000000	  0.000000	  0.003807	  0.000000	  0.000000	  0.016497	  0.000000	  0.889594	  0.013959	  0.000000	  0.000000	  0.000000	  0.000000	  0.000000	  0.001904	  0.039975	  0.000000	  0.000000	
  0.288789	  0.005081	  0.001308	  0.043829	  0.001930	  0.009555	  0.003824	  0.003204	  0.000656	  0.079386	  0.000649	  0.008897	  0.000026	  0.000022	  0.000684	  0.201810	  0.200538	  0.147250	  0.001911	  0.000652	
  0.057107	  0.005076	  0.042513	  0.038071	  0.005076	  0.025381	  0.325508	  0.001269	  0.018401	  0.008883	  0.001904	  0.130076	  0.000000	  0.029822	  0.070431	  0.023477	  0.210025	  0.003807	  0.001269	  0.001904	
  0.015863	  0.000000	  0.000635	  0.000000	  0.001904	  0.000000	  0.000000	  0.649746	  0.000000	  0.075508	  0.023477	  0.001904	  0.001269	  0.000635	  0.000000	  0.002538	  0.010787	  0.210025	  0.000000	  0.005711	
  0.001269	  0.014594	  0.000000	  0.000000	  0.076142	  0.000000	  0.000635	  0.003807	  0.000000	  0.004442	  0.000635	  0.000000	  0.000000	  0.000000	  0.000000	  0.000000	  0.004442	  0.007614	  0.819162	  0.067259	
  0.014678	  0.008888	  0.000039	  0.004489	  0.027310	  0.001941	  0.020321	  0.033661	  0.163092	  0.252610	  0.022857	  0.002552	  0.001929	  0.010809	  0.021623	  0.014627	  0.034294	  0.177072	  0.001911	  0.185297	
  0.070431	  0.006345	  0.003173	  0.002538	  0.000000	  0.017132	  0.016497	  0.000000	  0.173858	  0.001904	  0.001904	  0.071066	  0.001269	  0.011421	  0.352792	  0.130711	  0.129442	  0.002538	  0.005076	  0.001904	
  0.232868	  0.001269	  0.000000	  0.000635	  0.000000	  0.020305	  0.001269	  0.008249	  0.000000	  0.003173	  0.001269	  0.000000	  0.003173	  0.000635	  0.000000	  0.378173	  0.340736	  0.008249	  0.000000	  0.000000	
  0.000635	  0.000000	  0.000000	  0.000000	  0.005711	  0.000000	  0.000000	  0.552030	  0.000635	  0.309645	  0.005076	  0.000000	  0.001904	  0.000000	  0.000000	  0.001269	  0.000635	  0.122462	  0.000000	  0.000000	
  0.003807	  0.000000	  0.000635	  0.004442	  0.049492	  0.019036	  0.001904	  0.005076	  0.000635	  0.003807	  0.000000	  0.000000	  0.004442	  0.004442	  0.005076	  0.010152	  0.004442	  0.001269	  0.050127	  0.831218	
  0.043147	  0.003807	  0.008249	  0.009518	  0.006980	  0.661168	  0.046954	  0.006980	  0.012056	  0.020305	  0.000635	  0.014594	  0.007614	  0.031091	  0.015228	  0.048223	  0.012056	  0.003173	  0.038706	  0.009518	

MOTIF 1944 105-AEERGGGRADIE STREME-105

letter-probability matrix: alength= 20 w= 12 nsites= 366 E= 1.2e-010
  0.830057	  0.000003	  0.000026	  0.000032	  0.000018	  0.160670	  0.000011	  0.000021	  0.000014	  0.003023	  0.000010	  0.000010	  0.000017	  0.000015	  0.000034	  0.000022	  0.002995	  0.003003	  0.000005	  0.000012	
  0.333247	  0.000003	  0.000026	  0.473043	  0.000018	  0.000025	  0.008936	  0.035720	  0.002989	  0.005998	  0.008934	  0.000010	  0.000017	  0.014890	  0.020858	  0.008947	  0.000020	  0.086301	  0.000005	  0.000012	
  0.282673	  0.000003	  0.065474	  0.493868	  0.000018	  0.023824	  0.000011	  0.000021	  0.035713	  0.041697	  0.000010	  0.000010	  0.000017	  0.000015	  0.020858	  0.011922	  0.011920	  0.011928	  0.000005	  0.000012	
  0.205326	  0.000003	  0.014901	  0.074405	  0.000018	  0.005975	  0.008936	  0.000021	  0.139835	  0.003023	  0.000010	  0.053558	  0.000017	  0.157685	  0.273726	  0.047621	  0.005970	  0.008953	  0.000005	  0.000012	
  0.000057	  0.000003	  0.003001	  0.000032	  0.000018	  0.937123	  0.000011	  0.000021	  0.000014	  0.000048	  0.000010	  0.041658	  0.000017	  0.000015	  0.017883	  0.000022	  0.000020	  0.000028	  0.000005	  0.000012	
  0.003032	  0.000003	  0.154722	  0.371896	  0.000018	  0.434362	  0.000011	  0.000021	  0.000014	  0.000048	  0.000010	  0.008934	  0.000017	  0.026789	  0.000034	  0.000022	  0.000020	  0.000028	  0.000005	  0.000012	
  0.000057	  0.000003	  0.000026	  0.003007	  0.000018	  0.455187	  0.000011	  0.285613	  0.000014	  0.080371	  0.005959	  0.000010	  0.000017	  0.000015	  0.000034	  0.000022	  0.000020	  0.169598	  0.000005	  0.000012	
  0.000057	  0.008928	  0.003001	  0.000032	  0.000018	  0.008950	  0.014886	  0.059520	  0.008939	  0.000048	  0.000010	  0.000010	  0.005967	  0.002990	  0.847884	  0.032746	  0.005970	  0.000028	  0.000005	  0.000012	
  0.595039	  0.002978	  0.059525	  0.014907	  0.000018	  0.053573	  0.011911	  0.000021	  0.000014	  0.000048	  0.000010	  0.000010	  0.175537	  0.000015	  0.020858	  0.065470	  0.000020	  0.000028	  0.000005	  0.000012	
  0.044680	  0.000003	  0.428414	  0.029781	  0.000018	  0.110097	  0.000011	  0.000021	  0.000014	  0.000048	  0.000010	  0.000010	  0.297509	  0.000015	  0.003009	  0.074395	  0.011920	  0.000028	  0.000005	  0.000012	
  0.020881	  0.000003	  0.029775	  0.000032	  0.000018	  0.003000	  0.023811	  0.538480	  0.000014	  0.044672	  0.000010	  0.000010	  0.020842	  0.000015	  0.000034	  0.000022	  0.000020	  0.318344	  0.000005	  0.000012	
  0.000057	  0.000003	  0.226120	  0.446269	  0.000018	  0.139846	  0.011911	  0.000021	  0.005964	  0.003023	  0.000010	  0.062483	  0.000017	  0.005965	  0.000034	  0.092245	  0.005970	  0.000028	  0.000005	  0.000012	

MOTIF 1954 PARDLATALNWMNER MEME-37

letter-probability matrix: alength= 20 w= 15 nsites= 840 E= 9.4e-053
  0.017857	  0.000000	  0.070238	  0.003571	  0.000000	  0.040476	  0.005952	  0.000000	  0.000000	  0.001190	  0.000000	  0.000000	  0.744048	  0.083333	  0.004762	  0.028571	  0.000000	  0.000000	  0.000000	  0.000000	
  0.828571	  0.000000	  0.002381	  0.000000	  0.000000	  0.004762	  0.000000	  0.000000	  0.005952	  0.000000	  0.001190	  0.000000	  0.001190	  0.000000	  0.072619	  0.059524	  0.002381	  0.021429	  0.000000	  0.000000	
  0.126190	  0.000000	  0.009524	  0.138095	  0.001190	  0.035714	  0.071429	  0.007143	  0.005952	  0.073810	  0.023810	  0.001190	  0.015476	  0.030952	  0.321429	  0.091667	  0.014286	  0.030952	  0.000000	  0.001190	
  0.164286	  0.000000	  0.446429	  0.238095	  0.000000	  0.003571	  0.008333	  0.000000	  0.000000	  0.000000	  0.005952	  0.027381	  0.002381	  0.029762	  0.000000	  0.040476	  0.033333	  0.000000	  0.000000	  0.000000	
  0.001190	  0.000000	  0.000000	  0.000000	  0.000000	  0.000000	  0.000000	  0.015476	  0.000000	  0.873810	  0.079762	  0.000000	  0.000000	  0.000000	  0.000000	  0.000000	  0.001190	  0.028571	  0.000000	  0.000000	
  0.734524	  0.000000	  0.077381	  0.014286	  0.000000	  0.002381	  0.002381	  0.000000	  0.002381	  0.000000	  0.000000	  0.003571	  0.000000	  0.008333	  0.000000	  0.153571	  0.001190	  0.000000	  0.000000	  0.000000	
  0.259524	  0.000000	  0.002381	  0.005952	  0.000000	  0.011905	  0.003571	  0.116667	  0.002381	  0.004762	  0.000000	  0.003571	  0.001190	  0.008333	  0.098810	  0.021429	  0.335714	  0.123810	  0.000000	  0.000000	
  0.596429	  0.000000	  0.000000	  0.000000	  0.000000	  0.001190	  0.036905	  0.001190	  0.000000	  0.002381	  0.000000	  0.000000	  0.001190	  0.076190	  0.000000	  0.223810	  0.041667	  0.019048	  0.000000	  0.000000	
  0.001190	  0.000000	  0.000000	  0.000000	  0.000000	  0.000000	  0.000000	  0.000000	  0.000000	  0.970238	  0.026190	  0.000000	  0.000000	  0.000000	  0.000000	  0.000000	  0.000000	  0.002381	  0.000000	  0.000000	
  0.001190	  0.145238	  0.009524	  0.001190	  0.028571	  0.004762	  0.001190	  0.005952	  0.002381	  0.004762	  0.029762	  0.592857	  0.000000	  0.080952	  0.014286	  0.003571	  0.054762	  0.016667	  0.000000	  0.002381	
  0.004762	  0.000000	  0.000000	  0.003571	  0.000000	  0.000000	  0.000000	  0.000000	  0.000000	  0.321429	  0.076190	  0.000000	  0.000000	  0.108333	  0.001190	  0.104762	  0.001190	  0.000000	  0.378571	  0.000000	
  0.005952	  0.000000	  0.000000	  0.000000	  0.000000	  0.020238	  0.000000	  0.104762	  0.000000	  0.180952	  0.677381	  0.000000	  0.000000	  0.000000	  0.000000	  0.005952	  0.004762	  0.000000	  0.000000	  0.000000	
  0.000000	  0.000000	  0.001190	  0.000000	  0.000000	  0.173810	  0.000000	  0.101190	  0.000000	  0.001190	  0.000000	  0.551190	  0.000000	  0.000000	  0.000000	  0.083333	  0.077381	  0.010714	  0.000000	  0.000000	
  0.001190	  0.000000	  0.001190	  0.997619	  0.000000	  0.000000	  0.000000	  0.000000	  0.000000	  0.000000	  0.000000	  0.000000	  0.000000	  0.000000	  0.000000	  0.000000	  0.000000	  0.000000	  0.000000	  0.000000	
  0.009524	  0.000000	  0.000000	  0.000000	  0.000000	  0.000000	  0.000000	  0.000000	  0.061905	  0.000000	  0.000000	  0.000000	  0.000000	  0.002381	  0.905952	  0.020238	  0.000000	  0.000000	  0.000000	  0.000000	

MOTIF 1964 IEAERARGAAP MEME-65

letter-probability matrix: alength= 20 w= 11 nsites= 643 E= 5.2e-019
  0.000000	  0.000000	  0.000000	  0.000000	  0.000000	  0.000000	  0.000000	  0.976672	  0.000000	  0.000000	  0.000000	  0.000000	  0.000000	  0.000000	  0.000000	  0.000000	  0.000000	  0.023328	  0.000000	  0.000000	
  0.074650	  0.000000	  0.076205	  0.441680	  0.000000	  0.012442	  0.000000	  0.004666	  0.090202	  0.006221	  0.000000	  0.023328	  0.000000	  0.023328	  0.027994	  0.020218	  0.175739	  0.023328	  0.000000	  0.000000	
  0.786936	  0.000000	  0.006221	  0.004666	  0.001555	  0.037325	  0.000000	  0.001555	  0.007776	  0.007776	  0.000000	  0.001555	  0.000000	  0.003110	  0.018663	  0.059098	  0.045101	  0.017107	  0.000000	  0.001555	
  0.001555	  0.000000	  0.001555	  0.992224	  0.000000	  0.001555	  0.000000	  0.000000	  0.001555	  0.000000	  0.000000	  0.000000	  0.000000	  0.000000	  0.000000	  0.000000	  0.000000	  0.001555	  0.000000	  0.000000	
  0.000000	  0.000000	  0.000000	  0.000000	  0.000000	  0.000000	  0.000000	  0.001555	  0.000000	  0.000000	  0.000000	  0.000000	  0.000000	  0.003110	  0.995334	  0.000000	  0.000000	  0.000000	  0.000000	  0.000000	
  0.454121	  0.000000	  0.079316	  0.143079	  0.000000	  0.069984	  0.003110	  0.001555	  0.017107	  0.000000	  0.000000	  0.004666	  0.000000	  0.043546	  0.096423	  0.035770	  0.040435	  0.010886	  0.000000	  0.000000	
  0.088647	  0.006221	  0.018663	  0.006221	  0.000000	  0.003110	  0.004666	  0.000000	  0.003110	  0.000000	  0.000000	  0.004666	  0.001555	  0.003110	  0.835148	  0.018663	  0.003110	  0.003110	  0.000000	  0.000000	
  0.004666	  0.000000	  0.000000	  0.000000	  0.000000	  0.992224	  0.000000	  0.000000	  0.001555	  0.001555	  0.000000	  0.000000	  0.000000	  0.000000	  0.000000	  0.000000	  0.000000	  0.000000	  0.000000	  0.000000	
  0.836703	  0.000000	  0.000000	  0.013997	  0.003110	  0.000000	  0.007776	  0.004666	  0.000000	  0.006221	  0.000000	  0.010886	  0.000000	  0.000000	  0.068429	  0.006221	  0.018663	  0.023328	  0.000000	  0.000000	
  0.987558	  0.000000	  0.000000	  0.000000	  0.000000	  0.000000	  0.000000	  0.000000	  0.000000	  0.000000	  0.000000	  0.000000	  0.000000	  0.000000	  0.000000	  0.007776	  0.000000	  0.004666	  0.000000	  0.000000	
  0.006221	  0.000000	  0.000000	  0.000000	  0.000000	  0.000000	  0.000000	  0.001555	  0.000000	  0.001555	  0.000000	  0.000000	  0.973561	  0.000000	  0.003110	  0.006221	  0.003110	  0.004666	  0.000000	  0.000000	

MOTIF 1970 WSGFMQKWIDHTAAV MEME-31

letter-probability matrix: alength= 20 w= 15 nsites= 505 E= 5.9e-057
  0.000000	  0.000000	  0.000000	  0.003960	  0.015842	  0.000000	  0.005941	  0.001980	  0.000000	  0.029703	  0.000000	  0.009901	  0.000000	  0.000000	  0.000000	  0.000000	  0.000000	  0.001980	  0.922772	  0.007921	
  0.168317	  0.000000	  0.001980	  0.000000	  0.000000	  0.001980	  0.001980	  0.000000	  0.009901	  0.085149	  0.001980	  0.031683	  0.000000	  0.011881	  0.007921	  0.639604	  0.035644	  0.001980	  0.000000	  0.000000	
  0.102970	  0.000000	  0.005941	  0.045545	  0.000000	  0.271287	  0.001980	  0.000000	  0.047525	  0.001980	  0.001980	  0.001980	  0.003960	  0.019802	  0.201980	  0.041584	  0.249505	  0.001980	  0.000000	  0.000000	
  0.023762	  0.001980	  0.000000	  0.000000	  0.497030	  0.001980	  0.000000	  0.001980	  0.001980	  0.249505	  0.007921	  0.000000	  0.000000	  0.001980	  0.005941	  0.077228	  0.000000	  0.106931	  0.003960	  0.017822	
  0.007921	  0.000000	  0.000000	  0.000000	  0.011881	  0.000000	  0.007921	  0.003960	  0.000000	  0.011881	  0.914851	  0.000000	  0.000000	  0.000000	  0.000000	  0.003960	  0.033663	  0.001980	  0.000000	  0.001980	
  0.015842	  0.000000	  0.015842	  0.093069	  0.000000	  0.023762	  0.013861	  0.000000	  0.011881	  0.007921	  0.000000	  0.007921	  0.001980	  0.740594	  0.015842	  0.023762	  0.027723	  0.000000	  0.000000	  0.000000	
  0.007921	  0.000000	  0.005941	  0.000000	  0.000000	  0.039604	  0.003960	  0.000000	  0.633663	  0.003960	  0.000000	  0.041584	  0.000000	  0.029703	  0.162376	  0.047525	  0.023762	  0.000000	  0.000000	  0.000000	
  0.007921	  0.001980	  0.000000	  0.000000	  0.015842	  0.000000	  0.005941	  0.000000	  0.003960	  0.001980	  0.000000	  0.001980	  0.001980	  0.000000	  0.000000	  0.000000	  0.001980	  0.001980	  0.946535	  0.007921	
  0.007921	  0.000000	  0.001980	  0.000000	  0.000000	  0.000000	  0.000000	  0.712871	  0.000000	  0.017822	  0.001980	  0.001980	  0.000000	  0.000000	  0.000000	  0.001980	  0.007921	  0.245545	  0.000000	  0.000000	
  0.168317	  0.000000	  0.441584	  0.051485	  0.000000	  0.049505	  0.001980	  0.000000	  0.000000	  0.009901	  0.000000	  0.053465	  0.000000	  0.031683	  0.007921	  0.138614	  0.035644	  0.003960	  0.003960	  0.001980	
  0.015842	  0.000000	  0.007921	  0.015842	  0.079208	  0.003960	  0.219802	  0.000000	  0.000000	  0.124752	  0.011881	  0.035644	  0.017822	  0.205941	  0.031683	  0.029703	  0.005941	  0.000000	  0.000000	  0.194059	
  0.023762	  0.013861	  0.003960	  0.001980	  0.000000	  0.000000	  0.000000	  0.102970	  0.001980	  0.017822	  0.000000	  0.007921	  0.001980	  0.000000	  0.000000	  0.059406	  0.752475	  0.009901	  0.000000	  0.001980	
  0.613861	  0.000000	  0.000000	  0.005941	  0.001980	  0.001980	  0.001980	  0.003960	  0.000000	  0.005941	  0.000000	  0.000000	  0.000000	  0.017822	  0.000000	  0.017822	  0.308911	  0.019802	  0.000000	  0.000000	
  0.568317	  0.000000	  0.033663	  0.061386	  0.000000	  0.017822	  0.003960	  0.031683	  0.015842	  0.035644	  0.001980	  0.011881	  0.000000	  0.001980	  0.009901	  0.049505	  0.110891	  0.045545	  0.000000	  0.000000	
  0.209901	  0.000000	  0.000000	  0.009901	  0.001980	  0.053465	  0.000000	  0.037624	  0.001980	  0.194059	  0.156436	  0.001980	  0.003960	  0.009901	  0.003960	  0.047525	  0.023762	  0.243564	  0.000000	  0.000000	

MOTIF 1981 WRNGIEAFFETFGSH MEME-47

letter-probability matrix: alength= 20 w= 15 nsites= 437 E= 7.4e-043
  0.000000	  0.006865	  0.000000	  0.000000	  0.022883	  0.000000	  0.000000	  0.107551	  0.000000	  0.002288	  0.000000	  0.000000	  0.000000	  0.000000	  0.000000	  0.000000	  0.000000	  0.009153	  0.851259	  0.000000	
  0.000000	  0.000000	  0.000000	  0.000000	  0.000000	  0.002288	  0.000000	  0.000000	  0.000000	  0.000000	  0.000000	  0.000000	  0.000000	  0.000000	  0.993135	  0.000000	  0.000000	  0.000000	  0.004577	  0.000000	
  0.185355	  0.002288	  0.045767	  0.093822	  0.000000	  0.006865	  0.043478	  0.073227	  0.011442	  0.011442	  0.000000	  0.187643	  0.018307	  0.000000	  0.137300	  0.068650	  0.114416	  0.000000	  0.000000	  0.000000	
  0.048055	  0.016018	  0.000000	  0.000000	  0.000000	  0.636156	  0.000000	  0.000000	  0.000000	  0.059497	  0.000000	  0.000000	  0.000000	  0.000000	  0.144165	  0.022883	  0.004577	  0.068650	  0.000000	  0.000000	
  0.000000	  0.000000	  0.000000	  0.000000	  0.000000	  0.000000	  0.000000	  0.986270	  0.000000	  0.011442	  0.000000	  0.000000	  0.000000	  0.000000	  0.000000	  0.000000	  0.000000	  0.002288	  0.000000	  0.000000	
  0.025172	  0.000000	  0.038902	  0.263158	  0.000000	  0.038902	  0.018307	  0.000000	  0.244851	  0.000000	  0.002288	  0.260870	  0.000000	  0.009153	  0.027460	  0.036613	  0.025172	  0.000000	  0.000000	  0.009153	
  0.425629	  0.000000	  0.000000	  0.000000	  0.000000	  0.000000	  0.000000	  0.109840	  0.000000	  0.016018	  0.000000	  0.000000	  0.002288	  0.000000	  0.068650	  0.036613	  0.025172	  0.315789	  0.000000	  0.000000	
  0.000000	  0.000000	  0.000000	  0.000000	  0.935927	  0.000000	  0.000000	  0.002288	  0.000000	  0.006865	  0.000000	  0.000000	  0.000000	  0.000000	  0.000000	  0.000000	  0.000000	  0.000000	  0.000000	  0.054920	
  0.006865	  0.002288	  0.000000	  0.000000	  0.672769	  0.000000	  0.070938	  0.006865	  0.000000	  0.002288	  0.000000	  0.000000	  0.000000	  0.000000	  0.000000	  0.000000	  0.000000	  0.187643	  0.000000	  0.050343	
  0.036613	  0.000000	  0.114416	  0.466819	  0.000000	  0.004577	  0.000000	  0.016018	  0.009153	  0.009153	  0.004577	  0.009153	  0.000000	  0.029748	  0.018307	  0.109840	  0.160183	  0.011442	  0.000000	  0.000000	
  0.272311	  0.000000	  0.000000	  0.009153	  0.000000	  0.000000	  0.000000	  0.000000	  0.000000	  0.000000	  0.000000	  0.000000	  0.002288	  0.000000	  0.000000	  0.116705	  0.421053	  0.178490	  0.000000	  0.000000	
  0.000000	  0.009153	  0.000000	  0.000000	  0.835240	  0.000000	  0.000000	  0.000000	  0.000000	  0.013730	  0.000000	  0.000000	  0.000000	  0.000000	  0.000000	  0.141876	  0.000000	  0.000000	  0.000000	  0.000000	
  0.064073	  0.000000	  0.002288	  0.002288	  0.000000	  0.700229	  0.002288	  0.000000	  0.000000	  0.000000	  0.000000	  0.000000	  0.000000	  0.002288	  0.034325	  0.176201	  0.013730	  0.002288	  0.000000	  0.000000	
  0.274600	  0.000000	  0.004577	  0.002288	  0.000000	  0.018307	  0.000000	  0.000000	  0.006865	  0.000000	  0.000000	  0.004577	  0.009153	  0.002288	  0.004577	  0.562929	  0.109840	  0.000000	  0.000000	  0.000000	
  0.000302	  0.000018	  0.013870	  0.000171	  0.000094	  0.000133	  0.970312	  0.000113	  0.000076	  0.000258	  0.000051	  0.006916	  0.000092	  0.004657	  0.002468	  0.000119	  0.000109	  0.000150	  0.000028	  0.000063	

MOTIF 2090 248-VSRTQPKASRLFALE STREME-248

letter-probability matrix: alength= 20 w= 15 nsites= 169 E= 3.1e-002
  0.011999	  0.000703	  0.005574	  0.006813	  0.003751	  0.005296	  0.002405	  0.004490	  0.003025	  0.010236	  0.002034	  0.002029	  0.003661	  0.003178	  0.007136	  0.004711	  0.004318	  0.915043	  0.001100	  0.002498	
  0.011999	  0.000703	  0.005574	  0.006813	  0.003751	  0.005296	  0.002405	  0.004490	  0.003025	  0.010236	  0.002034	  0.002029	  0.003661	  0.003178	  0.007136	  0.913802	  0.004318	  0.005952	  0.001100	  0.002498	
  0.011999	  0.000703	  0.005574	  0.006813	  0.003751	  0.005296	  0.002405	  0.004490	  0.003025	  0.010236	  0.002034	  0.002029	  0.003661	  0.003178	  0.916227	  0.004711	  0.004318	  0.005952	  0.001100	  0.002498	
  0.011999	  0.000703	  0.005574	  0.006813	  0.003751	  0.005296	  0.002405	  0.004490	  0.003025	  0.010236	  0.002034	  0.002029	  0.003661	  0.003178	  0.007136	  0.004711	  0.913409	  0.005952	  0.001100	  0.002498	
  0.011999	  0.000703	  0.005574	  0.006813	  0.003751	  0.005296	  0.002405	  0.004490	  0.003025	  0.010236	  0.002034	  0.002029	  0.003661	  0.912269	  0.007136	  0.004711	  0.004318	  0.005952	  0.001100	  0.002498	
  0.011999	  0.000703	  0.005574	  0.006813	  0.003751	  0.005296	  0.002405	  0.004490	  0.003025	  0.010236	  0.002034	  0.002029	  0.912752	  0.003178	  0.007136	  0.004711	  0.004318	  0.005952	  0.001100	  0.002498	
  0.011999	  0.000703	  0.005574	  0.006813	  0.003751	  0.005296	  0.002405	  0.004490	  0.912116	  0.010236	  0.002034	  0.002029	  0.003661	  0.003178	  0.007136	  0.004711	  0.004318	  0.005952	  0.001100	  0.002498	
  0.921090	  0.000703	  0.005574	  0.006813	  0.003751	  0.005296	  0.002405	  0.004490	  0.003025	  0.010236	  0.002034	  0.002029	  0.003661	  0.003178	  0.007136	  0.004711	  0.004318	  0.005952	  0.001100	  0.002498	
  0.011999	  0.000703	  0.005574	  0.006813	  0.003751	  0.005296	  0.002405	  0.004490	  0.003025	  0.010236	  0.002034	  0.002029	  0.003661	  0.003178	  0.007136	  0.913802	  0.004318	  0.005952	  0.001100	  0.002498	
  0.011999	  0.000703	  0.005574	  0.006813	  0.003751	  0.005296	  0.002405	  0.004490	  0.003025	  0.010236	  0.002034	  0.002029	  0.003661	  0.003178	  0.916227	  0.004711	  0.004318	  0.005952	  0.001100	  0.002498	
  0.011999	  0.000703	  0.005574	  0.006813	  0.003751	  0.005296	  0.002405	  0.004490	  0.003025	  0.919326	  0.002034	  0.002029	  0.003661	  0.003178	  0.007136	  0.004711	  0.004318	  0.005952	  0.001100	  0.002498	
  0.011999	  0.000703	  0.005574	  0.006813	  0.912842	  0.005296	  0.002405	  0.004490	  0.003025	  0.010236	  0.002034	  0.002029	  0.003661	  0.003178	  0.007136	  0.004711	  0.004318	  0.005952	  0.001100	  0.002498	
  0.921090	  0.000703	  0.005574	  0.006813	  0.003751	  0.005296	  0.002405	  0.004490	  0.003025	  0.010236	  0.002034	  0.002029	  0.003661	  0.003178	  0.007136	  0.004711	  0.004318	  0.005952	  0.001100	  0.002498	
  0.011999	  0.000703	  0.005574	  0.006813	  0.003751	  0.005296	  0.002405	  0.004490	  0.003025	  0.919326	  0.002034	  0.002029	  0.003661	  0.003178	  0.007136	  0.004711	  0.004318	  0.005952	  0.001100	  0.002498	
  0.011999	  0.000703	  0.005574	  0.915904	  0.003751	  0.005296	  0.002405	  0.004490	  0.003025	  0.010236	  0.002034	  0.002029	  0.003661	  0.003178	  0.007136	  0.004711	  0.004318	  0.005952	  0.001100	  0.002498	

MOTIF 2322 DDIAKRANISRTLJY MEME-18

letter-probability matrix: alength= 20 w= 15 nsites= 4 E= 6.7e-010
  0.000000	  0.000000	  0.750000	  0.250000	  0.000000	  0.000000	  0.000000	  0.000000	  0.000000	  0.000000	  0.000000	  0.000000	  0.000000	  0.000000	  0.000000	  0.000000	  0.000000	  0.000000	  0.000000	  0.000000	
  0.000000	  0.000000	  1.000000	  0.000000	  0.000000	  0.000000	  0.000000	  0.000000	  0.000000	  0.000000	  0.000000	  0.000000	  0.000000	  0.000000	  0.000000	  0.000000	  0.000000	  0.000000	  0.000000	  0.000000	
  0.000000	  0.000000	  0.000000	  0.000000	  0.000000	  0.000000	  0.000000	  1.000000	  0.000000	  0.000000	  0.000000	  0.000000	  0.000000	  0.000000	  0.000000	  0.000000	  0.000000	  0.000000	  0.000000	  0.000000	
  1.000000	  0.000000	  0.000000	  0.000000	  0.000000	  0.000000	  0.000000	  0.000000	  0.000000	  0.000000	  0.000000	  0.000000	  0.000000	  0.000000	  0.000000	  0.000000	  0.000000	  0.000000	  0.000000	  0.000000	
  0.000000	  0.000000	  0.000000	  0.000000	  0.000000	  0.000000	  0.000000	  0.000000	  0.500000	  0.000000	  0.000000	  0.000000	  0.000000	  0.000000	  0.500000	  0.000000	  0.000000	  0.000000	  0.000000	  0.000000	
  0.000000	  0.000000	  0.000000	  0.000000	  0.000000	  0.000000	  0.000000	  0.000000	  0.000000	  0.000000	  0.000000	  0.000000	  0.000000	  0.000000	  1.000000	  0.000000	  0.000000	  0.000000	  0.000000	  0.000000	
  1.000000	  0.000000	  0.000000	  0.000000	  0.000000	  0.000000	  0.000000	  0.000000	  0.000000	  0.000000	  0.000000	  0.000000	  0.000000	  0.000000	  0.000000	  0.000000	  0.000000	  0.000000	  0.000000	  0.000000	
  0.000000	  0.000000	  0.000000	  0.000000	  0.000000	  0.000000	  0.000000	  0.000000	  0.000000	  0.000000	  0.000000	  1.000000	  0.000000	  0.000000	  0.000000	  0.000000	  0.000000	  0.000000	  0.000000	  0.000000	
  0.000000	  0.000000	  0.000000	  0.000000	  0.000000	  0.000000	  0.000000	  0.750000	  0.000000	  0.250000	  0.000000	  0.000000	  0.000000	  0.000000	  0.000000	  0.000000	  0.000000	  0.000000	  0.000000	  0.000000	
  0.000000	  0.000000	  0.000000	  0.000000	  0.000000	  0.000000	  0.000000	  0.000000	  0.000000	  0.000000	  0.000000	  0.000000	  0.000000	  0.000000	  0.000000	  1.000000	  0.000000	  0.000000	  0.000000	  0.000000	
  0.000000	  0.000000	  0.000000	  0.000000	  0.000000	  0.000000	  0.000000	  0.000000	  0.000000	  0.000000	  0.000000	  0.000000	  0.000000	  0.000000	  1.000000	  0.000000	  0.000000	  0.000000	  0.000000	  0.000000	
  0.000000	  0.000000	  0.000000	  0.000000	  0.000000	  0.000000	  0.000000	  0.000000	  0.000000	  0.000000	  0.000000	  0.000000	  0.250000	  0.000000	  0.000000	  0.000000	  0.750000	  0.000000	  0.000000	  0.000000	
  0.000000	  0.000000	  0.000000	  0.000000	  0.000000	  0.000000	  0.000000	  0.000000	  0.000000	  1.000000	  0.000000	  0.000000	  0.000000	  0.000000	  0.000000	  0.000000	  0.000000	  0.000000	  0.000000	  0.000000	
  0.000000	  0.000000	  0.000000	  0.000000	  0.000000	  0.000000	  0.000000	  0.500000	  0.000000	  0.500000	  0.000000	  0.000000	  0.000000	  0.000000	  0.000000	  0.000000	  0.000000	  0.000000	  0.000000	  0.000000	
  0.000000	  0.000000	  0.000000	  0.000000	  0.000000	  0.000000	  0.000000	  0.000000	  0.000000	  0.000000	  0.000000	  0.000000	  0.000000	  0.000000	  0.000000	  0.000000	  0.000000	  0.000000	  0.000000	  1.000000	

MOTIF 2413 QRMRVILZTAE MEME-70

letter-probability matrix: alength= 20 w= 11 nsites= 189 E= 6.4e-017
  0.000000	  0.000000	  0.000000	  0.031746	  0.000000	  0.000000	  0.000000	  0.000000	  0.021164	  0.005291	  0.021164	  0.000000	  0.000000	  0.756614	  0.164021	  0.000000	  0.000000	  0.000000	  0.000000	  0.000000	
  0.000000	  0.000000	  0.000000	  0.000000	  0.000000	  0.000000	  0.000000	  0.000000	  0.000000	  0.000000	  0.000000	  0.000000	  0.000000	  0.000000	  1.000000	  0.000000	  0.000000	  0.000000	  0.000000	  0.000000	
  0.000000	  0.000000	  0.000000	  0.000000	  0.000000	  0.000000	  0.000000	  0.000000	  0.000000	  0.000000	  1.000000	  0.000000	  0.000000	  0.000000	  0.000000	  0.000000	  0.000000	  0.000000	  0.000000	  0.000000	
  0.000000	  0.000000	  0.000000	  0.000000	  0.000000	  0.000000	  0.000000	  0.000000	  0.000000	  0.000000	  0.000000	  0.000000	  0.000000	  0.005291	  0.994709	  0.000000	  0.000000	  0.000000	  0.000000	  0.000000	
  0.000000	  0.000000	  0.000000	  0.000000	  0.000000	  0.000000	  0.000000	  0.042328	  0.000000	  0.010582	  0.000000	  0.000000	  0.000000	  0.000000	  0.000000	  0.000000	  0.000000	  0.947090	  0.000000	  0.000000	
  0.000000	  0.000000	  0.000000	  0.000000	  0.000000	  0.000000	  0.000000	  1.000000	  0.000000	  0.000000	  0.000000	  0.000000	  0.000000	  0.000000	  0.000000	  0.000000	  0.000000	  0.000000	  0.000000	  0.000000	
  0.000000	  0.000000	  0.000000	  0.000000	  0.000000	  0.000000	  0.000000	  0.000000	  0.000000	  1.000000	  0.000000	  0.000000	  0.000000	  0.000000	  0.000000	  0.000000	  0.000000	  0.000000	  0.000000	  0.000000	
  0.000000	  0.000000	  0.000000	  0.354497	  0.000000	  0.000000	  0.005291	  0.000000	  0.010582	  0.000000	  0.000000	  0.000000	  0.000000	  0.629630	  0.000000	  0.000000	  0.000000	  0.000000	  0.000000	  0.000000	
  0.000000	  0.000000	  0.000000	  0.000000	  0.000000	  0.000000	  0.000000	  0.000000	  0.000000	  0.000000	  0.000000	  0.000000	  0.000000	  0.000000	  0.000000	  0.010582	  0.989418	  0.000000	  0.000000	  0.000000	
  0.862434	  0.000000	  0.100529	  0.037037	  0.000000	  0.000000	  0.000000	  0.000000	  0.000000	  0.000000	  0.000000	  0.000000	  0.000000	  0.000000	  0.000000	  0.000000	  0.000000	  0.000000	  0.000000	  0.000000	
  0.037037	  0.000000	  0.000000	  0.957672	  0.000000	  0.005291	  0.000000	  0.000000	  0.000000	  0.000000	  0.000000	  0.000000	  0.000000	  0.000000	  0.000000	  0.000000	  0.000000	  0.000000	  0.000000	  0.000000	

MOTIF 2829 4-FEFGLDLJLDGJE STREME-4

letter-probability matrix: alength= 20 w= 13 nsites= 26516 E= 1.3e-911
  0.002626	  0.002329	  0.002372	  0.000424	  0.775995	  0.001017	  0.007410	  0.013508	  0.000000	  0.097095	  0.006309	  0.000042	  0.000297	  0.000381	  0.003219	  0.000466	  0.000000	  0.012365	  0.014736	  0.059409	
  0.114245	  0.000932	  0.145282	  0.395154	  0.003007	  0.022739	  0.017658	  0.005166	  0.003684	  0.042091	  0.003642	  0.008935	  0.015795	  0.015879	  0.097307	  0.030827	  0.055259	  0.021003	  0.000339	  0.001059	
  0.096799	  0.001143	  0.024856	  0.044123	  0.342097	  0.011137	  0.018208	  0.017488	  0.012576	  0.075966	  0.005590	  0.004446	  0.002753	  0.018166	  0.078464	  0.031377	  0.082994	  0.032182	  0.028455	  0.071180	
  0.148797	  0.002329	  0.000254	  0.002287	  0.004827	  0.704010	  0.004362	  0.008511	  0.006860	  0.015753	  0.014228	  0.004658	  0.000085	  0.005124	  0.001271	  0.035315	  0.031504	  0.009824	  0.000000	  0.000000	
  0.001610	  0.000127	  0.000000	  0.000000	  0.014397	  0.000000	  0.000000	  0.087821	  0.000000	  0.785819	  0.014948	  0.000000	  0.000043	  0.000043	  0.000382	  0.000043	  0.001906	  0.092861	  0.000000	  0.000000	
  0.107851	  0.000593	  0.334433	  0.174584	  0.000085	  0.079649	  0.010967	  0.001863	  0.014101	  0.009062	  0.001059	  0.027524	  0.000551	  0.054539	  0.097137	  0.027820	  0.052041	  0.003684	  0.002329	  0.000127	
  0.142785	  0.037771	  0.001779	  0.001694	  0.021596	  0.005886	  0.003472	  0.074525	  0.001313	  0.295815	  0.034807	  0.004023	  0.000551	  0.005039	  0.172510	  0.023840	  0.043996	  0.099763	  0.018885	  0.009951	
  0.005336	  0.000254	  0.000000	  0.000000	  0.054497	  0.000000	  0.002837	  0.240175	  0.000000	  0.441521	  0.038830	  0.000000	  0.000000	  0.006352	  0.000000	  0.000212	  0.012492	  0.161712	  0.000212	  0.035569	
  0.004024	  0.010035	  0.000000	  0.000000	  0.008046	  0.000000	  0.002117	  0.166496	  0.000000	  0.681484	  0.010713	  0.000000	  0.000043	  0.000170	  0.000000	  0.000508	  0.007114	  0.109205	  0.000000	  0.000043	
  0.190040	  0.001778	  0.514648	  0.039846	  0.000974	  0.019775	  0.012661	  0.002329	  0.009273	  0.010968	  0.001270	  0.028963	  0.000297	  0.012619	  0.071731	  0.035315	  0.040142	  0.005759	  0.000000	  0.001609	
  0.066015	  0.003091	  0.000678	  0.005759	  0.000000	  0.838156	  0.019521	  0.000000	  0.000212	  0.000255	  0.000000	  0.003811	  0.002414	  0.001948	  0.025280	  0.029006	  0.003007	  0.000509	  0.000085	  0.000254	
  0.054582	  0.001397	  0.000000	  0.000000	  0.062330	  0.000000	  0.000085	  0.274601	  0.000042	  0.457019	  0.027016	  0.000000	  0.000000	  0.000170	  0.000424	  0.000508	  0.004531	  0.108740	  0.004573	  0.003980	
  0.259442	  0.004658	  0.046367	  0.293867	  0.002371	  0.079226	  0.008935	  0.003811	  0.018123	  0.028414	  0.001779	  0.004319	  0.005928	  0.031843	  0.105394	  0.035611	  0.046494	  0.023162	  0.000085	  0.000170	

MOTIF 2830 DREALLAALAAZGFE MEME-16

letter-probability matrix: alength= 20 w= 15 nsites= 3132 E= 1.6e-077
  0.009898	  0.000000	  0.609515	  0.002874	  0.000639	  0.132184	  0.011814	  0.000000	  0.000319	  0.002235	  0.000000	  0.078225	  0.003193	  0.003193	  0.000958	  0.063857	  0.073436	  0.000958	  0.005109	  0.001596	
  0.011494	  0.000000	  0.000319	  0.000319	  0.001277	  0.003512	  0.061941	  0.007344	  0.386973	  0.030971	  0.007982	  0.000958	  0.000000	  0.003512	  0.460089	  0.004470	  0.003512	  0.011175	  0.000000	  0.004151	
  0.131545	  0.003512	  0.189974	  0.250000	  0.000000	  0.009259	  0.006705	  0.000319	  0.010536	  0.027778	  0.001277	  0.037037	  0.004470	  0.156130	  0.081098	  0.036398	  0.048531	  0.005109	  0.000000	  0.000319	
  0.519796	  0.000958	  0.080779	  0.046296	  0.000319	  0.228927	  0.008621	  0.000319	  0.000958	  0.000639	  0.002554	  0.003193	  0.000319	  0.011494	  0.006066	  0.072797	  0.012133	  0.003831	  0.000000	  0.000000	
  0.001596	  0.002554	  0.000319	  0.000639	  0.007663	  0.000319	  0.000000	  0.063538	  0.000319	  0.853768	  0.011814	  0.000319	  0.000000	  0.004151	  0.000639	  0.000000	  0.001596	  0.049808	  0.000639	  0.000319	
  0.006386	  0.000000	  0.004789	  0.027778	  0.060983	  0.000000	  0.000958	  0.089719	  0.002874	  0.674649	  0.027458	  0.000000	  0.000000	  0.001277	  0.005747	  0.003831	  0.002554	  0.082375	  0.000958	  0.007663	
  0.245530	  0.015326	  0.143359	  0.031928	  0.000958	  0.037356	  0.009579	  0.007024	  0.004470	  0.016284	  0.002235	  0.012771	  0.000000	  0.003193	  0.023946	  0.184227	  0.243295	  0.017880	  0.000000	  0.000639	
  0.795977	  0.012771	  0.007982	  0.109834	  0.001596	  0.005428	  0.001916	  0.004470	  0.000639	  0.003831	  0.003193	  0.000319	  0.000319	  0.001596	  0.001596	  0.012133	  0.011494	  0.023308	  0.000639	  0.000958	
  0.033844	  0.011814	  0.000000	  0.000000	  0.009898	  0.000319	  0.000000	  0.158046	  0.000000	  0.415390	  0.012452	  0.000000	  0.000000	  0.000000	  0.000000	  0.000000	  0.001277	  0.355683	  0.000319	  0.000958	
  0.842273	  0.006705	  0.000000	  0.000319	  0.001596	  0.008940	  0.008940	  0.014368	  0.001277	  0.005747	  0.003193	  0.003831	  0.000000	  0.001277	  0.040230	  0.023308	  0.008940	  0.029055	  0.000000	  0.000000	
  0.293742	  0.002235	  0.040230	  0.115581	  0.000958	  0.016284	  0.007982	  0.040868	  0.015645	  0.087803	  0.004789	  0.004470	  0.000319	  0.028736	  0.113985	  0.013729	  0.133461	  0.079183	  0.000000	  0.000000	
  0.109515	  0.000639	  0.058748	  0.330779	  0.001596	  0.016603	  0.017880	  0.005747	  0.008621	  0.025543	  0.000639	  0.023627	  0.000000	  0.189974	  0.093231	  0.043742	  0.026501	  0.042146	  0.001277	  0.003193	
  0.054278	  0.004470	  0.000319	  0.000319	  0.001277	  0.896232	  0.000319	  0.005747	  0.000319	  0.000319	  0.000319	  0.000000	  0.000639	  0.001596	  0.000639	  0.012771	  0.001277	  0.007663	  0.010536	  0.000958	
  0.003193	  0.003512	  0.000319	  0.000000	  0.674968	  0.000639	  0.014368	  0.001916	  0.000000	  0.057471	  0.011814	  0.002554	  0.000000	  0.006705	  0.000639	  0.001916	  0.000958	  0.001277	  0.031928	  0.185824	
  0.116858	  0.002235	  0.129949	  0.223180	  0.001277	  0.039272	  0.022989	  0.008621	  0.014687	  0.016922	  0.007663	  0.032248	  0.002874	  0.051724	  0.194444	  0.041507	  0.067050	  0.024266	  0.000319	  0.001916	

MOTIF 2832 MRRVAAELGVGAMSL MEME-6

letter-probability matrix: alength= 20 w= 15 nsites= 7007 E= 1.2e-338
  0.002141	  0.000000	  0.000143	  0.000143	  0.007849	  0.000285	  0.000143	  0.049807	  0.000000	  0.055373	  0.849008	  0.000285	  0.000143	  0.000143	  0.000143	  0.001142	  0.010561	  0.022121	  0.000000	  0.000571	
  0.037391	  0.000000	  0.001713	  0.001284	  0.000143	  0.037248	  0.006422	  0.000571	  0.007849	  0.002283	  0.000714	  0.016127	  0.024261	  0.041530	  0.771371	  0.045526	  0.002283	  0.002569	  0.000000	  0.000714	
  0.133723	  0.001713	  0.000714	  0.005566	  0.000143	  0.018553	  0.005423	  0.000714	  0.113173	  0.009134	  0.005851	  0.012416	  0.001427	  0.022263	  0.617953	  0.038533	  0.009419	  0.003140	  0.000143	  0.000000	
  0.000571	  0.000571	  0.000143	  0.000143	  0.000999	  0.002997	  0.000143	  0.109034	  0.000000	  0.372913	  0.002854	  0.000000	  0.000143	  0.000000	  0.000000	  0.000143	  0.002569	  0.506494	  0.000000	  0.000285	
  0.841323	  0.001285	  0.000152	  0.000295	  0.003430	  0.115324	  0.000004	  0.000861	  0.000431	  0.002015	  0.000003	  0.000288	  0.000007	  0.000004	  0.000154	  0.028978	  0.003004	  0.001293	  0.000145	  0.001003	
  0.285857	  0.000285	  0.106037	  0.179535	  0.000000	  0.052376	  0.003140	  0.000428	  0.091765	  0.002854	  0.001284	  0.007707	  0.000143	  0.080063	  0.039532	  0.036963	  0.104467	  0.006993	  0.000000	  0.000571	
  0.113315	  0.002141	  0.040816	  0.371200	  0.000428	  0.021122	  0.031683	  0.001427	  0.026402	  0.006708	  0.000856	  0.001855	  0.000856	  0.040245	  0.267447	  0.043242	  0.010846	  0.015699	  0.001284	  0.002426	
  0.008706	  0.006850	  0.000143	  0.000571	  0.016555	  0.000000	  0.001142	  0.019124	  0.000285	  0.854289	  0.012702	  0.000999	  0.000143	  0.000285	  0.000143	  0.001142	  0.001142	  0.075639	  0.000143	  0.000000	
  0.008563	  0.000143	  0.078778	  0.019124	  0.000143	  0.792493	  0.004710	  0.000285	  0.010561	  0.000571	  0.000000	  0.060511	  0.000285	  0.007992	  0.004424	  0.009705	  0.001142	  0.000285	  0.000143	  0.000143	
  0.116312	  0.019695	  0.000143	  0.001142	  0.054802	  0.001427	  0.000714	  0.040674	  0.001998	  0.034109	  0.008706	  0.005566	  0.000000	  0.002569	  0.054517	  0.036249	  0.109034	  0.493506	  0.000000	  0.018838	
  0.102754	  0.000000	  0.011274	  0.031112	  0.000143	  0.344227	  0.005138	  0.000856	  0.011132	  0.000428	  0.000714	  0.003282	  0.006565	  0.008991	  0.018981	  0.153561	  0.289282	  0.011132	  0.000143	  0.000285	
  0.343677	  0.000714	  0.000009	  0.000438	  0.000291	  0.020133	  0.006854	  0.001860	  0.022409	  0.003014	  0.000574	  0.000573	  0.206229	  0.005713	  0.003008	  0.019416	  0.304559	  0.060234	  0.000145	  0.000147	
  0.061224	  0.000000	  0.000714	  0.000428	  0.000000	  0.013272	  0.000000	  0.001142	  0.001427	  0.003282	  0.779649	  0.013558	  0.024404	  0.001713	  0.006708	  0.033681	  0.057228	  0.001427	  0.000000	  0.000143	
  0.248059	  0.000143	  0.000866	  0.000152	  0.000433	  0.006718	  0.000004	  0.000576	  0.000288	  0.000303	  0.000432	  0.000859	  0.001149	  0.001003	  0.011571	  0.622670	  0.100621	  0.003577	  0.000002	  0.000575	
  0.014985	  0.000856	  0.000143	  0.000428	  0.005138	  0.000285	  0.000143	  0.050378	  0.000000	  0.800057	  0.008277	  0.000285	  0.007707	  0.000285	  0.000143	  0.000571	  0.011560	  0.098045	  0.000000	  0.000714	

MOTIF 2833 ALLAHRDGARVVAGT MEME-11

letter-probability matrix: alength= 20 w= 15 nsites= 3708 E= 4.9e-115
  0.648867	  0.030744	  0.000270	  0.031553	  0.003506	  0.014563	  0.013754	  0.007282	  0.001618	  0.016451	  0.023732	  0.000270	  0.000000	  0.003236	  0.034250	  0.035599	  0.083333	  0.049622	  0.000270	  0.001079	
  0.004854	  0.000270	  0.000539	  0.000000	  0.023463	  0.000270	  0.000539	  0.007012	  0.000000	  0.808792	  0.114617	  0.000000	  0.000270	  0.000000	  0.000539	  0.000539	  0.001079	  0.012675	  0.000270	  0.024272	
  0.008670	  0.001350	  0.000017	  0.000288	  0.012415	  0.001369	  0.003244	  0.007561	  0.017265	  0.882179	  0.005400	  0.005129	  0.000013	  0.001357	  0.024023	  0.003519	  0.019161	  0.007029	  0.000004	  0.000007	
  0.454693	  0.002427	  0.008360	  0.008091	  0.000000	  0.084412	  0.001348	  0.001079	  0.009709	  0.017260	  0.021036	  0.003506	  0.000539	  0.016721	  0.101942	  0.233279	  0.028587	  0.003506	  0.000000	  0.003506	
  0.003236	  0.007012	  0.000539	  0.000270	  0.008091	  0.000000	  0.412352	  0.011866	  0.003236	  0.003506	  0.000000	  0.001618	  0.000000	  0.011327	  0.103020	  0.002697	  0.009439	  0.058792	  0.010518	  0.352481	
  0.001348	  0.000000	  0.001348	  0.000270	  0.000000	  0.001348	  0.004854	  0.000270	  0.012945	  0.000539	  0.000000	  0.001618	  0.037487	  0.001888	  0.874326	  0.000539	  0.059871	  0.001348	  0.000000	  0.000000	
  0.000000	  0.000000	  0.980852	  0.004045	  0.000000	  0.004315	  0.000270	  0.000270	  0.000000	  0.000809	  0.000000	  0.001888	  0.000000	  0.004854	  0.000000	  0.001348	  0.000270	  0.000809	  0.000270	  0.000000	
  0.041262	  0.000000	  0.001079	  0.000270	  0.000000	  0.887540	  0.000000	  0.009978	  0.000000	  0.006742	  0.018878	  0.000270	  0.000270	  0.000000	  0.000270	  0.022384	  0.002697	  0.008091	  0.000270	  0.000000	
  0.931499	  0.000809	  0.000270	  0.001348	  0.000270	  0.037217	  0.000000	  0.001348	  0.000270	  0.000000	  0.000270	  0.000000	  0.006203	  0.000000	  0.000270	  0.007551	  0.000539	  0.011597	  0.000270	  0.000270	
  0.022114	  0.000809	  0.029396	  0.274272	  0.000809	  0.001079	  0.002157	  0.000539	  0.158037	  0.018878	  0.003776	  0.000539	  0.001348	  0.008900	  0.462783	  0.003236	  0.002697	  0.008360	  0.000270	  0.000000	
  0.006203	  0.000270	  0.000270	  0.001079	  0.001888	  0.000000	  0.000270	  0.171521	  0.000000	  0.334142	  0.012945	  0.000270	  0.000000	  0.000270	  0.000000	  0.000270	  0.007012	  0.463592	  0.000000	  0.000000	
  0.021575	  0.005663	  0.000270	  0.000539	  0.183657	  0.001888	  0.191208	  0.033711	  0.000809	  0.040992	  0.019148	  0.000539	  0.000270	  0.001079	  0.000270	  0.031553	  0.012136	  0.387810	  0.000539	  0.066343	
  0.479274	  0.000271	  0.000017	  0.002176	  0.000819	  0.032113	  0.000817	  0.011336	  0.000005	  0.061251	  0.039381	  0.005129	  0.001901	  0.000548	  0.000830	  0.319862	  0.019700	  0.023210	  0.000813	  0.000547	
  0.161543	  0.000539	  0.005663	  0.008091	  0.004315	  0.600593	  0.001348	  0.004315	  0.004854	  0.016451	  0.002427	  0.004585	  0.000000	  0.005124	  0.005933	  0.107335	  0.053937	  0.012675	  0.000000	  0.000270	
  0.137540	  0.001348	  0.000000	  0.000270	  0.004854	  0.018608	  0.021575	  0.001888	  0.000270	  0.007821	  0.003776	  0.020496	  0.001079	  0.002157	  0.016721	  0.231661	  0.490561	  0.034520	  0.000000	  0.004854	

MOTIF 2875 PQRYFLIYGTPVPGY MEME-31

letter-probability matrix: alength= 20 w= 15 nsites= 643 E= 1.8e-030
  0.001555	  0.000000	  0.000000	  0.000000	  0.000000	  0.000000	  0.000000	  0.000000	  0.000000	  0.000000	  0.000000	  0.000000	  0.986003	  0.001555	  0.007776	  0.003110	  0.000000	  0.000000	  0.000000	  0.000000	
  0.001555	  0.000000	  0.031104	  0.000000	  0.000000	  0.000000	  0.385692	  0.000000	  0.000000	  0.000000	  0.000000	  0.018663	  0.001555	  0.558320	  0.001555	  0.000000	  0.000000	  0.001555	  0.000000	  0.000000	
  0.000000	  0.000000	  0.006221	  0.001555	  0.000000	  0.000000	  0.000000	  0.000000	  0.000000	  0.009331	  0.000000	  0.000000	  0.000000	  0.000000	  0.979782	  0.000000	  0.000000	  0.001555	  0.001555	  0.000000	
  0.000000	  0.000000	  0.000000	  0.000000	  0.013997	  0.000000	  0.001555	  0.000000	  0.000000	  0.000000	  0.000000	  0.000000	  0.000000	  0.000000	  0.000000	  0.000000	  0.000000	  0.000000	  0.021773	  0.962675	
  0.024883	  0.000000	  0.000000	  0.006221	  0.598756	  0.000000	  0.001555	  0.000000	  0.000000	  0.351477	  0.009331	  0.000000	  0.000000	  0.007776	  0.000000	  0.000000	  0.000000	  0.000000	  0.000000	  0.000000	
  0.000000	  0.000000	  0.000000	  0.000000	  0.026439	  0.000000	  0.000000	  0.000000	  0.000000	  0.973561	  0.000000	  0.000000	  0.000000	  0.000000	  0.000000	  0.000000	  0.000000	  0.000000	  0.000000	  0.000000	
  0.000000	  0.000000	  0.000000	  0.000000	  0.000000	  0.000000	  0.000000	  0.544323	  0.000000	  0.149300	  0.004666	  0.000000	  0.000000	  0.000000	  0.000000	  0.000000	  0.003110	  0.298600	  0.000000	  0.000000	
  0.010886	  0.000000	  0.000000	  0.004666	  0.122862	  0.000000	  0.017107	  0.000000	  0.000000	  0.000000	  0.001555	  0.001555	  0.000000	  0.110420	  0.000000	  0.000000	  0.000000	  0.000000	  0.004666	  0.726283	
  0.000000	  0.000000	  0.000000	  0.000000	  0.000000	  0.993779	  0.000000	  0.000000	  0.006221	  0.000000	  0.000000	  0.000000	  0.000000	  0.000000	  0.000000	  0.000000	  0.000000	  0.000000	  0.000000	  0.000000	
  0.045101	  0.000000	  0.018663	  0.000000	  0.000000	  0.000000	  0.000000	  0.000000	  0.000000	  0.000000	  0.000000	  0.006221	  0.015552	  0.000000	  0.000000	  0.023328	  0.891135	  0.000000	  0.000000	  0.000000	
  0.000000	  0.000000	  0.000000	  0.000000	  0.000000	  0.000000	  0.000000	  0.000000	  0.000000	  0.000000	  0.000000	  0.000000	  1.000000	  0.000000	  0.000000	  0.000000	  0.000000	  0.000000	  0.000000	  0.000000	
  0.004666	  0.000000	  0.000000	  0.000000	  0.001555	  0.000000	  0.000000	  0.105754	  0.000000	  0.041991	  0.000000	  0.000000	  0.000000	  0.000000	  0.000000	  0.000000	  0.001555	  0.844479	  0.000000	  0.000000	
  0.020218	  0.000000	  0.000000	  0.001555	  0.000000	  0.000000	  0.000000	  0.000000	  0.000000	  0.001555	  0.000000	  0.000000	  0.975117	  0.000000	  0.000000	  0.000000	  0.000000	  0.001555	  0.000000	  0.000000	
  0.012442	  0.000000	  0.006221	  0.001555	  0.000000	  0.972006	  0.000000	  0.000000	  0.000000	  0.000000	  0.000000	  0.000000	  0.000000	  0.001555	  0.004666	  0.001555	  0.000000	  0.000000	  0.000000	  0.000000	
  0.000000	  0.000000	  0.001555	  0.000000	  0.017107	  0.000000	  0.000000	  0.000000	  0.000000	  0.000000	  0.000000	  0.000000	  0.000000	  0.000000	  0.001555	  0.000000	  0.000000	  0.000000	  0.000000	  0.979782	

MOTIF 2945 140-NHTHSVPRAG STREME-140

letter-probability matrix: alength= 20 w= 10 nsites= 374 E= 4.1e-007
  0.000066	  0.000002	  0.000029	  0.003115	  0.009271	  0.018544	  0.243731	  0.000016	  0.000009	  0.000053	  0.000011	  0.428829	  0.000022	  0.000014	  0.228328	  0.037043	  0.000022	  0.000028	  0.000006	  0.030862	
  0.027831	  0.000002	  0.000029	  0.000030	  0.006186	  0.006203	  0.940952	  0.003101	  0.012349	  0.000053	  0.000011	  0.000007	  0.003107	  0.000014	  0.000035	  0.000022	  0.000022	  0.000028	  0.000006	  0.000012	
  0.009321	  0.000002	  0.240662	  0.003115	  0.000016	  0.033969	  0.000013	  0.003101	  0.000009	  0.000053	  0.000011	  0.003093	  0.000022	  0.000014	  0.009290	  0.012362	  0.681817	  0.003113	  0.000006	  0.000012	
  0.206764	  0.000002	  0.000029	  0.006200	  0.000016	  0.006203	  0.623192	  0.000016	  0.000009	  0.000053	  0.000011	  0.000007	  0.006192	  0.003099	  0.089501	  0.000022	  0.000022	  0.003113	  0.000006	  0.055543	
  0.043256	  0.000002	  0.009284	  0.006200	  0.132673	  0.006203	  0.000013	  0.000016	  0.000009	  0.000053	  0.000011	  0.018518	  0.030872	  0.000014	  0.067906	  0.675647	  0.009277	  0.000028	  0.000006	  0.000012	
  0.012406	  0.129574	  0.000029	  0.000030	  0.000016	  0.000033	  0.000013	  0.018526	  0.000009	  0.342494	  0.043201	  0.000007	  0.000022	  0.012354	  0.000035	  0.003107	  0.064808	  0.373318	  0.000006	  0.000012	
  0.000066	  0.000002	  0.000029	  0.000030	  0.000016	  0.000033	  0.000013	  0.000016	  0.000009	  0.000053	  0.000011	  0.000007	  0.999577	  0.000014	  0.000035	  0.000022	  0.000022	  0.000028	  0.000006	  0.000012	
  0.074107	  0.000002	  0.000029	  0.003115	  0.012356	  0.000033	  0.000013	  0.000016	  0.040114	  0.203666	  0.000011	  0.000007	  0.015447	  0.015439	  0.589279	  0.012362	  0.000022	  0.033963	  0.000006	  0.000012	
  0.431972	  0.000002	  0.043220	  0.172792	  0.000016	  0.000033	  0.000013	  0.000016	  0.000009	  0.006224	  0.000011	  0.000007	  0.302356	  0.006184	  0.000035	  0.003107	  0.006192	  0.027793	  0.000006	  0.000012	
  0.000066	  0.000002	  0.410340	  0.012370	  0.000016	  0.543001	  0.000013	  0.000016	  0.000009	  0.000053	  0.000011	  0.003093	  0.000022	  0.000014	  0.000035	  0.009277	  0.021617	  0.000028	  0.000006	  0.000012	

MOTIF 3232 YELLNPDPVRAKAAF MEME-130

letter-probability matrix: alength= 20 w= 15 nsites= 50 E= 1.0e-002
  0.000000	  0.000000	  0.000000	  0.000000	  0.000000	  0.000000	  0.040000	  0.000000	  0.000000	  0.000000	  0.000000	  0.000000	  0.000000	  0.000000	  0.000000	  0.000000	  0.000000	  0.000000	  0.000000	  0.960000	
  0.000000	  0.000000	  0.000000	  1.000000	  0.000000	  0.000000	  0.000000	  0.000000	  0.000000	  0.000000	  0.000000	  0.000000	  0.000000	  0.000000	  0.000000	  0.000000	  0.000000	  0.000000	  0.000000	  0.000000	
  0.000000	  0.000000	  0.000000	  0.000000	  0.020000	  0.000000	  0.000000	  0.000000	  0.000000	  0.960000	  0.000000	  0.000000	  0.000000	  0.000000	  0.000000	  0.000000	  0.000000	  0.020000	  0.000000	  0.000000	
  0.000000	  0.000000	  0.000000	  0.000000	  0.000000	  0.000000	  0.000000	  0.000000	  0.000000	  0.940000	  0.000000	  0.000000	  0.000000	  0.000000	  0.000000	  0.000000	  0.000000	  0.060000	  0.000000	  0.000000	
  0.000000	  0.000000	  0.000000	  0.000000	  0.000000	  0.000000	  0.000000	  0.000000	  0.000000	  0.000000	  0.000000	  1.000000	  0.000000	  0.000000	  0.000000	  0.000000	  0.000000	  0.000000	  0.000000	  0.000000	
  0.000000	  0.000000	  0.000000	  0.000000	  0.000000	  0.000000	  0.000000	  0.000000	  0.000000	  0.000000	  0.000000	  0.000000	  1.000000	  0.000000	  0.000000	  0.000000	  0.000000	  0.000000	  0.000000	  0.000000	
  0.000000	  0.000000	  1.000000	  0.000000	  0.000000	  0.000000	  0.000000	  0.000000	  0.000000	  0.000000	  0.000000	  0.000000	  0.000000	  0.000000	  0.000000	  0.000000	  0.000000	  0.000000	  0.000000	  0.000000	
  0.000000	  0.000000	  0.000000	  0.000000	  0.000000	  0.000000	  0.000000	  0.000000	  0.000000	  0.000000	  0.000000	  0.000000	  1.000000	  0.000000	  0.000000	  0.000000	  0.000000	  0.000000	  0.000000	  0.000000	
  0.080000	  0.000000	  0.000000	  0.240000	  0.000000	  0.000000	  0.000000	  0.160000	  0.020000	  0.060000	  0.000000	  0.000000	  0.000000	  0.040000	  0.000000	  0.020000	  0.000000	  0.380000	  0.000000	  0.000000	
  0.000000	  0.000000	  0.000000	  0.000000	  0.000000	  0.000000	  0.000000	  0.000000	  0.000000	  0.000000	  0.000000	  0.000000	  0.000000	  0.000000	  1.000000	  0.000000	  0.000000	  0.000000	  0.000000	  0.000000	
  1.000000	  0.000000	  0.000000	  0.000000	  0.000000	  0.000000	  0.000000	  0.000000	  0.000000	  0.000000	  0.000000	  0.000000	  0.000000	  0.000000	  0.000000	  0.000000	  0.000000	  0.000000	  0.000000	  0.000000	
  0.000000	  0.000000	  0.000000	  0.000000	  0.000000	  0.000000	  0.040000	  0.000000	  0.600000	  0.000000	  0.000000	  0.000000	  0.000000	  0.000000	  0.360000	  0.000000	  0.000000	  0.000000	  0.000000	  0.000000	
  0.860000	  0.000000	  0.000000	  0.000000	  0.000000	  0.000000	  0.000000	  0.000000	  0.000000	  0.000000	  0.000000	  0.000000	  0.000000	  0.000000	  0.000000	  0.040000	  0.080000	  0.020000	  0.000000	  0.000000	
  1.000000	  0.000000	  0.000000	  0.000000	  0.000000	  0.000000	  0.000000	  0.000000	  0.000000	  0.000000	  0.000000	  0.000000	  0.000000	  0.000000	  0.000000	  0.000000	  0.000000	  0.000000	  0.000000	  0.000000	
  0.000000	  0.000000	  0.000000	  0.000000	  0.840000	  0.000000	  0.000000	  0.000000	  0.000000	  0.000000	  0.000000	  0.000000	  0.000000	  0.000000	  0.000000	  0.000000	  0.000000	  0.000000	  0.000000	  0.160000	

MOTIF 3234 PYKEAVLLDYG MEME-115

letter-probability matrix: alength= 20 w= 11 nsites= 46 E= 8.0e-005
  0.108696	  0.000000	  0.000000	  0.000000	  0.000000	  0.000000	  0.021739	  0.000000	  0.000000	  0.000000	  0.000000	  0.000000	  0.847826	  0.000000	  0.000000	  0.021739	  0.000000	  0.000000	  0.000000	  0.000000	
  0.000000	  0.000000	  0.000000	  0.000000	  0.000000	  0.000000	  0.000000	  0.000000	  0.000000	  0.000000	  0.000000	  0.000000	  0.000000	  0.000000	  0.000000	  0.021739	  0.000000	  0.000000	  0.000000	  0.978261	
  0.000000	  0.000000	  0.000000	  0.000000	  0.000000	  0.000000	  0.000000	  0.000000	  1.000000	  0.000000	  0.000000	  0.000000	  0.000000	  0.000000	  0.000000	  0.000000	  0.000000	  0.000000	  0.000000	  0.000000	
  0.000000	  0.000000	  0.000000	  1.000000	  0.000000	  0.000000	  0.000000	  0.000000	  0.000000	  0.000000	  0.000000	  0.000000	  0.000000	  0.000000	  0.000000	  0.000000	  0.000000	  0.000000	  0.000000	  0.000000	
  1.000000	  0.000000	  0.000000	  0.000000	  0.000000	  0.000000	  0.000000	  0.000000	  0.000000	  0.000000	  0.000000	  0.000000	  0.000000	  0.000000	  0.000000	  0.000000	  0.000000	  0.000000	  0.000000	  0.000000	
  0.000000	  0.000000	  0.000000	  0.000000	  0.000000	  0.000000	  0.000000	  0.000000	  0.000000	  0.000000	  0.000000	  0.000000	  0.000000	  0.000000	  0.000000	  0.000000	  0.000000	  1.000000	  0.000000	  0.000000	
  0.000000	  0.000000	  0.000000	  0.000000	  0.000000	  0.000000	  0.000000	  0.000000	  0.000000	  1.000000	  0.000000	  0.000000	  0.000000	  0.000000	  0.000000	  0.000000	  0.000000	  0.000000	  0.000000	  0.000000	
  0.021739	  0.000000	  0.000000	  0.000000	  0.000000	  0.000000	  0.000000	  0.000000	  0.000000	  0.978261	  0.000000	  0.000000	  0.000000	  0.000000	  0.000000	  0.000000	  0.000000	  0.000000	  0.000000	  0.000000	
  0.000000	  0.000000	  0.543478	  0.434783	  0.000000	  0.000000	  0.021739	  0.000000	  0.000000	  0.000000	  0.000000	  0.000000	  0.000000	  0.000000	  0.000000	  0.000000	  0.000000	  0.000000	  0.000000	  0.000000	
  0.000000	  0.000000	  0.000000	  0.000000	  0.152174	  0.000000	  0.000000	  0.000000	  0.000000	  0.000000	  0.000000	  0.000000	  0.000000	  0.000000	  0.000000	  0.000000	  0.000000	  0.000000	  0.000000	  0.847826	
  0.000000	  0.000000	  0.000000	  0.000000	  0.000000	  1.000000	  0.000000	  0.000000	  0.000000	  0.000000	  0.000000	  0.000000	  0.000000	  0.000000	  0.000000	  0.000000	  0.000000	  0.000000	  0.000000	  0.000000	

MOTIF 3245 2-LRRAQAAGELRPDV STREME-2

letter-probability matrix: alength= 20 w= 14 nsites= 18937 E= 8.0e-517
  0.026702	  0.001688	  0.000001	  0.000001	  0.098788	  0.000001	  0.000000	  0.142064	  0.000000	  0.451386	  0.034416	  0.000000	  0.000000	  0.000000	  0.001327	  0.000543	  0.008439	  0.227954	  0.000000	  0.006690	
  0.208727	  0.001447	  0.091134	  0.148815	  0.000000	  0.038455	  0.020915	  0.006269	  0.023085	  0.022061	  0.001386	  0.010186	  0.000000	  0.050811	  0.245674	  0.043457	  0.058887	  0.027907	  0.000181	  0.000603	
  0.266830	  0.000844	  0.029414	  0.058586	  0.000422	  0.009644	  0.011995	  0.000904	  0.018624	  0.005064	  0.000844	  0.011331	  0.004641	  0.039901	  0.497435	  0.015551	  0.016274	  0.006450	  0.000482	  0.004762	
  0.635762	  0.021035	  0.001447	  0.002351	  0.000000	  0.292988	  0.000000	  0.000061	  0.000060	  0.005305	  0.005364	  0.025435	  0.000000	  0.000302	  0.000061	  0.003014	  0.001085	  0.003195	  0.002532	  0.000000	
  0.091315	  0.000964	  0.000181	  0.032970	  0.000000	  0.001327	  0.042372	  0.072268	  0.088662	  0.007234	  0.037369	  0.000362	  0.000000	  0.378335	  0.118437	  0.005546	  0.019830	  0.102344	  0.000000	  0.000482	
  0.295159	  0.000422	  0.119884	  0.211499	  0.000000	  0.024652	  0.011331	  0.000543	  0.033633	  0.018204	  0.000000	  0.007233	  0.000000	  0.067988	  0.126815	  0.044783	  0.027847	  0.009946	  0.000000	  0.000060	
  0.391355	  0.002230	  0.137905	  0.108010	  0.000482	  0.012718	  0.019348	  0.000844	  0.006389	  0.003798	  0.000362	  0.014586	  0.000000	  0.048400	  0.078657	  0.104152	  0.057742	  0.012899	  0.000121	  0.000000	
  0.006270	  0.000181	  0.007716	  0.003858	  0.000000	  0.938815	  0.006269	  0.000000	  0.014044	  0.000122	  0.000000	  0.004280	  0.000000	  0.003315	  0.010729	  0.004039	  0.000302	  0.000001	  0.000000	  0.000060	
  0.137665	  0.003616	  0.034658	  0.230244	  0.003918	  0.010127	  0.019830	  0.008499	  0.014707	  0.074559	  0.007353	  0.002532	  0.000603	  0.051413	  0.078115	  0.094629	  0.126212	  0.091977	  0.002290	  0.007052	
  0.049124	  0.020433	  0.000001	  0.000001	  0.094991	  0.000001	  0.000000	  0.219816	  0.000000	  0.337350	  0.013321	  0.000000	  0.018806	  0.000000	  0.000001	  0.000000	  0.002411	  0.242720	  0.000723	  0.000302	
  0.034056	  0.004882	  0.030197	  0.001266	  0.000000	  0.012357	  0.021819	  0.000422	  0.006208	  0.000302	  0.000000	  0.002833	  0.076306	  0.004702	  0.764626	  0.009041	  0.027726	  0.003255	  0.000000	  0.000000	
  0.240612	  0.001206	  0.078838	  0.066844	  0.001206	  0.040625	  0.006028	  0.040865	  0.022603	  0.006511	  0.000362	  0.006148	  0.272194	  0.016817	  0.038636	  0.080766	  0.064613	  0.014828	  0.000000	  0.000302	
  0.023026	  0.000000	  0.660714	  0.048520	  0.000000	  0.156892	  0.007112	  0.000422	  0.000000	  0.000845	  0.000241	  0.004038	  0.004943	  0.059068	  0.004521	  0.010247	  0.008861	  0.010548	  0.000000	  0.000000	
  0.053283	  0.001447	  0.092520	  0.005666	  0.076005	  0.002954	  0.017057	  0.121210	  0.000241	  0.205954	  0.020373	  0.012175	  0.011513	  0.020795	  0.000905	  0.011874	  0.035984	  0.307032	  0.000844	  0.002170	

MOTIF 3247 WAALHGLVSLELFGQ MEME-5

letter-probability matrix: alength= 20 w= 15 nsites= 5957 E= 1.6e-282
  0.000168	  0.000336	  0.000168	  0.000000	  0.036260	  0.000168	  0.000336	  0.001007	  0.000000	  0.007386	  0.000168	  0.002854	  0.000000	  0.000336	  0.002182	  0.000504	  0.000336	  0.000336	  0.945610	  0.001847	
  0.391472	  0.010072	  0.000504	  0.000504	  0.002182	  0.123049	  0.001343	  0.035421	  0.000336	  0.003525	  0.008729	  0.005540	  0.004029	  0.000336	  0.005540	  0.188686	  0.160819	  0.057915	  0.000000	  0.000000	
  0.185328	  0.010072	  0.000839	  0.013262	  0.038778	  0.080410	  0.037267	  0.018634	  0.001343	  0.068323	  0.019809	  0.005204	  0.005708	  0.180292	  0.142018	  0.097868	  0.065973	  0.016955	  0.002014	  0.009904	
  0.071009	  0.007386	  0.000000	  0.000000	  0.002854	  0.001679	  0.000168	  0.088971	  0.000000	  0.489676	  0.075206	  0.003525	  0.000168	  0.001847	  0.000839	  0.004700	  0.013597	  0.237871	  0.000504	  0.000000	
  0.003693	  0.005036	  0.000000	  0.000336	  0.215880	  0.000504	  0.500923	  0.023166	  0.000671	  0.032231	  0.002518	  0.002182	  0.000000	  0.021655	  0.000336	  0.001679	  0.004868	  0.042639	  0.000839	  0.140843	
  0.001847	  0.000000	  0.000000	  0.000000	  0.000000	  0.996978	  0.000000	  0.000000	  0.000839	  0.000000	  0.000000	  0.000000	  0.000000	  0.000000	  0.000000	  0.000336	  0.000000	  0.000000	  0.000000	  0.000000	
  0.189357	  0.005875	  0.000000	  0.000504	  0.082928	  0.006883	  0.042807	  0.047843	  0.000000	  0.348330	  0.072016	  0.001175	  0.002182	  0.009904	  0.002014	  0.013430	  0.041128	  0.085110	  0.013094	  0.035421	
  0.019976	  0.024341	  0.000000	  0.000168	  0.000168	  0.000504	  0.000000	  0.264227	  0.000000	  0.062448	  0.006043	  0.000000	  0.000000	  0.000000	  0.000000	  0.002518	  0.024005	  0.595098	  0.000000	  0.000504	
  0.080242	  0.035924	  0.005708	  0.002182	  0.001343	  0.070170	  0.024509	  0.027027	  0.000504	  0.023502	  0.070673	  0.036763	  0.000336	  0.013094	  0.000000	  0.448716	  0.121202	  0.037603	  0.000168	  0.000336	
  0.026380	  0.000841	  0.000011	  0.000011	  0.273801	  0.004879	  0.000508	  0.029216	  0.000003	  0.572288	  0.057415	  0.000170	  0.000344	  0.001013	  0.000183	  0.012934	  0.002527	  0.012938	  0.002352	  0.002186	
  0.012926	  0.000168	  0.029377	  0.851603	  0.000336	  0.009401	  0.007554	  0.001343	  0.002686	  0.004365	  0.001343	  0.002182	  0.000000	  0.012254	  0.002182	  0.032063	  0.009904	  0.004700	  0.000168	  0.015444	
  0.022830	  0.000839	  0.000671	  0.000336	  0.006043	  0.001175	  0.003022	  0.090985	  0.000000	  0.498069	  0.023334	  0.002518	  0.000504	  0.005036	  0.023334	  0.005204	  0.015108	  0.293604	  0.000336	  0.007051	
  0.165352	  0.001175	  0.030888	  0.020144	  0.461810	  0.070673	  0.022159	  0.004868	  0.005036	  0.029041	  0.004700	  0.032902	  0.001007	  0.004700	  0.016283	  0.040960	  0.032231	  0.016451	  0.001343	  0.038274	
  0.014269	  0.003022	  0.027866	  0.020648	  0.000504	  0.824744	  0.023670	  0.001847	  0.004868	  0.004365	  0.005372	  0.023334	  0.004532	  0.016619	  0.010408	  0.010408	  0.001007	  0.002350	  0.000000	  0.000168	
  0.038778	  0.001511	  0.003190	  0.005036	  0.048514	  0.008561	  0.254826	  0.006883	  0.023334	  0.023502	  0.013597	  0.054222	  0.005875	  0.295619	  0.113312	  0.016451	  0.009904	  0.021991	  0.003861	  0.051032	

MOTIF 3251 93-RDELRARL STREME-93

letter-probability matrix: alength= 20 w= 8 nsites= 1043 E= 1.5e-020
  0.002210	  0.000001	  0.000010	  0.000011	  0.000005	  0.000011	  0.000004	  0.000006	  0.000003	  0.018609	  0.000003	  0.000002	  0.000007	  0.000005	  0.946912	  0.000008	  0.000008	  0.001559	  0.000002	  0.030622	
  0.000023	  0.000001	  0.948456	  0.043752	  0.000005	  0.003291	  0.000004	  0.000006	  0.000003	  0.000019	  0.000003	  0.000002	  0.000007	  0.000005	  0.000014	  0.000008	  0.001102	  0.000012	  0.000002	  0.003284	
  0.054883	  0.000001	  0.174475	  0.754126	  0.000005	  0.001104	  0.001097	  0.000006	  0.000003	  0.000019	  0.000003	  0.001096	  0.001101	  0.001099	  0.000014	  0.002195	  0.003289	  0.005479	  0.000002	  0.000003	
  0.000023	  0.004375	  0.000010	  0.000011	  0.000005	  0.000011	  0.000004	  0.000006	  0.000003	  0.984552	  0.000003	  0.000002	  0.000007	  0.000005	  0.000014	  0.000008	  0.000008	  0.010947	  0.000002	  0.000003	
  0.104501	  0.000001	  0.000010	  0.000011	  0.000005	  0.000011	  0.000004	  0.032173	  0.028435	  0.300103	  0.000003	  0.000002	  0.000007	  0.003286	  0.474551	  0.013130	  0.024066	  0.019695	  0.000002	  0.000003	
  0.383991	  0.000001	  0.012039	  0.145452	  0.000005	  0.014227	  0.006565	  0.002193	  0.004377	  0.004393	  0.000003	  0.008961	  0.000007	  0.001099	  0.016417	  0.019692	  0.363064	  0.017508	  0.000002	  0.000003	
  0.119811	  0.000001	  0.000010	  0.000011	  0.000005	  0.000011	  0.000004	  0.000006	  0.029528	  0.196857	  0.013126	  0.000002	  0.004382	  0.008753	  0.623087	  0.000008	  0.000008	  0.004386	  0.000002	  0.000003	
  0.000023	  0.000001	  0.000010	  0.000011	  0.000005	  0.000011	  0.000004	  0.004380	  0.000003	  0.932062	  0.000003	  0.000002	  0.000007	  0.000005	  0.000014	  0.000008	  0.000008	  0.062344	  0.001095	  0.000003	

MOTIF 3252 EAIVRLALSYV MEME-34

letter-probability matrix: alength= 20 w= 11 nsites= 2231 E= 2.9e-042
  0.000000	  0.000000	  0.194083	  0.553115	  0.000000	  0.001793	  0.020619	  0.000000	  0.007620	  0.000000	  0.000000	  0.000896	  0.000000	  0.021067	  0.184222	  0.016136	  0.000000	  0.000448	  0.000000	  0.000000	
  0.256835	  0.005379	  0.000448	  0.001345	  0.056029	  0.005827	  0.014792	  0.074854	  0.000000	  0.131331	  0.060063	  0.006275	  0.000896	  0.000896	  0.001793	  0.051546	  0.138951	  0.094128	  0.088749	  0.009861	
  0.069027	  0.002689	  0.000000	  0.000000	  0.013447	  0.004034	  0.023756	  0.321381	  0.000000	  0.230390	  0.045719	  0.000000	  0.000000	  0.002241	  0.000000	  0.006275	  0.030928	  0.248767	  0.000896	  0.000448	
  0.074406	  0.004034	  0.000000	  0.000000	  0.000896	  0.001345	  0.000000	  0.048857	  0.000448	  0.104886	  0.034962	  0.000448	  0.000000	  0.000000	  0.000000	  0.003138	  0.014792	  0.710892	  0.000000	  0.000896	
  0.000000	  0.000000	  0.000000	  0.000000	  0.000000	  0.000000	  0.000000	  0.000000	  0.000000	  0.000000	  0.000000	  0.000000	  0.000000	  0.000000	  1.000000	  0.000000	  0.000000	  0.000000	  0.000000	  0.000000	
  0.000896	  0.000000	  0.000000	  0.000000	  0.001793	  0.000000	  0.000448	  0.172568	  0.000000	  0.662035	  0.047961	  0.000000	  0.000000	  0.000000	  0.000000	  0.000000	  0.017929	  0.091887	  0.003586	  0.000896	
  0.397580	  0.025997	  0.000000	  0.000000	  0.024204	  0.015240	  0.000000	  0.053788	  0.000000	  0.073061	  0.031824	  0.001793	  0.000000	  0.000448	  0.000000	  0.040789	  0.136262	  0.196773	  0.002241	  0.000000	
  0.001793	  0.000448	  0.000000	  0.000000	  0.015240	  0.000448	  0.008516	  0.147916	  0.001793	  0.500224	  0.115643	  0.000000	  0.000000	  0.032273	  0.000896	  0.000000	  0.001793	  0.137606	  0.008965	  0.026446	
  0.029583	  0.000000	  0.000000	  0.000000	  0.000000	  0.000448	  0.000000	  0.000000	  0.000000	  0.000000	  0.000000	  0.000000	  0.000000	  0.000000	  0.000000	  0.965486	  0.004482	  0.000000	  0.000000	  0.000000	
  0.003138	  0.077992	  0.000000	  0.000448	  0.177051	  0.000000	  0.290453	  0.005827	  0.000448	  0.056925	  0.005827	  0.001793	  0.000000	  0.002241	  0.000000	  0.002689	  0.000000	  0.000000	  0.004931	  0.370238	
  0.032721	  0.029583	  0.000000	  0.019722	  0.040341	  0.000000	  0.000000	  0.183326	  0.000000	  0.213357	  0.030928	  0.000896	  0.000448	  0.001345	  0.000000	  0.026894	  0.007620	  0.410578	  0.000000	  0.002241	

MOTIF 3253 10-RFLLRERSGGSAAVR STREME-10

letter-probability matrix: alength= 20 w= 15 nsites= 4094 E= 9.1e-119
  0.014635	  0.000000	  0.001086	  0.000815	  0.000814	  0.024656	  0.061228	  0.026281	  0.000813	  0.157408	  0.004336	  0.000001	  0.001086	  0.039284	  0.610654	  0.044433	  0.002440	  0.007589	  0.001626	  0.000814	
  0.001089	  0.000000	  0.000003	  0.000003	  0.563241	  0.000003	  0.000001	  0.021946	  0.000001	  0.363307	  0.000272	  0.000001	  0.000002	  0.000001	  0.000003	  0.000002	  0.000002	  0.049852	  0.000000	  0.000272	
  0.000277	  0.000000	  0.000003	  0.000003	  0.007858	  0.000003	  0.000001	  0.243828	  0.000001	  0.654815	  0.047953	  0.000001	  0.000002	  0.000001	  0.000003	  0.000002	  0.000002	  0.045246	  0.000000	  0.000001	
  0.356264	  0.002439	  0.000003	  0.000003	  0.002981	  0.034951	  0.000001	  0.058249	  0.000001	  0.418574	  0.000543	  0.003523	  0.000002	  0.000001	  0.000003	  0.036034	  0.023301	  0.057438	  0.000000	  0.005690	
  0.039560	  0.001355	  0.000003	  0.000003	  0.000001	  0.008943	  0.014630	  0.000002	  0.002981	  0.000005	  0.000001	  0.000001	  0.000002	  0.012193	  0.883740	  0.026823	  0.009755	  0.000003	  0.000000	  0.000001	
  0.000006	  0.000000	  0.000003	  0.999422	  0.000001	  0.000003	  0.000001	  0.000002	  0.000001	  0.000005	  0.000001	  0.000001	  0.000002	  0.000543	  0.000003	  0.000002	  0.000002	  0.000003	  0.000000	  0.000001	
  0.010030	  0.000000	  0.000003	  0.000003	  0.000001	  0.089406	  0.016256	  0.000543	  0.015714	  0.000005	  0.001897	  0.000001	  0.000002	  0.184768	  0.648583	  0.032783	  0.000002	  0.000003	  0.000000	  0.000001	
  0.039018	  0.000000	  0.000003	  0.000274	  0.033053	  0.002441	  0.183684	  0.001085	  0.001084	  0.003798	  0.003252	  0.036575	  0.000002	  0.001356	  0.004880	  0.317790	  0.076401	  0.011111	  0.050391	  0.233804	
  0.032516	  0.000000	  0.000003	  0.000003	  0.000001	  0.789731	  0.000001	  0.001627	  0.000001	  0.000005	  0.000001	  0.000001	  0.000002	  0.000001	  0.000003	  0.066106	  0.062042	  0.047955	  0.000000	  0.000001	
  0.007862	  0.000271	  0.000815	  0.000003	  0.000001	  0.677299	  0.000272	  0.003524	  0.000001	  0.001088	  0.000001	  0.006503	  0.000002	  0.000001	  0.002171	  0.002982	  0.278506	  0.018154	  0.000000	  0.000543	
  0.009217	  0.019506	  0.000003	  0.000003	  0.000272	  0.002170	  0.000272	  0.010297	  0.000001	  0.026826	  0.005961	  0.009754	  0.029803	  0.002169	  0.000003	  0.638557	  0.015173	  0.229471	  0.000000	  0.000543	
  0.246000	  0.003522	  0.063397	  0.047413	  0.011922	  0.039557	  0.004877	  0.005149	  0.045244	  0.096723	  0.002981	  0.004606	  0.067190	  0.143046	  0.066920	  0.069628	  0.074775	  0.004879	  0.000000	  0.002168	
  0.393380	  0.000542	  0.016799	  0.105661	  0.002169	  0.004879	  0.001356	  0.008129	  0.019236	  0.016260	  0.001897	  0.000001	  0.209422	  0.014631	  0.019510	  0.064752	  0.024656	  0.096721	  0.000000	  0.000001	
  0.001631	  0.000000	  0.000003	  0.000274	  0.355718	  0.000003	  0.000001	  0.056895	  0.000001	  0.118938	  0.001084	  0.000001	  0.000002	  0.000001	  0.000003	  0.000002	  0.000002	  0.407465	  0.000000	  0.057977	
  0.005695	  0.000000	  0.000003	  0.000003	  0.000272	  0.000003	  0.000272	  0.000002	  0.099970	  0.000005	  0.000001	  0.000001	  0.001627	  0.005961	  0.882928	  0.002982	  0.000002	  0.000274	  0.000000	  0.000001	

MOTIF 3254 VRQLRMIAKGAYHWR MEME-14

letter-probability matrix: alength= 20 w= 15 nsites= 2773 E= 1.4e-119
  0.035341	  0.000721	  0.000000	  0.095204	  0.000000	  0.005049	  0.000721	  0.245943	  0.023080	  0.006131	  0.005770	  0.000721	  0.000000	  0.003606	  0.129102	  0.010458	  0.112514	  0.325640	  0.000000	  0.000000	
  0.017670	  0.000000	  0.004327	  0.014425	  0.016589	  0.007212	  0.005770	  0.018392	  0.187883	  0.215651	  0.058420	  0.005049	  0.000000	  0.069239	  0.247386	  0.012622	  0.077173	  0.012622	  0.027407	  0.002164	
  0.000361	  0.000000	  0.000000	  0.005770	  0.018752	  0.000000	  0.002524	  0.000000	  0.006852	  0.000000	  0.000361	  0.000000	  0.000000	  0.904436	  0.059863	  0.000361	  0.000361	  0.000000	  0.000000	  0.000361	
  0.018031	  0.000721	  0.000000	  0.000000	  0.000361	  0.000000	  0.000000	  0.028489	  0.000000	  0.804904	  0.086909	  0.000000	  0.000000	  0.000361	  0.000000	  0.000000	  0.000361	  0.059863	  0.000000	  0.000000	
  0.000361	  0.000000	  0.000000	  0.000000	  0.000000	  0.000000	  0.014425	  0.000721	  0.006491	  0.012261	  0.002885	  0.000000	  0.000000	  0.051569	  0.892896	  0.000361	  0.000361	  0.016949	  0.000361	  0.000361	
  0.000000	  0.000000	  0.000000	  0.000000	  0.086188	  0.000000	  0.000000	  0.028128	  0.000000	  0.349080	  0.474937	  0.000000	  0.000000	  0.000000	  0.000000	  0.000000	  0.001082	  0.018752	  0.007212	  0.034620	
  0.000361	  0.000000	  0.000000	  0.000000	  0.000361	  0.000000	  0.000000	  0.750451	  0.000000	  0.085828	  0.022719	  0.000000	  0.000361	  0.000000	  0.000000	  0.000000	  0.001082	  0.138839	  0.000000	  0.000000	
  0.340426	  0.000000	  0.000361	  0.000361	  0.138118	  0.023080	  0.012261	  0.010458	  0.000000	  0.058781	  0.038226	  0.004327	  0.000000	  0.012261	  0.000000	  0.247025	  0.058781	  0.046881	  0.000361	  0.008294	
  0.006131	  0.000000	  0.000000	  0.000000	  0.007212	  0.000361	  0.012261	  0.173098	  0.280563	  0.210602	  0.018031	  0.004688	  0.000000	  0.001803	  0.100613	  0.003967	  0.023080	  0.141724	  0.000000	  0.015867	
  0.007573	  0.000000	  0.000000	  0.000000	  0.000000	  0.991706	  0.000000	  0.000000	  0.000000	  0.000000	  0.000000	  0.000000	  0.000000	  0.000000	  0.000000	  0.000000	  0.000000	  0.000721	  0.000000	  0.000000	
  0.528669	  0.003967	  0.000000	  0.000000	  0.008655	  0.017670	  0.000721	  0.070321	  0.000000	  0.000721	  0.061666	  0.000000	  0.000000	  0.000361	  0.168410	  0.022358	  0.010819	  0.104940	  0.000000	  0.000721	
  0.166246	  0.002524	  0.029571	  0.063469	  0.019834	  0.060224	  0.029210	  0.012982	  0.054814	  0.054093	  0.010458	  0.016949	  0.021998	  0.018392	  0.103137	  0.068518	  0.036423	  0.010819	  0.000000	  0.220339	
  0.086549	  0.001442	  0.011179	  0.017670	  0.010458	  0.108186	  0.265777	  0.002164	  0.008655	  0.014785	  0.004688	  0.095204	  0.000000	  0.036783	  0.033538	  0.031735	  0.010458	  0.025604	  0.050487	  0.184638	
  0.011900	  0.000721	  0.000361	  0.002524	  0.011900	  0.009737	  0.000721	  0.003967	  0.005770	  0.059502	  0.009016	  0.000000	  0.000361	  0.011900	  0.000000	  0.001082	  0.010458	  0.001082	  0.743960	  0.115038	
  0.028489	  0.002164	  0.014785	  0.031013	  0.000000	  0.015867	  0.031735	  0.003606	  0.083664	  0.141724	  0.003967	  0.035701	  0.008294	  0.096286	  0.257483	  0.020195	  0.019473	  0.019113	  0.005770	  0.180671	

MOTIF 3277 RVIEDVWHSALIAWL MEME-18

letter-probability matrix: alength= 20 w= 15 nsites= 1959 E= 1.1e-084
  0.009264	  0.001535	  0.005648	  0.018922	  0.002569	  0.036788	  0.043401	  0.001552	  0.023490	  0.003635	  0.001542	  0.008175	  0.000024	  0.010226	  0.763700	  0.014829	  0.048010	  0.002590	  0.003069	  0.001031	
  0.017356	  0.001531	  0.001021	  0.001531	  0.016845	  0.003573	  0.001531	  0.044921	  0.000510	  0.045942	  0.003063	  0.002552	  0.001021	  0.037264	  0.012251	  0.008167	  0.014803	  0.785605	  0.000000	  0.000510	
  0.001531	  0.001531	  0.001531	  0.002042	  0.004084	  0.009699	  0.000000	  0.756508	  0.000510	  0.101072	  0.036753	  0.001531	  0.001021	  0.001531	  0.001531	  0.001021	  0.001531	  0.074017	  0.000000	  0.002552	
  0.098009	  0.005615	  0.008167	  0.350689	  0.000510	  0.103114	  0.007657	  0.003573	  0.004594	  0.003573	  0.001531	  0.015314	  0.003573	  0.026544	  0.007657	  0.322103	  0.021440	  0.012762	  0.000510	  0.003063	
  0.005615	  0.000000	  0.476774	  0.014293	  0.003063	  0.004594	  0.404798	  0.002552	  0.004594	  0.002552	  0.011230	  0.011741	  0.002552	  0.016335	  0.004594	  0.012762	  0.010209	  0.003573	  0.000510	  0.007657	
  0.017866	  0.002552	  0.002552	  0.006126	  0.004084	  0.003063	  0.000000	  0.092394	  0.001021	  0.005615	  0.000510	  0.002042	  0.003063	  0.002552	  0.001021	  0.001531	  0.348647	  0.499234	  0.002042	  0.004084	
  0.002552	  0.004084	  0.001531	  0.003573	  0.011230	  0.002552	  0.000510	  0.012762	  0.002042	  0.026544	  0.003063	  0.000000	  0.004594	  0.000000	  0.003573	  0.004594	  0.005615	  0.010209	  0.898418	  0.002552	
  0.011230	  0.003063	  0.004594	  0.002042	  0.034201	  0.006636	  0.364472	  0.007147	  0.001021	  0.338948	  0.107708	  0.007657	  0.007147	  0.039306	  0.007147	  0.012762	  0.025013	  0.004594	  0.003063	  0.012251	
  0.142420	  0.000000	  0.001531	  0.000000	  0.001531	  0.013783	  0.003063	  0.000510	  0.001531	  0.005105	  0.005105	  0.019908	  0.001531	  0.002042	  0.001531	  0.776927	  0.020929	  0.002552	  0.000000	  0.000000	
  0.413552	  0.003577	  0.004117	  0.010244	  0.003590	  0.006670	  0.000522	  0.000531	  0.003072	  0.012313	  0.001542	  0.380814	  0.007170	  0.003590	  0.002598	  0.058729	  0.039842	  0.009736	  0.001538	  0.036253	
  0.003573	  0.000000	  0.005105	  0.002552	  0.003063	  0.000510	  0.001021	  0.007147	  0.002042	  0.918836	  0.020419	  0.000000	  0.000000	  0.001021	  0.000510	  0.003573	  0.006636	  0.015314	  0.002042	  0.006636	
  0.020494	  0.000004	  0.040870	  0.001566	  0.004611	  0.004118	  0.001543	  0.377254	  0.004093	  0.178214	  0.022471	  0.003581	  0.000024	  0.002569	  0.002598	  0.005130	  0.027081	  0.300191	  0.000517	  0.003073	
  0.420112	  0.005615	  0.003573	  0.005615	  0.004084	  0.067381	  0.001531	  0.002042	  0.000000	  0.005615	  0.001531	  0.005615	  0.003573	  0.035733	  0.007657	  0.059214	  0.324655	  0.005105	  0.036753	  0.004594	
  0.007657	  0.004594	  0.000510	  0.004084	  0.047473	  0.001531	  0.000000	  0.013272	  0.004594	  0.019908	  0.006126	  0.001021	  0.003573	  0.001531	  0.007147	  0.035222	  0.001531	  0.011741	  0.823379	  0.005105	
  0.032235	  0.002045	  0.000544	  0.002587	  0.004611	  0.007181	  0.000522	  0.034732	  0.002561	  0.684084	  0.009199	  0.000008	  0.003087	  0.003079	  0.010765	  0.023507	  0.005641	  0.173085	  0.000517	  0.000010	

MOTIF 3279 RALQREPHLAEAMVR MEME-29

letter-probability matrix: alength= 20 w= 15 nsites= 1503 E= 1.4e-057
  0.001996	  0.000000	  0.009315	  0.011976	  0.026613	  0.029940	  0.013972	  0.001331	  0.036593	  0.005323	  0.003992	  0.000000	  0.000000	  0.001996	  0.843646	  0.001331	  0.007319	  0.000000	  0.000000	  0.004657	
  0.761144	  0.000000	  0.004657	  0.005323	  0.001996	  0.075848	  0.000665	  0.001996	  0.001331	  0.025948	  0.033267	  0.011976	  0.000000	  0.004657	  0.010645	  0.044578	  0.009980	  0.004657	  0.000665	  0.000665	
  0.000000	  0.000000	  0.000000	  0.000000	  0.006653	  0.000000	  0.004657	  0.001996	  0.000000	  0.518962	  0.441118	  0.001331	  0.000000	  0.000665	  0.000000	  0.000000	  0.000000	  0.000000	  0.024617	  0.000000	
  0.000665	  0.000000	  0.000000	  0.003992	  0.000000	  0.001331	  0.000000	  0.000665	  0.000000	  0.001331	  0.026613	  0.000000	  0.000000	  0.946773	  0.014637	  0.003992	  0.000000	  0.000000	  0.000000	  0.000000	
  0.005323	  0.000000	  0.001996	  0.000000	  0.000000	  0.023287	  0.001331	  0.000000	  0.012641	  0.000000	  0.000000	  0.000000	  0.000000	  0.000665	  0.948769	  0.005988	  0.000000	  0.000000	  0.000000	  0.000000	
  0.005988	  0.000000	  0.235529	  0.500333	  0.000000	  0.000000	  0.001331	  0.000000	  0.000000	  0.000000	  0.000000	  0.238190	  0.000000	  0.015303	  0.001331	  0.000665	  0.000000	  0.000000	  0.000000	  0.001331	
  0.001331	  0.000000	  0.000000	  0.000000	  0.000000	  0.000000	  0.000000	  0.000665	  0.000000	  0.002661	  0.000000	  0.000000	  0.992681	  0.001996	  0.000000	  0.000665	  0.000000	  0.000000	  0.000000	  0.000000	
  0.000000	  0.000665	  0.002661	  0.034597	  0.000000	  0.003992	  0.416500	  0.000000	  0.018629	  0.337325	  0.006653	  0.027944	  0.000000	  0.097139	  0.048570	  0.000000	  0.003992	  0.000000	  0.000000	  0.001331	
  0.000000	  0.000000	  0.000000	  0.000000	  0.000665	  0.000000	  0.000000	  0.003992	  0.000000	  0.991351	  0.000000	  0.000000	  0.000000	  0.000000	  0.000000	  0.000000	  0.000000	  0.003992	  0.000000	  0.000000	
  0.500998	  0.000000	  0.000000	  0.000000	  0.000000	  0.000000	  0.000000	  0.000665	  0.000000	  0.000000	  0.000000	  0.000000	  0.000000	  0.000000	  0.000000	  0.005988	  0.492349	  0.000000	  0.000000	  0.000000	
  0.007319	  0.000000	  0.431803	  0.550233	  0.000000	  0.003327	  0.000000	  0.001996	  0.000000	  0.000000	  0.000000	  0.000000	  0.000000	  0.001331	  0.001331	  0.001331	  0.000000	  0.001331	  0.000000	  0.000000	
  1.000000	  0.000000	  0.000000	  0.000000	  0.000000	  0.000000	  0.000000	  0.000000	  0.000000	  0.000000	  0.000000	  0.000000	  0.000000	  0.000000	  0.000000	  0.000000	  0.000000	  0.000000	  0.000000	  0.000000	
  0.000000	  0.000000	  0.000000	  0.000000	  0.000000	  0.000000	  0.000000	  0.000000	  0.000000	  0.072522	  0.922821	  0.000000	  0.000000	  0.000000	  0.000000	  0.000000	  0.000000	  0.004657	  0.000000	  0.000000	
  0.031271	  0.000000	  0.000000	  0.000000	  0.001996	  0.000000	  0.000000	  0.013307	  0.000000	  0.005323	  0.011311	  0.000000	  0.000000	  0.000000	  0.000000	  0.000000	  0.427146	  0.509647	  0.000000	  0.000000	
  0.000000	  0.000000	  0.000000	  0.000000	  0.000000	  0.000000	  0.000000	  0.000000	  0.001331	  0.000000	  0.000000	  0.000000	  0.000000	  0.000000	  0.993347	  0.000000	  0.005323	  0.000000	  0.000000	  0.000000	

MOTIF 3283 ITSDLAADLARMPKL MEME-32

letter-probability matrix: alength= 20 w= 15 nsites= 995 E= 2.7e-051
  0.002010	  0.000000	  0.000000	  0.001005	  0.073367	  0.000000	  0.002010	  0.877387	  0.000000	  0.035176	  0.000000	  0.000000	  0.000000	  0.000000	  0.000000	  0.002010	  0.000000	  0.006030	  0.001005	  0.000000	
  0.029146	  0.001005	  0.000000	  0.004020	  0.000000	  0.002010	  0.000000	  0.013065	  0.004020	  0.000000	  0.003015	  0.000000	  0.006030	  0.005025	  0.003015	  0.335678	  0.549749	  0.043216	  0.000000	  0.001005	
  0.128643	  0.000000	  0.098492	  0.004020	  0.000000	  0.014070	  0.002010	  0.000000	  0.011055	  0.004020	  0.000000	  0.011055	  0.001005	  0.016080	  0.067337	  0.630151	  0.012060	  0.000000	  0.000000	  0.000000	
  0.002010	  0.000000	  0.585930	  0.397990	  0.000000	  0.001005	  0.001005	  0.000000	  0.000000	  0.000000	  0.000000	  0.008040	  0.000000	  0.001005	  0.002010	  0.000000	  0.000000	  0.001005	  0.000000	  0.000000	
  0.002010	  0.000000	  0.002010	  0.001005	  0.000000	  0.000000	  0.000000	  0.001005	  0.000000	  0.985930	  0.001005	  0.000000	  0.004020	  0.001005	  0.002010	  0.000000	  0.000000	  0.000000	  0.000000	  0.000000	
  0.859296	  0.000000	  0.000000	  0.000000	  0.000000	  0.000000	  0.002010	  0.001005	  0.000000	  0.000000	  0.002010	  0.001005	  0.000000	  0.002010	  0.000000	  0.018090	  0.079397	  0.035176	  0.000000	  0.000000	
  0.434171	  0.001005	  0.004020	  0.006030	  0.000000	  0.001005	  0.000000	  0.172864	  0.000000	  0.010050	  0.000000	  0.001005	  0.000000	  0.002010	  0.010050	  0.024121	  0.301508	  0.031156	  0.000000	  0.001005	
  0.000000	  0.000000	  0.989950	  0.005025	  0.000000	  0.000000	  0.001005	  0.000000	  0.000000	  0.002010	  0.000000	  0.001005	  0.000000	  0.000000	  0.000000	  0.000000	  0.001005	  0.000000	  0.000000	  0.000000	
  0.000000	  0.002010	  0.001005	  0.003015	  0.002010	  0.000000	  0.000000	  0.001005	  0.000000	  0.965829	  0.015075	  0.000000	  0.003015	  0.000000	  0.000000	  0.000000	  0.003015	  0.002010	  0.002010	  0.000000	
  0.553769	  0.002010	  0.001005	  0.003015	  0.001005	  0.069347	  0.000000	  0.005025	  0.059296	  0.010050	  0.001005	  0.000000	  0.000000	  0.003015	  0.009045	  0.156784	  0.122613	  0.003015	  0.000000	  0.000000	
  0.013065	  0.000000	  0.001005	  0.007035	  0.008040	  0.002010	  0.004020	  0.000000	  0.035176	  0.361809	  0.010050	  0.003015	  0.001005	  0.013065	  0.487437	  0.042211	  0.011055	  0.000000	  0.000000	  0.000000	
  0.000000	  0.000000	  0.003015	  0.000000	  0.293467	  0.001005	  0.000000	  0.029146	  0.025126	  0.067337	  0.565829	  0.000000	  0.001005	  0.002010	  0.000000	  0.011055	  0.000000	  0.001005	  0.000000	  0.000000	
  0.012060	  0.001005	  0.011055	  0.005025	  0.000000	  0.013065	  0.002010	  0.000000	  0.047236	  0.007035	  0.001005	  0.083417	  0.779899	  0.008040	  0.002010	  0.012060	  0.012060	  0.003015	  0.000000	  0.000000	
  0.059296	  0.000000	  0.011055	  0.001005	  0.000000	  0.266332	  0.000000	  0.002010	  0.423116	  0.001005	  0.000000	  0.013065	  0.006030	  0.001005	  0.200000	  0.001005	  0.002010	  0.009045	  0.000000	  0.004020	
  0.007035	  0.000000	  0.000000	  0.001005	  0.026131	  0.001005	  0.002010	  0.002010	  0.001005	  0.736683	  0.062312	  0.001005	  0.001005	  0.003015	  0.000000	  0.001005	  0.013065	  0.002010	  0.138693	  0.001005	

MOTIF 3284 48-KPDLLPLJTTDSEPI STREME-48

letter-probability matrix: alength= 20 w= 15 nsites= 1458 E= 1.3e-040
  0.070677	  0.000761	  0.201353	  0.049394	  0.000763	  0.098781	  0.006841	  0.000004	  0.362424	  0.000013	  0.000002	  0.009879	  0.068387	  0.009121	  0.012167	  0.085862	  0.023559	  0.000008	  0.000001	  0.000002	
  0.019011	  0.000001	  0.178559	  0.129173	  0.000004	  0.015203	  0.016718	  0.003044	  0.000762	  0.017489	  0.000762	  0.031153	  0.367746	  0.006842	  0.005328	  0.024319	  0.181597	  0.002287	  0.000001	  0.000002	
  0.034207	  0.000001	  0.552378	  0.248460	  0.000004	  0.111697	  0.000762	  0.000004	  0.000762	  0.000773	  0.000002	  0.000002	  0.008363	  0.002283	  0.000010	  0.022040	  0.017481	  0.000768	  0.000001	  0.000002	
  0.001536	  0.000001	  0.000007	  0.000007	  0.025077	  0.000007	  0.000003	  0.025837	  0.000002	  0.863140	  0.047869	  0.000002	  0.000005	  0.000004	  0.000010	  0.000005	  0.000006	  0.036478	  0.000001	  0.000002	
  0.000016	  0.000001	  0.000007	  0.000007	  0.000763	  0.000007	  0.001522	  0.003803	  0.000002	  0.948997	  0.031914	  0.000002	  0.000005	  0.000004	  0.000010	  0.000005	  0.001525	  0.011405	  0.000001	  0.000002	
  0.039526	  0.000001	  0.000767	  0.004566	  0.000004	  0.000007	  0.000003	  0.000004	  0.025075	  0.000013	  0.000762	  0.001521	  0.484754	  0.230981	  0.179321	  0.027358	  0.003805	  0.001528	  0.000001	  0.000002	
  0.022810	  0.000001	  0.000007	  0.000007	  0.041033	  0.000007	  0.005321	  0.135248	  0.000002	  0.627604	  0.019757	  0.000002	  0.000005	  0.001523	  0.004569	  0.003045	  0.008363	  0.027361	  0.003041	  0.100295	
  0.000016	  0.000001	  0.000007	  0.000007	  0.000004	  0.000007	  0.000003	  0.388260	  0.000002	  0.520473	  0.003041	  0.000002	  0.000005	  0.000004	  0.000010	  0.000005	  0.000006	  0.088144	  0.000001	  0.000002	
  0.006854	  0.000001	  0.000007	  0.000007	  0.000004	  0.000007	  0.000003	  0.000004	  0.000002	  0.000013	  0.022796	  0.000761	  0.029637	  0.000004	  0.000010	  0.002285	  0.932274	  0.005327	  0.000001	  0.000002	
  0.006095	  0.000001	  0.000007	  0.000007	  0.000004	  0.000007	  0.000003	  0.015960	  0.000002	  0.030405	  0.000002	  0.009879	  0.000765	  0.000004	  0.000010	  0.051672	  0.822864	  0.062311	  0.000001	  0.000002	
  0.000016	  0.000001	  0.376865	  0.113217	  0.000004	  0.036478	  0.062306	  0.000004	  0.025835	  0.000013	  0.000002	  0.013678	  0.000005	  0.059268	  0.255301	  0.056990	  0.000006	  0.000008	  0.000001	  0.000002	
  0.319130	  0.000761	  0.000007	  0.000007	  0.000004	  0.102580	  0.000003	  0.000004	  0.000002	  0.000013	  0.000002	  0.000002	  0.075225	  0.002283	  0.002289	  0.476397	  0.012162	  0.009126	  0.000001	  0.000002	
  0.268984	  0.000001	  0.037237	  0.303166	  0.000004	  0.248460	  0.004561	  0.000004	  0.000002	  0.004572	  0.000762	  0.008359	  0.000765	  0.038753	  0.017485	  0.046353	  0.017481	  0.000768	  0.002281	  0.000002	
  0.055481	  0.000001	  0.000007	  0.013684	  0.017479	  0.015963	  0.002282	  0.016720	  0.000002	  0.089669	  0.006840	  0.000002	  0.635194	  0.006082	  0.003049	  0.055470	  0.025079	  0.047875	  0.000761	  0.008360	
  0.025849	  0.000001	  0.000007	  0.000007	  0.000004	  0.000007	  0.000762	  0.385221	  0.000002	  0.346480	  0.001522	  0.000002	  0.000005	  0.000004	  0.000010	  0.000005	  0.000006	  0.240103	  0.000001	  0.000002	

MOTIF 3285 LTFADRSVSPEVDQV MEME-40

letter-probability matrix: alength= 20 w= 15 nsites= 1410 E= 4.7e-036
  0.000000	  0.000000	  0.000000	  0.000000	  0.374468	  0.000000	  0.000000	  0.000000	  0.000000	  0.487943	  0.003546	  0.000000	  0.000000	  0.000000	  0.000000	  0.000000	  0.001418	  0.003546	  0.000000	  0.129078	
  0.000000	  0.001418	  0.000000	  0.000000	  0.000000	  0.000000	  0.000000	  0.015603	  0.000000	  0.000709	  0.290071	  0.004965	  0.000000	  0.004255	  0.000709	  0.012766	  0.453191	  0.216312	  0.000000	  0.000000	
  0.000000	  0.000709	  0.000000	  0.000000	  0.995035	  0.000000	  0.000000	  0.000000	  0.000000	  0.000000	  0.000000	  0.000000	  0.000000	  0.000000	  0.000000	  0.004255	  0.000000	  0.000000	  0.000000	  0.000000	
  0.999291	  0.000000	  0.000000	  0.000000	  0.000000	  0.000709	  0.000000	  0.000000	  0.000000	  0.000000	  0.000000	  0.000000	  0.000000	  0.000000	  0.000000	  0.000000	  0.000000	  0.000000	  0.000000	  0.000000	
  0.000000	  0.000000	  0.999291	  0.000000	  0.000000	  0.000709	  0.000000	  0.000000	  0.000000	  0.000000	  0.000000	  0.000000	  0.000000	  0.000000	  0.000000	  0.000000	  0.000000	  0.000000	  0.000000	  0.000000	
  0.402837	  0.000000	  0.000000	  0.000000	  0.000000	  0.002128	  0.000709	  0.000000	  0.001418	  0.000000	  0.000000	  0.000000	  0.019149	  0.004965	  0.483688	  0.015603	  0.069504	  0.000000	  0.000000	  0.000000	
  0.000000	  0.000000	  0.000000	  0.000000	  0.000000	  0.039716	  0.000000	  0.000000	  0.000000	  0.000000	  0.000000	  0.000000	  0.000000	  0.000000	  0.000000	  0.910638	  0.049645	  0.000000	  0.000000	  0.000000	
  0.477305	  0.000000	  0.000000	  0.000000	  0.000000	  0.000000	  0.000000	  0.000709	  0.000000	  0.000000	  0.000000	  0.000000	  0.000000	  0.000000	  0.000000	  0.002128	  0.000709	  0.519149	  0.000000	  0.000000	
  0.414184	  0.001418	  0.000000	  0.000000	  0.000000	  0.029787	  0.000000	  0.000000	  0.000709	  0.000000	  0.000000	  0.000709	  0.000709	  0.007092	  0.004965	  0.494326	  0.046099	  0.000000	  0.000000	  0.000000	
  0.278723	  0.000000	  0.002128	  0.006383	  0.000000	  0.129078	  0.000709	  0.000000	  0.000709	  0.001418	  0.000000	  0.026241	  0.417021	  0.004255	  0.003546	  0.104255	  0.023404	  0.002128	  0.000000	  0.000000	
  0.000000	  0.000000	  0.000000	  0.997163	  0.000000	  0.000000	  0.000000	  0.000000	  0.000000	  0.000000	  0.000000	  0.000000	  0.000000	  0.002128	  0.000000	  0.000000	  0.000000	  0.000709	  0.000000	  0.000000	
  0.005674	  0.000000	  0.000000	  0.000000	  0.000000	  0.000000	  0.000000	  0.051064	  0.000000	  0.021986	  0.000000	  0.000000	  0.000000	  0.000000	  0.000000	  0.000709	  0.000000	  0.920567	  0.000000	  0.000000	
  0.005674	  0.000000	  0.840426	  0.080142	  0.000000	  0.000709	  0.036170	  0.000000	  0.000000	  0.000709	  0.000000	  0.032624	  0.000000	  0.000709	  0.002128	  0.000000	  0.000709	  0.000000	  0.000000	  0.000000	
  0.091489	  0.000000	  0.000000	  0.031915	  0.000709	  0.002837	  0.148227	  0.000000	  0.006383	  0.017021	  0.002128	  0.002837	  0.000000	  0.377305	  0.068794	  0.002128	  0.225532	  0.017730	  0.000000	  0.004965	
  0.014184	  0.000000	  0.000000	  0.000000	  0.012057	  0.000000	  0.000000	  0.000709	  0.000000	  0.008511	  0.000000	  0.000000	  0.000000	  0.000000	  0.000000	  0.000000	  0.000000	  0.964539	  0.000000	  0.000000	

MOTIF 3286 KDELJNALYLHLKAD MEME-36

letter-probability matrix: alength= 20 w= 15 nsites= 1199 E= 1.6e-041
  0.000000	  0.000000	  0.000000	  0.000000	  0.000000	  0.000000	  0.000000	  0.000000	  0.997498	  0.000000	  0.000000	  0.000000	  0.000000	  0.000834	  0.001668	  0.000000	  0.000000	  0.000000	  0.000000	  0.000000	
  0.040033	  0.000000	  0.778148	  0.147623	  0.000000	  0.000834	  0.000000	  0.004170	  0.000000	  0.001668	  0.000834	  0.006672	  0.000000	  0.001668	  0.000000	  0.003336	  0.010008	  0.005004	  0.000000	  0.000000	
  0.130108	  0.000000	  0.235196	  0.534612	  0.000000	  0.005838	  0.001668	  0.002502	  0.005838	  0.006672	  0.000834	  0.000000	  0.000000	  0.016681	  0.003336	  0.000834	  0.015013	  0.040867	  0.000000	  0.000000	
  0.000000	  0.000000	  0.000000	  0.000000	  0.000000	  0.000000	  0.000000	  0.005838	  0.000000	  0.992494	  0.000000	  0.000000	  0.000000	  0.000000	  0.000000	  0.000000	  0.000000	  0.001668	  0.000000	  0.000000	
  0.000834	  0.000000	  0.000000	  0.000000	  0.036697	  0.000000	  0.000000	  0.332777	  0.000000	  0.526272	  0.003336	  0.000000	  0.000000	  0.000000	  0.000000	  0.000000	  0.001668	  0.085071	  0.000000	  0.013344	
  0.000000	  0.000000	  0.000834	  0.000000	  0.000000	  0.002502	  0.000000	  0.001668	  0.000834	  0.000000	  0.000000	  0.975813	  0.000000	  0.005838	  0.000000	  0.004170	  0.007506	  0.000834	  0.000000	  0.000000	
  0.333611	  0.000000	  0.002502	  0.190992	  0.000000	  0.000834	  0.014178	  0.000000	  0.030859	  0.001668	  0.000000	  0.000000	  0.000000	  0.216013	  0.029191	  0.055046	  0.117598	  0.007506	  0.000000	  0.000000	
  0.000000	  0.000000	  0.000000	  0.000000	  0.010842	  0.000000	  0.000000	  0.003336	  0.000000	  0.963303	  0.000834	  0.000000	  0.000000	  0.000000	  0.000000	  0.000000	  0.003336	  0.018349	  0.000000	  0.000000	
  0.000000	  0.003336	  0.002502	  0.005004	  0.231026	  0.000000	  0.000834	  0.000000	  0.000000	  0.005004	  0.000834	  0.000000	  0.000000	  0.000000	  0.000000	  0.000834	  0.000834	  0.001668	  0.000000	  0.748123	
  0.020851	  0.002502	  0.133445	  0.064220	  0.000000	  0.014178	  0.000000	  0.018349	  0.000000	  0.614679	  0.005838	  0.012510	  0.000000	  0.003336	  0.026689	  0.010008	  0.006672	  0.065888	  0.000000	  0.000834	
  0.094245	  0.000000	  0.038365	  0.124270	  0.014178	  0.031693	  0.255213	  0.000834	  0.005004	  0.013344	  0.006672	  0.004170	  0.000000	  0.039199	  0.158465	  0.175980	  0.018349	  0.003336	  0.000834	  0.015847	
  0.001668	  0.000834	  0.000000	  0.000000	  0.018349	  0.000000	  0.008340	  0.157631	  0.007506	  0.561301	  0.000000	  0.000000	  0.000000	  0.001668	  0.000000	  0.000000	  0.000000	  0.005838	  0.000000	  0.236864	
  0.007506	  0.000834	  0.011676	  0.264387	  0.000000	  0.000000	  0.000000	  0.000000	  0.706422	  0.000000	  0.000000	  0.000834	  0.000000	  0.003336	  0.001668	  0.001668	  0.001668	  0.000000	  0.000000	  0.000000	
  0.295246	  0.003336	  0.008340	  0.018349	  0.000834	  0.029191	  0.026689	  0.008340	  0.034195	  0.070058	  0.005838	  0.010842	  0.000000	  0.232694	  0.072560	  0.077565	  0.089241	  0.011676	  0.000000	  0.005004	
  0.112594	  0.000834	  0.338616	  0.291910	  0.000000	  0.081735	  0.003336	  0.000000	  0.012510	  0.000000	  0.000000	  0.010008	  0.002502	  0.017515	  0.053378	  0.070892	  0.003336	  0.000000	  0.000000	  0.000834	

MOTIF 3287 46-WLSGRAS STREME-46

letter-probability matrix: alength= 20 w= 7 nsites= 1391 E= 6.5e-041
  0.000018	  0.000001	  0.000008	  0.000008	  0.000004	  0.000008	  0.000003	  0.000005	  0.000002	  0.000015	  0.000003	  0.000002	  0.000006	  0.000004	  0.000011	  0.000006	  0.000006	  0.000009	  0.999880	  0.000002	
  0.002537	  0.000001	  0.000008	  0.000008	  0.000004	  0.000008	  0.000003	  0.001684	  0.000002	  0.868087	  0.000003	  0.000002	  0.000006	  0.000004	  0.000011	  0.000006	  0.000006	  0.127617	  0.000001	  0.000002	
  0.029402	  0.000001	  0.000008	  0.000008	  0.000004	  0.000008	  0.000003	  0.000005	  0.000002	  0.000015	  0.000003	  0.004199	  0.000006	  0.000004	  0.000011	  0.491970	  0.474340	  0.000009	  0.000001	  0.000002	
  0.000018	  0.000001	  0.000008	  0.000008	  0.000004	  0.539825	  0.000003	  0.000005	  0.000002	  0.000015	  0.000003	  0.000002	  0.000006	  0.000004	  0.460073	  0.000006	  0.000006	  0.000009	  0.000001	  0.000002	
  0.000018	  0.000001	  0.000008	  0.000008	  0.000004	  0.000008	  0.000003	  0.000005	  0.000002	  0.000015	  0.000003	  0.000841	  0.000006	  0.000004	  0.999050	  0.000006	  0.000006	  0.000009	  0.000001	  0.000002	
  0.880684	  0.000001	  0.000008	  0.013441	  0.000004	  0.000008	  0.000003	  0.003363	  0.000002	  0.000015	  0.000003	  0.000002	  0.000006	  0.000843	  0.000011	  0.062131	  0.031908	  0.007565	  0.000001	  0.000002	
  0.000018	  0.000001	  0.000008	  0.000008	  0.000844	  0.000008	  0.000003	  0.000005	  0.003360	  0.000015	  0.000003	  0.000002	  0.000006	  0.000004	  0.000011	  0.990650	  0.005043	  0.000009	  0.000001	  0.000002	

MOTIF 3288 71-VDQVGRLMDSM STREME-71

letter-probability matrix: alength= 20 w= 11 nsites= 949 E= 3.5e-026
  0.014634	  0.000001	  0.000012	  0.000013	  0.000006	  0.000013	  0.000004	  0.037185	  0.000003	  0.000023	  0.000004	  0.000003	  0.000009	  0.000006	  0.000017	  0.000009	  0.000010	  0.948040	  0.000002	  0.000004	
  0.000028	  0.000001	  0.646635	  0.305399	  0.000006	  0.003996	  0.000004	  0.000008	  0.000003	  0.000023	  0.000004	  0.043819	  0.000009	  0.000006	  0.000017	  0.000009	  0.000010	  0.000014	  0.000002	  0.000004	
  0.033223	  0.000001	  0.000012	  0.000013	  0.007973	  0.000013	  0.270869	  0.000008	  0.007970	  0.045167	  0.003987	  0.006642	  0.000009	  0.325309	  0.099600	  0.002665	  0.034532	  0.025242	  0.000002	  0.136764	
  0.054467	  0.000001	  0.000012	  0.000013	  0.000006	  0.000013	  0.000004	  0.002663	  0.000003	  0.022595	  0.066392	  0.000003	  0.000009	  0.029217	  0.000017	  0.000009	  0.000010	  0.824557	  0.000002	  0.000004	
  0.269565	  0.000001	  0.000012	  0.071712	  0.000006	  0.375771	  0.000004	  0.000008	  0.002659	  0.205827	  0.000004	  0.000003	  0.000009	  0.017267	  0.000017	  0.057103	  0.000010	  0.000014	  0.000002	  0.000004	
  0.018617	  0.000001	  0.000012	  0.000013	  0.000006	  0.038518	  0.000004	  0.001335	  0.305390	  0.199188	  0.011954	  0.018592	  0.000009	  0.009301	  0.366481	  0.009304	  0.014615	  0.000014	  0.006641	  0.000004	
  0.000028	  0.000001	  0.000012	  0.000013	  0.003990	  0.000013	  0.154025	  0.099590	  0.000003	  0.435531	  0.033198	  0.000003	  0.000009	  0.010628	  0.002673	  0.000009	  0.142081	  0.091630	  0.000002	  0.026559	
  0.000028	  0.000001	  0.000012	  0.000013	  0.014612	  0.000013	  0.000004	  0.220417	  0.000003	  0.200516	  0.540405	  0.000003	  0.000009	  0.000006	  0.000017	  0.000009	  0.002665	  0.021258	  0.000002	  0.000004	
  0.000028	  0.000001	  0.414276	  0.195195	  0.000006	  0.000013	  0.009299	  0.000008	  0.175269	  0.000023	  0.000004	  0.000003	  0.001337	  0.196516	  0.000017	  0.000009	  0.007976	  0.000014	  0.000002	  0.000004	
  0.004012	  0.000001	  0.047812	  0.015946	  0.000006	  0.070384	  0.001332	  0.000008	  0.003987	  0.000023	  0.000004	  0.080997	  0.000009	  0.010628	  0.200510	  0.548377	  0.015943	  0.000014	  0.000002	  0.000004	
  0.000028	  0.000001	  0.000012	  0.000013	  0.188549	  0.000013	  0.000004	  0.070379	  0.000003	  0.201844	  0.442150	  0.000003	  0.000009	  0.000006	  0.000017	  0.000009	  0.002665	  0.094285	  0.000002	  0.000004	

MOTIF 3294 FARAMPGFEPSEEQY MEME-63

letter-probability matrix: alength= 20 w= 15 nsites= 816 E= 1.2e-020
  0.003676	  0.000000	  0.006127	  0.000000	  0.883578	  0.000000	  0.003676	  0.003676	  0.000000	  0.013480	  0.001225	  0.061275	  0.000000	  0.003676	  0.000000	  0.012255	  0.003676	  0.000000	  0.000000	  0.003676	
  0.404412	  0.001225	  0.008578	  0.178922	  0.001225	  0.011029	  0.001225	  0.001225	  0.017157	  0.024510	  0.002451	  0.000000	  0.001225	  0.180147	  0.003676	  0.020833	  0.058824	  0.001225	  0.080882	  0.001225	
  0.001225	  0.000000	  0.001225	  0.003676	  0.000000	  0.028186	  0.037990	  0.001225	  0.050245	  0.001225	  0.000000	  0.006127	  0.006127	  0.029412	  0.828431	  0.001225	  0.000000	  0.000000	  0.000000	  0.003676	
  0.580882	  0.000000	  0.000000	  0.001225	  0.003676	  0.003676	  0.002451	  0.003676	  0.000000	  0.001225	  0.001225	  0.000000	  0.138480	  0.000000	  0.000000	  0.047794	  0.149510	  0.066176	  0.000000	  0.000000	
  0.000000	  0.000000	  0.019608	  0.000000	  0.000000	  0.000000	  0.000000	  0.273284	  0.000000	  0.034314	  0.417892	  0.000000	  0.000000	  0.000000	  0.000000	  0.000000	  0.001225	  0.251225	  0.000000	  0.002451	
  0.162990	  0.000000	  0.000000	  0.000000	  0.000000	  0.001225	  0.008578	  0.000000	  0.001225	  0.002451	  0.000000	  0.015931	  0.544118	  0.000000	  0.003676	  0.238971	  0.019608	  0.001225	  0.000000	  0.000000	
  0.002451	  0.000000	  0.389706	  0.050245	  0.001225	  0.481618	  0.003676	  0.000000	  0.014706	  0.000000	  0.000000	  0.034314	  0.001225	  0.002451	  0.004902	  0.003676	  0.001225	  0.000000	  0.000000	  0.008578	
  0.001225	  0.000000	  0.004902	  0.011029	  0.541667	  0.398284	  0.000000	  0.002451	  0.000000	  0.001225	  0.000000	  0.000000	  0.000000	  0.000000	  0.000000	  0.001225	  0.004902	  0.000000	  0.011029	  0.022059	
  0.023284	  0.000000	  0.049020	  0.721814	  0.000000	  0.000000	  0.002451	  0.003676	  0.001225	  0.004902	  0.001225	  0.002451	  0.000000	  0.014706	  0.018382	  0.004902	  0.066176	  0.085784	  0.000000	  0.000000	
  0.006127	  0.000000	  0.000000	  0.001225	  0.000000	  0.001225	  0.003676	  0.000000	  0.002451	  0.000000	  0.000000	  0.015931	  0.969363	  0.000000	  0.000000	  0.000000	  0.000000	  0.000000	  0.000000	  0.000000	
  0.008578	  0.000000	  0.044118	  0.000000	  0.000000	  0.008578	  0.000000	  0.000000	  0.000000	  0.000000	  0.000000	  0.017157	  0.001225	  0.000000	  0.003676	  0.498775	  0.417892	  0.000000	  0.000000	  0.000000	
  0.100490	  0.000000	  0.056373	  0.588235	  0.000000	  0.008578	  0.004902	  0.001225	  0.007353	  0.001225	  0.000000	  0.003676	  0.192402	  0.003676	  0.007353	  0.012255	  0.008578	  0.003676	  0.000000	  0.000000	
  0.068627	  0.000000	  0.352941	  0.378676	  0.000000	  0.006127	  0.006127	  0.001225	  0.003676	  0.001225	  0.000000	  0.012255	  0.002451	  0.039216	  0.102941	  0.006127	  0.008578	  0.009804	  0.000000	  0.000000	
  0.289216	  0.002451	  0.028186	  0.020833	  0.000000	  0.004902	  0.006127	  0.001225	  0.000000	  0.029412	  0.000000	  0.008578	  0.001225	  0.394608	  0.002451	  0.172794	  0.033088	  0.004902	  0.000000	  0.000000	
  0.013480	  0.000000	  0.001225	  0.007353	  0.084559	  0.003676	  0.011029	  0.011029	  0.029412	  0.090686	  0.026961	  0.002451	  0.000000	  0.000000	  0.149510	  0.007353	  0.002451	  0.011029	  0.007353	  0.540441	

MOTIF 3296 73-GGTPAZRLN STREME-73

letter-probability matrix: alength= 20 w= 9 nsites= 1108 E= 4.3e-025
  0.015414	  0.000001	  0.021558	  0.012323	  0.000005	  0.847998	  0.000003	  0.000006	  0.000003	  0.000018	  0.000003	  0.000002	  0.082095	  0.008214	  0.000013	  0.006164	  0.006164	  0.000011	  0.000002	  0.000003	
  0.085189	  0.000001	  0.265771	  0.149821	  0.000005	  0.396512	  0.000003	  0.000006	  0.008211	  0.000018	  0.000003	  0.013342	  0.000007	  0.038997	  0.007196	  0.017451	  0.015399	  0.002063	  0.000002	  0.000003	
  0.000022	  0.000001	  0.000010	  0.000010	  0.000005	  0.000010	  0.000003	  0.000006	  0.000003	  0.000018	  0.000003	  0.000002	  0.000007	  0.000005	  0.000013	  0.202150	  0.797717	  0.000011	  0.000002	  0.000003	
  0.293914	  0.000001	  0.000010	  0.000010	  0.000005	  0.012323	  0.000003	  0.000006	  0.000003	  0.000018	  0.000003	  0.000002	  0.633114	  0.016422	  0.002065	  0.016425	  0.000008	  0.002063	  0.023602	  0.000003	
  0.273392	  0.000001	  0.000010	  0.011297	  0.126216	  0.034897	  0.031813	  0.011293	  0.001029	  0.000018	  0.000003	  0.002054	  0.000007	  0.098511	  0.058501	  0.093383	  0.047208	  0.011298	  0.000002	  0.199067	
  0.011309	  0.000001	  0.168717	  0.469966	  0.000005	  0.001036	  0.002056	  0.000006	  0.000003	  0.001044	  0.000003	  0.000002	  0.000007	  0.345802	  0.000013	  0.000007	  0.000008	  0.000011	  0.000002	  0.000003	
  0.012335	  0.000001	  0.000010	  0.000010	  0.002057	  0.000010	  0.001030	  0.000006	  0.000003	  0.000018	  0.000003	  0.002054	  0.000007	  0.000005	  0.982421	  0.000007	  0.000008	  0.000011	  0.000002	  0.000003	
  0.006179	  0.000001	  0.000010	  0.004114	  0.000005	  0.000010	  0.000003	  0.063624	  0.008211	  0.563349	  0.086196	  0.000002	  0.000007	  0.000005	  0.010274	  0.000007	  0.000008	  0.244650	  0.013341	  0.000003	
  0.126659	  0.000001	  0.032845	  0.005141	  0.000005	  0.001036	  0.089275	  0.057468	  0.015394	  0.136490	  0.082091	  0.229850	  0.000007	  0.022579	  0.074919	  0.048234	  0.032843	  0.045159	  0.000002	  0.000003	

MOTIF 3313 99-DGRVAAKDFQY STREME-99

letter-probability matrix: alength= 20 w= 11 nsites= 758 E= 2.9e-019
  0.131079	  0.008836	  0.586045	  0.095723	  0.000007	  0.000014	  0.000005	  0.000008	  0.000004	  0.001498	  0.000004	  0.000003	  0.000010	  0.020621	  0.000019	  0.082467	  0.026515	  0.047134	  0.000003	  0.000004	
  0.000032	  0.000001	  0.210573	  0.000014	  0.000007	  0.786298	  0.000005	  0.000008	  0.000004	  0.000026	  0.000004	  0.000003	  0.000010	  0.000007	  0.002964	  0.000010	  0.000011	  0.000016	  0.000003	  0.000004	
  0.032425	  0.000001	  0.000014	  0.004432	  0.000007	  0.000014	  0.005895	  0.000008	  0.091295	  0.016222	  0.000004	  0.000003	  0.000010	  0.069212	  0.764216	  0.016207	  0.000011	  0.000016	  0.000003	  0.000004	
  0.051567	  0.000001	  0.000014	  0.000014	  0.000007	  0.069219	  0.000005	  0.007371	  0.000004	  0.061868	  0.005894	  0.000003	  0.000010	  0.000007	  0.000019	  0.001483	  0.001483	  0.801024	  0.000003	  0.000004	
  0.787788	  0.000001	  0.000014	  0.000014	  0.000007	  0.000014	  0.000005	  0.047127	  0.000004	  0.048616	  0.020619	  0.000003	  0.000010	  0.000007	  0.000019	  0.000010	  0.000011	  0.095724	  0.000003	  0.000004	
  0.581646	  0.000001	  0.001486	  0.001487	  0.000007	  0.039770	  0.000005	  0.000008	  0.014728	  0.000026	  0.000004	  0.000003	  0.176703	  0.001479	  0.086893	  0.050073	  0.042712	  0.002961	  0.000003	  0.000004	
  0.000032	  0.000001	  0.000014	  0.001487	  0.000007	  0.000014	  0.000005	  0.000008	  0.549224	  0.007388	  0.000004	  0.108964	  0.000010	  0.114857	  0.217940	  0.000010	  0.000011	  0.000016	  0.000003	  0.000004	
  0.000032	  0.210561	  0.777463	  0.008849	  0.000007	  0.002959	  0.000005	  0.000008	  0.000004	  0.000026	  0.000004	  0.000003	  0.000010	  0.000007	  0.000019	  0.000010	  0.000011	  0.000016	  0.000003	  0.000004	
  0.033898	  0.000001	  0.000014	  0.000014	  0.821629	  0.008849	  0.001477	  0.005898	  0.000004	  0.067758	  0.007367	  0.000003	  0.000010	  0.000007	  0.008854	  0.017680	  0.000011	  0.011795	  0.000003	  0.014729	
  0.029480	  0.000001	  0.027990	  0.016211	  0.000007	  0.008849	  0.050068	  0.000008	  0.000004	  0.194388	  0.000004	  0.030925	  0.131057	  0.275353	  0.002964	  0.078050	  0.136948	  0.017685	  0.000003	  0.000004	
  0.001504	  0.000001	  0.001486	  0.000014	  0.064795	  0.000014	  0.244430	  0.005898	  0.000004	  0.191443	  0.000004	  0.004421	  0.000010	  0.001479	  0.091310	  0.005900	  0.060381	  0.000016	  0.000003	  0.326886	

MOTIF 3322 109-SDEARAFGD STREME-109

letter-probability matrix: alength= 20 w= 9 nsites= 841 E= 2.7e-018
  0.005276	  0.000001	  0.000012	  0.000013	  0.000006	  0.000013	  0.000004	  0.000008	  0.000003	  0.000023	  0.000004	  0.000003	  0.000009	  0.000006	  0.000017	  0.977515	  0.015755	  0.001326	  0.000002	  0.000004	
  0.045951	  0.000001	  0.717724	  0.161400	  0.000006	  0.021006	  0.002629	  0.000008	  0.000003	  0.000023	  0.000004	  0.000003	  0.011818	  0.023624	  0.003953	  0.005258	  0.001322	  0.005262	  0.000002	  0.000004	
  0.098435	  0.000001	  0.014445	  0.503854	  0.000006	  0.000013	  0.000004	  0.000008	  0.002628	  0.017080	  0.000004	  0.000003	  0.001321	  0.035432	  0.000017	  0.001321	  0.325407	  0.000014	  0.000002	  0.000004	
  0.523551	  0.000001	  0.000012	  0.000013	  0.141712	  0.038063	  0.000004	  0.000008	  0.000003	  0.000023	  0.000004	  0.000003	  0.001321	  0.000006	  0.000017	  0.010506	  0.000010	  0.000014	  0.000002	  0.284727	
  0.002652	  0.000001	  0.000012	  0.002637	  0.000006	  0.000013	  0.000004	  0.090542	  0.085289	  0.171906	  0.023622	  0.002627	  0.000009	  0.153520	  0.417261	  0.010506	  0.006570	  0.030192	  0.000002	  0.002628	
  0.650823	  0.000001	  0.059056	  0.007885	  0.001318	  0.000013	  0.000004	  0.000008	  0.000003	  0.019704	  0.000004	  0.000003	  0.007881	  0.000006	  0.009202	  0.045932	  0.185014	  0.013135	  0.000002	  0.000004	
  0.000028	  0.000001	  0.000012	  0.000013	  0.967015	  0.000013	  0.000004	  0.031498	  0.000003	  0.001335	  0.000004	  0.000003	  0.000009	  0.000006	  0.000017	  0.000009	  0.000010	  0.000014	  0.000002	  0.000004	
  0.007901	  0.120713	  0.000012	  0.000013	  0.015751	  0.822692	  0.000004	  0.000008	  0.000003	  0.000023	  0.000004	  0.000003	  0.000009	  0.000006	  0.000017	  0.032812	  0.000010	  0.000014	  0.000002	  0.000004	
  0.001340	  0.000001	  0.409384	  0.000013	  0.000006	  0.000013	  0.014437	  0.007880	  0.001315	  0.137792	  0.206002	  0.000003	  0.000009	  0.002630	  0.207327	  0.001321	  0.001322	  0.009199	  0.000002	  0.000004	

MOTIF 3353 TRRASATDVSKRLDL MEME-120

letter-probability matrix: alength= 20 w= 15 nsites= 536 E= 9.6e-011
  0.000277	  0.000013	  0.000121	  0.000126	  0.000062	  0.000125	  0.000044	  0.000075	  0.000033	  0.000225	  0.000039	  0.000028	  0.000087	  0.000060	  0.000167	  0.003823	  0.994498	  0.000137	  0.000023	  0.000038	
  0.000000	  0.000000	  0.000000	  0.000000	  0.000000	  0.000000	  0.000000	  0.000000	  0.000000	  0.000000	  0.000000	  0.000000	  0.000000	  0.000000	  1.000000	  0.000000	  0.000000	  0.000000	  0.000000	  0.000000	
  0.000000	  0.000000	  0.000000	  0.000000	  0.000000	  0.000000	  0.000000	  0.000000	  0.000000	  0.000000	  0.000000	  0.000000	  0.000000	  0.000000	  1.000000	  0.000000	  0.000000	  0.000000	  0.000000	  0.000000	
  0.917910	  0.000000	  0.000000	  0.000000	  0.000000	  0.000000	  0.000000	  0.000000	  0.000000	  0.000000	  0.000000	  0.000000	  0.000000	  0.000000	  0.000000	  0.082090	  0.000000	  0.000000	  0.000000	  0.000000	
  0.000000	  0.000000	  0.000000	  0.000000	  0.000000	  0.000000	  0.000000	  0.000000	  0.000000	  0.000000	  0.000000	  0.000000	  0.000000	  0.000000	  0.000000	  0.972015	  0.027985	  0.000000	  0.000000	  0.000000	
  1.000000	  0.000000	  0.000000	  0.000000	  0.000000	  0.000000	  0.000000	  0.000000	  0.000000	  0.000000	  0.000000	  0.000000	  0.000000	  0.000000	  0.000000	  0.000000	  0.000000	  0.000000	  0.000000	  0.000000	
  0.069030	  0.000000	  0.000000	  0.001866	  0.000000	  0.000000	  0.000000	  0.000000	  0.000000	  0.000000	  0.000000	  0.003731	  0.000000	  0.000000	  0.000000	  0.042910	  0.882463	  0.000000	  0.000000	  0.000000	
  0.000000	  0.000000	  1.000000	  0.000000	  0.000000	  0.000000	  0.000000	  0.000000	  0.000000	  0.000000	  0.000000	  0.000000	  0.000000	  0.000000	  0.000000	  0.000000	  0.000000	  0.000000	  0.000000	  0.000000	
  0.000000	  0.000000	  0.000000	  0.000000	  0.026119	  0.000000	  0.000000	  0.000000	  0.000000	  0.001866	  0.000000	  0.000000	  0.000000	  0.000000	  0.000000	  0.000000	  0.000000	  0.972015	  0.000000	  0.000000	
  0.240672	  0.000000	  0.000000	  0.001866	  0.000000	  0.001866	  0.003731	  0.000000	  0.000000	  0.000000	  0.000000	  0.000000	  0.000000	  0.003731	  0.000000	  0.550373	  0.197761	  0.000000	  0.000000	  0.000000	
  0.018657	  0.000000	  0.007463	  0.087687	  0.000000	  0.000000	  0.031716	  0.000000	  0.535448	  0.000000	  0.000000	  0.238806	  0.000000	  0.007463	  0.027985	  0.001866	  0.042910	  0.000000	  0.000000	  0.000000	
  0.000000	  0.000000	  0.000000	  0.000000	  0.000000	  0.000000	  0.000000	  0.000000	  0.000000	  0.000000	  0.000000	  0.000000	  0.000000	  0.000000	  1.000000	  0.000000	  0.000000	  0.000000	  0.000000	  0.000000	
  0.000000	  0.000000	  0.000000	  0.000000	  0.000000	  0.000000	  0.000000	  0.000000	  0.000000	  0.979478	  0.020522	  0.000000	  0.000000	  0.000000	  0.000000	  0.000000	  0.000000	  0.000000	  0.000000	  0.000000	
  0.003731	  0.000000	  0.563433	  0.429104	  0.000000	  0.001866	  0.000000	  0.000000	  0.000000	  0.000000	  0.000000	  0.000000	  0.000000	  0.001866	  0.000000	  0.000000	  0.000000	  0.000000	  0.000000	  0.000000	
  0.000000	  0.000000	  0.000000	  0.000000	  0.000000	  0.000000	  0.000000	  0.000000	  0.000000	  0.970149	  0.001866	  0.000000	  0.000000	  0.000000	  0.027985	  0.000000	  0.000000	  0.000000	  0.000000	  0.000000	

MOTIF 3355 131-REFERIDAK STREME-131

letter-probability matrix: alength= 20 w= 9 nsites= 612 E= 4.6e-015
  0.000038	  0.000002	  0.000017	  0.000017	  0.000009	  0.001809	  0.000006	  0.000010	  0.000005	  0.000031	  0.000005	  0.001796	  0.000012	  0.000008	  0.994390	  0.000013	  0.000013	  0.000019	  0.001795	  0.000005	
  0.000038	  0.000002	  0.000017	  0.911968	  0.000009	  0.000017	  0.000006	  0.000010	  0.000005	  0.000031	  0.000005	  0.000004	  0.000012	  0.001800	  0.000023	  0.071679	  0.014346	  0.000019	  0.000003	  0.000005	
  0.000038	  0.000002	  0.000017	  0.000017	  0.981834	  0.000017	  0.000006	  0.000010	  0.000005	  0.017948	  0.000005	  0.000004	  0.000012	  0.000008	  0.000023	  0.000013	  0.000013	  0.000019	  0.000003	  0.000005	
  0.035871	  0.000002	  0.048391	  0.655762	  0.000009	  0.050183	  0.000006	  0.000010	  0.000005	  0.000031	  0.000005	  0.001796	  0.000012	  0.017925	  0.000023	  0.184553	  0.005388	  0.000019	  0.000003	  0.000005	
  0.000038	  0.000002	  0.000017	  0.000017	  0.000009	  0.000017	  0.000006	  0.000010	  0.048379	  0.000031	  0.005380	  0.000004	  0.000012	  0.111091	  0.834933	  0.000013	  0.000013	  0.000019	  0.000003	  0.000005	
  0.136204	  0.000002	  0.000017	  0.010767	  0.062716	  0.001809	  0.000006	  0.576922	  0.000005	  0.043031	  0.000005	  0.008962	  0.000012	  0.086008	  0.000023	  0.008971	  0.016138	  0.048394	  0.000003	  0.000005	
  0.007205	  0.000002	  0.562595	  0.161266	  0.000009	  0.000017	  0.005381	  0.087801	  0.007171	  0.017948	  0.001797	  0.000004	  0.000012	  0.143340	  0.005398	  0.000013	  0.000013	  0.000019	  0.000003	  0.000005	
  0.596658	  0.000002	  0.044808	  0.116475	  0.000009	  0.082433	  0.000006	  0.000010	  0.000005	  0.000031	  0.000005	  0.001796	  0.000012	  0.001800	  0.000023	  0.127220	  0.028680	  0.000019	  0.000003	  0.000005	
  0.032288	  0.000002	  0.000017	  0.016142	  0.000009	  0.000017	  0.000006	  0.000010	  0.790123	  0.001823	  0.000005	  0.000004	  0.000012	  0.005383	  0.125439	  0.025096	  0.001805	  0.001811	  0.000003	  0.000005	

MOTIF 3363 155-IDPPAEALPEHLT STREME-155

letter-probability matrix: alength= 20 w= 13 nsites= 580 E= 3.9e-012
  0.000041	  0.000002	  0.000018	  0.009540	  0.000009	  0.051433	  0.000006	  0.805504	  0.000005	  0.089532	  0.000006	  0.000004	  0.000013	  0.000009	  0.000025	  0.032386	  0.003822	  0.007637	  0.000003	  0.000006	
  0.043838	  0.000002	  0.816936	  0.000019	  0.000009	  0.000018	  0.000006	  0.000011	  0.000005	  0.009554	  0.000006	  0.000004	  0.000013	  0.000009	  0.000025	  0.020960	  0.108556	  0.000020	  0.000003	  0.000006	
  0.036221	  0.000002	  0.000018	  0.000019	  0.000009	  0.000018	  0.000006	  0.000011	  0.000005	  0.005746	  0.066654	  0.000004	  0.879771	  0.003817	  0.000025	  0.001918	  0.005727	  0.000020	  0.000003	  0.000006	
  0.000041	  0.000002	  0.000018	  0.003827	  0.000009	  0.000018	  0.000006	  0.000011	  0.000005	  0.003842	  0.000006	  0.000004	  0.895005	  0.055232	  0.000025	  0.038098	  0.003822	  0.000020	  0.000003	  0.000006	
  0.657003	  0.001906	  0.022869	  0.007636	  0.000009	  0.028582	  0.001911	  0.000011	  0.000005	  0.013363	  0.000006	  0.000004	  0.097129	  0.003817	  0.072386	  0.028577	  0.013344	  0.051435	  0.000003	  0.000006	
  0.203794	  0.000002	  0.078092	  0.430377	  0.000009	  0.000018	  0.062846	  0.001915	  0.013335	  0.017171	  0.003814	  0.001908	  0.013343	  0.139018	  0.005737	  0.011439	  0.007631	  0.005733	  0.000003	  0.003814	
  0.550366	  0.000002	  0.055241	  0.100943	  0.000009	  0.017157	  0.005719	  0.000011	  0.000005	  0.003842	  0.001910	  0.024759	  0.043810	  0.000009	  0.000025	  0.099034	  0.093322	  0.003829	  0.000003	  0.000006	
  0.009562	  0.000002	  0.000018	  0.000019	  0.000009	  0.000018	  0.000006	  0.000011	  0.000005	  0.933110	  0.000006	  0.000004	  0.032385	  0.001913	  0.000025	  0.000014	  0.022865	  0.000020	  0.000003	  0.000006	
  0.123816	  0.000002	  0.000018	  0.005731	  0.000009	  0.003827	  0.000006	  0.000011	  0.000005	  0.000033	  0.000006	  0.000004	  0.784559	  0.000009	  0.000025	  0.000014	  0.009535	  0.072381	  0.000003	  0.000006	
  0.260921	  0.000002	  0.068570	  0.479887	  0.000009	  0.003827	  0.003815	  0.000011	  0.000005	  0.003842	  0.009527	  0.000004	  0.118076	  0.013338	  0.007641	  0.003822	  0.020961	  0.005733	  0.000003	  0.000006	
  0.000041	  0.000002	  0.000018	  0.000019	  0.000009	  0.000018	  0.841680	  0.000011	  0.000005	  0.000033	  0.000006	  0.000004	  0.108554	  0.003817	  0.003833	  0.000014	  0.001918	  0.000020	  0.007620	  0.032378	
  0.036221	  0.000002	  0.000018	  0.000019	  0.000009	  0.000018	  0.000006	  0.000011	  0.001909	  0.931206	  0.001910	  0.000004	  0.000013	  0.001913	  0.019067	  0.000014	  0.000014	  0.007637	  0.000003	  0.000006	
  0.005753	  0.000002	  0.000018	  0.001923	  0.000009	  0.009540	  0.000006	  0.000011	  0.005718	  0.005746	  0.009527	  0.000004	  0.000013	  0.076178	  0.110470	  0.045715	  0.700774	  0.009541	  0.019046	  0.000006	

MOTIF 3375 125-HRAJRQLAV STREME-125

letter-probability matrix: alength= 20 w= 9 nsites= 554 E= 2.3e-015
  0.002067	  0.000002	  0.000019	  0.000020	  0.000010	  0.000019	  0.481648	  0.006083	  0.000005	  0.010154	  0.000006	  0.014170	  0.000014	  0.014175	  0.447264	  0.000014	  0.000015	  0.000021	  0.000004	  0.024290	
  0.105276	  0.008097	  0.000019	  0.004067	  0.000010	  0.032399	  0.006078	  0.000012	  0.176067	  0.000035	  0.018219	  0.016194	  0.000014	  0.020246	  0.611184	  0.000014	  0.000015	  0.000021	  0.002027	  0.000006	
  0.884400	  0.000002	  0.000019	  0.002043	  0.000010	  0.000019	  0.000007	  0.000012	  0.000005	  0.000035	  0.000006	  0.000004	  0.000014	  0.000009	  0.000026	  0.000014	  0.070844	  0.042519	  0.000004	  0.000006	
  0.000043	  0.000002	  0.000019	  0.000020	  0.000010	  0.000019	  0.000007	  0.473558	  0.000005	  0.370372	  0.107262	  0.000004	  0.000014	  0.000009	  0.000026	  0.004062	  0.004062	  0.040495	  0.000004	  0.000006	
  0.083015	  0.000002	  0.000019	  0.000020	  0.000010	  0.000019	  0.000007	  0.000012	  0.006076	  0.000035	  0.000006	  0.008099	  0.000014	  0.135597	  0.720463	  0.012157	  0.030370	  0.004069	  0.000004	  0.000006	
  0.002067	  0.002026	  0.000019	  0.000020	  0.000010	  0.000019	  0.002031	  0.000012	  0.000005	  0.006106	  0.000006	  0.000004	  0.000014	  0.983528	  0.000026	  0.004062	  0.000015	  0.000021	  0.000004	  0.000006	
  0.002067	  0.000002	  0.000019	  0.000020	  0.000010	  0.000019	  0.000007	  0.089054	  0.000005	  0.908677	  0.000006	  0.000004	  0.000014	  0.000009	  0.000026	  0.000014	  0.000015	  0.000021	  0.000004	  0.000006	
  0.402760	  0.002026	  0.016209	  0.036446	  0.000010	  0.293456	  0.000007	  0.008106	  0.093095	  0.000035	  0.000006	  0.002028	  0.000014	  0.000009	  0.006097	  0.101199	  0.026323	  0.012164	  0.000004	  0.000006	
  0.000043	  0.000002	  0.000019	  0.000020	  0.004057	  0.004067	  0.000007	  0.032391	  0.000005	  0.000035	  0.000006	  0.000004	  0.000014	  0.000009	  0.000026	  0.000014	  0.000015	  0.959256	  0.000004	  0.000006	

MOTIF 3385 169-LKHWQGLG STREME-169

letter-probability matrix: alength= 20 w= 8 nsites= 546 E= 3.7e-011
  0.367526	  0.000002	  0.000018	  0.000019	  0.001985	  0.084975	  0.000007	  0.000011	  0.000005	  0.539406	  0.000006	  0.000004	  0.000013	  0.000009	  0.003977	  0.001990	  0.000015	  0.000021	  0.000003	  0.000006	
  0.000042	  0.000002	  0.000018	  0.000019	  0.000009	  0.000019	  0.000007	  0.000011	  0.798196	  0.000034	  0.000006	  0.000004	  0.000013	  0.000009	  0.201549	  0.000014	  0.000015	  0.000021	  0.000003	  0.000006	
  0.007945	  0.000002	  0.000018	  0.000019	  0.000009	  0.000019	  0.898960	  0.000011	  0.000005	  0.003986	  0.000006	  0.000004	  0.000013	  0.001985	  0.065224	  0.000014	  0.003966	  0.000021	  0.000003	  0.017787	
  0.000042	  0.000002	  0.000018	  0.019776	  0.000009	  0.000019	  0.000007	  0.000011	  0.000005	  0.000034	  0.000006	  0.000004	  0.000013	  0.000009	  0.000025	  0.000014	  0.000015	  0.000021	  0.979961	  0.000006	
  0.000042	  0.000002	  0.000018	  0.000019	  0.000009	  0.000019	  0.023715	  0.000011	  0.031616	  0.051403	  0.001982	  0.003956	  0.001989	  0.756710	  0.108690	  0.003966	  0.015820	  0.000021	  0.000003	  0.000006	
  0.000042	  0.000002	  0.001994	  0.000019	  0.000009	  0.997758	  0.000007	  0.000011	  0.000005	  0.000034	  0.000006	  0.000004	  0.000013	  0.000009	  0.000025	  0.000014	  0.000015	  0.000021	  0.000003	  0.000006	
  0.003994	  0.000002	  0.000018	  0.000019	  0.000009	  0.001995	  0.000007	  0.043477	  0.000005	  0.938502	  0.000006	  0.000004	  0.011868	  0.000009	  0.000025	  0.000014	  0.000015	  0.000021	  0.000003	  0.000006	
  0.005969	  0.000002	  0.001994	  0.003971	  0.000009	  0.879215	  0.003958	  0.000011	  0.000005	  0.000034	  0.000006	  0.013834	  0.017795	  0.000009	  0.003977	  0.065213	  0.003966	  0.000021	  0.000003	  0.000006	

MOTIF 3386 140-FLZGFRAFFAESA STREME-140

letter-probability matrix: alength= 20 w= 13 nsites= 514 E= 3.7e-014
  0.000046	  0.000002	  0.000020	  0.000021	  0.703895	  0.000021	  0.000007	  0.000012	  0.000005	  0.293683	  0.000007	  0.000005	  0.000015	  0.000010	  0.000028	  0.000015	  0.000016	  0.000023	  0.000004	  0.002166	
  0.015160	  0.000002	  0.000020	  0.000021	  0.000010	  0.000021	  0.053986	  0.002172	  0.002165	  0.662898	  0.017280	  0.000005	  0.000015	  0.010806	  0.090712	  0.023766	  0.049676	  0.064798	  0.000004	  0.006484	
  0.051866	  0.000002	  0.058317	  0.280711	  0.000010	  0.012976	  0.017281	  0.000012	  0.000005	  0.000038	  0.000007	  0.004323	  0.000015	  0.459910	  0.017301	  0.086381	  0.004334	  0.000023	  0.000004	  0.006484	
  0.043229	  0.000002	  0.000020	  0.000021	  0.000010	  0.900388	  0.000007	  0.002172	  0.000005	  0.008674	  0.038871	  0.000005	  0.000015	  0.000010	  0.000028	  0.006493	  0.000016	  0.000023	  0.000004	  0.000006	
  0.000046	  0.000002	  0.000020	  0.002180	  0.926288	  0.000021	  0.000007	  0.000012	  0.000005	  0.038902	  0.010802	  0.002164	  0.000015	  0.000010	  0.000028	  0.000015	  0.000016	  0.002182	  0.000004	  0.017280	
  0.108004	  0.000002	  0.000020	  0.002180	  0.000010	  0.036726	  0.004326	  0.000012	  0.000005	  0.000038	  0.000007	  0.043188	  0.000015	  0.008647	  0.634819	  0.064790	  0.095019	  0.002182	  0.000004	  0.000006	
  0.321760	  0.000002	  0.228891	  0.038886	  0.021602	  0.034567	  0.004326	  0.002172	  0.002165	  0.017311	  0.034553	  0.030233	  0.000015	  0.000010	  0.028097	  0.153315	  0.053995	  0.028092	  0.000004	  0.000006	
  0.000046	  0.000002	  0.000020	  0.000021	  0.902537	  0.000021	  0.000007	  0.000012	  0.041029	  0.051857	  0.000007	  0.000005	  0.000015	  0.000010	  0.002187	  0.000015	  0.000016	  0.000023	  0.000004	  0.002166	
  0.000046	  0.000002	  0.000020	  0.000021	  0.975948	  0.000021	  0.000007	  0.012967	  0.000005	  0.000038	  0.000007	  0.000005	  0.000015	  0.002169	  0.000028	  0.000015	  0.000016	  0.000023	  0.000004	  0.008643	
  0.414604	  0.000002	  0.000020	  0.054000	  0.002170	  0.008657	  0.000007	  0.021604	  0.000005	  0.105836	  0.008643	  0.002164	  0.000015	  0.010806	  0.010824	  0.036721	  0.263433	  0.058320	  0.000004	  0.002166	
  0.069139	  0.000002	  0.112296	  0.665041	  0.000010	  0.017294	  0.000007	  0.002172	  0.000005	  0.041061	  0.000007	  0.000005	  0.000015	  0.025920	  0.004346	  0.041039	  0.012971	  0.006500	  0.002163	  0.000006	
  0.090731	  0.000002	  0.000020	  0.000021	  0.000010	  0.000021	  0.000007	  0.010808	  0.000005	  0.049698	  0.000007	  0.000005	  0.000015	  0.002169	  0.000028	  0.805380	  0.034562	  0.006500	  0.000004	  0.000006	
  0.792456	  0.000002	  0.000020	  0.000021	  0.000010	  0.051840	  0.000007	  0.000012	  0.000005	  0.041061	  0.000007	  0.000005	  0.000015	  0.004328	  0.000028	  0.066949	  0.002175	  0.041047	  0.000004	  0.000006	

MOTIF 3392 226-LDAALRFIVE STREME-226

letter-probability matrix: alength= 20 w= 10 nsites= 227 E= 6.1e-007
  0.000107	  0.000005	  0.000047	  0.000049	  0.000024	  0.000048	  0.000017	  0.000029	  0.000013	  0.808546	  0.000015	  0.000011	  0.000034	  0.000023	  0.000065	  0.000036	  0.000037	  0.190870	  0.000009	  0.000015	
  0.000107	  0.000005	  0.959151	  0.005071	  0.000024	  0.000048	  0.010060	  0.000029	  0.000013	  0.010130	  0.000015	  0.015076	  0.000034	  0.000023	  0.000065	  0.000036	  0.000037	  0.000053	  0.000009	  0.000015	
  0.974276	  0.000005	  0.000047	  0.000049	  0.000024	  0.010091	  0.000017	  0.000029	  0.000013	  0.000087	  0.000015	  0.000011	  0.010077	  0.000023	  0.000065	  0.005057	  0.000037	  0.000053	  0.000009	  0.000015	
  0.823631	  0.000005	  0.000047	  0.000049	  0.005046	  0.000048	  0.000017	  0.000029	  0.000013	  0.000087	  0.000015	  0.000011	  0.000034	  0.000023	  0.000065	  0.000036	  0.025144	  0.145676	  0.000009	  0.000015	
  0.005129	  0.000005	  0.000047	  0.000049	  0.000024	  0.000048	  0.000017	  0.000029	  0.000013	  0.863783	  0.130574	  0.000011	  0.000034	  0.000023	  0.000065	  0.000036	  0.000037	  0.000053	  0.000009	  0.000015	
  0.015172	  0.000005	  0.000047	  0.000049	  0.000024	  0.000048	  0.000017	  0.000029	  0.015077	  0.000087	  0.000015	  0.000011	  0.000034	  0.125560	  0.833631	  0.000036	  0.000037	  0.010096	  0.000009	  0.000015	
  0.000107	  0.000005	  0.000047	  0.000049	  0.567452	  0.005070	  0.000017	  0.060287	  0.000013	  0.005109	  0.005037	  0.000011	  0.000034	  0.000023	  0.070365	  0.010079	  0.100467	  0.170784	  0.000009	  0.005036	
  0.000107	  0.000005	  0.000047	  0.000049	  0.000024	  0.000048	  0.000017	  0.778359	  0.000013	  0.000087	  0.000015	  0.000011	  0.000034	  0.000023	  0.000065	  0.000036	  0.000037	  0.200913	  0.020095	  0.000015	
  0.000107	  0.000005	  0.000047	  0.000049	  0.000024	  0.000048	  0.000017	  0.000029	  0.000013	  0.000087	  0.000015	  0.000011	  0.000034	  0.000023	  0.000065	  0.000036	  0.000037	  0.999329	  0.000009	  0.000015	
  0.040279	  0.000005	  0.271207	  0.542369	  0.000024	  0.000048	  0.000017	  0.000029	  0.000013	  0.000087	  0.000015	  0.005032	  0.000034	  0.080367	  0.020151	  0.030165	  0.000037	  0.010096	  0.000009	  0.000015	

MOTIF 3400 185-EDAGVLARAI STREME-185

letter-probability matrix: alength= 20 w= 10 nsites= 405 E= 1.2e-009
  0.059016	  0.000003	  0.176900	  0.600330	  0.005373	  0.000026	  0.013409	  0.000015	  0.002687	  0.000047	  0.000008	  0.016085	  0.000018	  0.021452	  0.002714	  0.083097	  0.013419	  0.005388	  0.000005	  0.000008	
  0.000057	  0.000003	  0.999638	  0.000026	  0.000013	  0.000026	  0.000009	  0.000015	  0.000007	  0.000047	  0.000008	  0.000006	  0.000018	  0.000012	  0.000035	  0.000019	  0.000020	  0.000028	  0.000005	  0.000008	
  0.935352	  0.000003	  0.000025	  0.000026	  0.000013	  0.000026	  0.000009	  0.000015	  0.000007	  0.008086	  0.000008	  0.000006	  0.000018	  0.000012	  0.000035	  0.056298	  0.000020	  0.000028	  0.000005	  0.000008	
  0.040256	  0.000003	  0.000025	  0.000026	  0.000013	  0.833484	  0.000009	  0.000015	  0.026806	  0.000047	  0.000008	  0.077724	  0.000018	  0.000012	  0.008074	  0.013419	  0.000020	  0.000028	  0.000005	  0.000008	
  0.000057	  0.000003	  0.000025	  0.000026	  0.000013	  0.000026	  0.000009	  0.313567	  0.000007	  0.002726	  0.005368	  0.000006	  0.000018	  0.000012	  0.000035	  0.000019	  0.000020	  0.678050	  0.000005	  0.000008	
  0.000057	  0.000003	  0.002705	  0.000026	  0.000013	  0.000026	  0.000009	  0.018775	  0.000007	  0.972861	  0.000008	  0.000006	  0.000018	  0.000012	  0.002714	  0.000019	  0.000020	  0.002708	  0.000005	  0.000008	
  0.787956	  0.000003	  0.000025	  0.002706	  0.002693	  0.016105	  0.000009	  0.000015	  0.026806	  0.000047	  0.000008	  0.000006	  0.000018	  0.000012	  0.000035	  0.160815	  0.002700	  0.000028	  0.000005	  0.000008	
  0.000057	  0.000003	  0.026824	  0.000026	  0.000013	  0.000026	  0.002689	  0.000015	  0.000007	  0.000047	  0.000008	  0.000006	  0.000018	  0.000012	  0.970169	  0.000019	  0.000020	  0.000028	  0.000005	  0.000008	
  0.938032	  0.000003	  0.000025	  0.000026	  0.000013	  0.008066	  0.000009	  0.000015	  0.000007	  0.000047	  0.000008	  0.000006	  0.000018	  0.000012	  0.000035	  0.048258	  0.005380	  0.000028	  0.000005	  0.000008	
  0.000057	  0.000003	  0.000025	  0.000026	  0.000013	  0.000026	  0.000009	  0.935311	  0.000007	  0.002726	  0.000008	  0.000006	  0.000018	  0.000012	  0.000035	  0.000019	  0.000020	  0.061667	  0.000005	  0.000008	

MOTIF 3409 198-MFPELRELCHRS STREME-198

letter-probability matrix: alength= 20 w= 12 nsites= 357 E= 9.5e-009
  0.000067	  0.000003	  0.000029	  0.000031	  0.000015	  0.000030	  0.000011	  0.034485	  0.000008	  0.053322	  0.761421	  0.000007	  0.000021	  0.006281	  0.000040	  0.144158	  0.000023	  0.000033	  0.000006	  0.000009	
  0.003200	  0.000003	  0.000029	  0.000031	  0.983896	  0.000030	  0.000011	  0.000018	  0.000008	  0.000054	  0.000009	  0.003140	  0.000021	  0.000015	  0.000040	  0.000022	  0.000023	  0.000033	  0.000006	  0.009409	
  0.000067	  0.000003	  0.000029	  0.000031	  0.000015	  0.000030	  0.000011	  0.000018	  0.000008	  0.000054	  0.000009	  0.000007	  0.999569	  0.000015	  0.000040	  0.000022	  0.000023	  0.000033	  0.000006	  0.000009	
  0.000067	  0.000003	  0.006296	  0.993312	  0.000015	  0.000030	  0.000011	  0.000018	  0.000008	  0.000054	  0.000009	  0.000007	  0.000021	  0.000015	  0.000040	  0.000022	  0.000023	  0.000033	  0.000006	  0.000009	
  0.000067	  0.000003	  0.000029	  0.000031	  0.000015	  0.000030	  0.000011	  0.009418	  0.000008	  0.952602	  0.021943	  0.000007	  0.000021	  0.000015	  0.000040	  0.000022	  0.000023	  0.015700	  0.000006	  0.000009	
  0.000067	  0.000003	  0.000029	  0.000031	  0.000015	  0.000030	  0.269481	  0.000018	  0.003141	  0.000054	  0.000009	  0.256944	  0.000021	  0.018815	  0.444980	  0.003156	  0.000023	  0.000033	  0.000006	  0.003143	
  0.000067	  0.000003	  0.457503	  0.463771	  0.000015	  0.000030	  0.000011	  0.000018	  0.043875	  0.000054	  0.000009	  0.006274	  0.000021	  0.012548	  0.006307	  0.000022	  0.009423	  0.000033	  0.000006	  0.000009	
  0.000067	  0.000003	  0.000029	  0.000031	  0.012549	  0.000030	  0.000011	  0.056419	  0.000008	  0.745799	  0.181745	  0.000007	  0.000021	  0.000015	  0.000040	  0.000022	  0.000023	  0.003167	  0.000006	  0.000009	
  0.000067	  0.996418	  0.000029	  0.000031	  0.000015	  0.000030	  0.000011	  0.000018	  0.000008	  0.000054	  0.000009	  0.000007	  0.000021	  0.000015	  0.000040	  0.003156	  0.000023	  0.000033	  0.000006	  0.000009	
  0.000067	  0.000003	  0.000029	  0.031364	  0.000015	  0.000030	  0.488818	  0.000018	  0.000008	  0.003188	  0.000009	  0.000007	  0.000021	  0.263218	  0.184910	  0.028223	  0.000023	  0.000033	  0.000006	  0.000009	
  0.000067	  0.000003	  0.000029	  0.000031	  0.000015	  0.000030	  0.000011	  0.000018	  0.009408	  0.184924	  0.000009	  0.000007	  0.000021	  0.050149	  0.745785	  0.006289	  0.003156	  0.000033	  0.000006	  0.000009	
  0.018867	  0.003137	  0.000029	  0.000031	  0.003148	  0.003164	  0.015678	  0.000018	  0.000008	  0.000054	  0.000009	  0.000007	  0.000021	  0.006281	  0.000040	  0.940036	  0.000023	  0.000033	  0.000006	  0.009409	

MOTIF 3424 192-SKGGYEA STREME-192

letter-probability matrix: alength= 20 w= 7 nsites= 373 E= 4.8e-009
  0.102193	  0.000003	  0.000028	  0.002997	  0.000014	  0.005964	  0.000010	  0.000017	  0.000008	  0.000052	  0.000009	  0.000007	  0.000020	  0.000014	  0.000038	  0.888561	  0.000022	  0.000032	  0.000005	  0.000009	
  0.056448	  0.000003	  0.000028	  0.065316	  0.000014	  0.000029	  0.000010	  0.000017	  0.597724	  0.000052	  0.000009	  0.000007	  0.000020	  0.002981	  0.244612	  0.011891	  0.020795	  0.000032	  0.000005	  0.000009	
  0.007230	  0.000003	  0.000028	  0.002997	  0.000014	  0.989466	  0.000010	  0.000017	  0.000008	  0.000052	  0.000009	  0.000007	  0.000020	  0.000014	  0.000038	  0.000021	  0.000022	  0.000032	  0.000005	  0.000009	
  0.000063	  0.000003	  0.000028	  0.000029	  0.000014	  0.999600	  0.000010	  0.000017	  0.000008	  0.000052	  0.000009	  0.000007	  0.000020	  0.000014	  0.000038	  0.000021	  0.000022	  0.000032	  0.000005	  0.000009	
  0.008966	  0.000003	  0.000028	  0.000029	  0.109815	  0.002996	  0.000010	  0.032661	  0.000008	  0.000052	  0.000009	  0.000007	  0.011890	  0.000014	  0.000038	  0.000021	  0.000022	  0.118735	  0.000005	  0.714692	
  0.000063	  0.000003	  0.324726	  0.674902	  0.000014	  0.000029	  0.000010	  0.000017	  0.000008	  0.000052	  0.000009	  0.000007	  0.000020	  0.000014	  0.000038	  0.000021	  0.000022	  0.000032	  0.000005	  0.000009	
  0.999635	  0.000003	  0.000028	  0.000029	  0.000014	  0.000029	  0.000010	  0.000017	  0.000008	  0.000052	  0.000009	  0.000007	  0.000020	  0.000014	  0.000038	  0.000021	  0.000022	  0.000032	  0.000005	  0.000009	

MOTIF 3440 231-QPMSSDFERIR STREME-231

letter-probability matrix: alength= 20 w= 11 nsites= 296 E= 2.4e-006
  0.000079	  0.000004	  0.000035	  0.066667	  0.000018	  0.018544	  0.000012	  0.000021	  0.000009	  0.000064	  0.000011	  0.000008	  0.077761	  0.732959	  0.059275	  0.029640	  0.000027	  0.000039	  0.000007	  0.014818	
  0.044500	  0.000004	  0.000035	  0.003738	  0.000018	  0.025948	  0.014819	  0.000021	  0.000009	  0.000064	  0.000011	  0.000008	  0.803299	  0.014824	  0.059275	  0.029640	  0.000027	  0.003741	  0.000007	  0.000011	
  0.000079	  0.000004	  0.003736	  0.000036	  0.000018	  0.000036	  0.000012	  0.018530	  0.000009	  0.392447	  0.488639	  0.000008	  0.000025	  0.000017	  0.000048	  0.000026	  0.037044	  0.059267	  0.000007	  0.000011	
  0.107429	  0.000004	  0.000035	  0.000036	  0.000018	  0.000036	  0.000012	  0.000021	  0.011114	  0.000064	  0.003713	  0.000008	  0.000025	  0.000017	  0.000048	  0.877335	  0.000027	  0.000039	  0.000007	  0.000011	
  0.151850	  0.000004	  0.014842	  0.014843	  0.003719	  0.066667	  0.000012	  0.000021	  0.000009	  0.000064	  0.000011	  0.000008	  0.000025	  0.000017	  0.051872	  0.625618	  0.051851	  0.014846	  0.003708	  0.000011	
  0.000079	  0.000004	  0.977290	  0.003738	  0.000018	  0.000036	  0.000012	  0.000021	  0.000009	  0.007468	  0.003713	  0.000008	  0.000025	  0.000017	  0.000048	  0.007430	  0.000027	  0.000039	  0.000007	  0.000011	
  0.000079	  0.000004	  0.000035	  0.000036	  0.725556	  0.000036	  0.000012	  0.007425	  0.000009	  0.225870	  0.000011	  0.000008	  0.007428	  0.000017	  0.000048	  0.014833	  0.000027	  0.000039	  0.000007	  0.018520	
  0.125938	  0.000004	  0.196226	  0.514576	  0.000018	  0.070368	  0.000012	  0.025933	  0.000009	  0.003766	  0.003713	  0.003710	  0.000025	  0.037034	  0.011153	  0.000026	  0.000027	  0.007443	  0.000007	  0.000011	
  0.114833	  0.000004	  0.000035	  0.000036	  0.000018	  0.025948	  0.014819	  0.000021	  0.022220	  0.003766	  0.000011	  0.007412	  0.000025	  0.018526	  0.773708	  0.018535	  0.000027	  0.000039	  0.000007	  0.000011	
  0.000079	  0.000004	  0.000035	  0.000036	  0.000018	  0.000036	  0.000012	  0.592297	  0.000009	  0.244378	  0.000011	  0.000008	  0.000025	  0.000017	  0.000048	  0.000026	  0.000027	  0.162915	  0.000007	  0.000011	
  0.007483	  0.000004	  0.000035	  0.000036	  0.000018	  0.000036	  0.000012	  0.000021	  0.007413	  0.000064	  0.000011	  0.000008	  0.000025	  0.000017	  0.984707	  0.000026	  0.000027	  0.000039	  0.000007	  0.000011	

MOTIF 3454 280-RAGEYIALGF STREME-280

letter-probability matrix: alength= 20 w= 10 nsites= 214 E= 3.1e-004
  0.000113	  0.000005	  0.000049	  0.000051	  0.000025	  0.000051	  0.010536	  0.000030	  0.010532	  0.000091	  0.000016	  0.000012	  0.000035	  0.000024	  0.978272	  0.000037	  0.000039	  0.000056	  0.000009	  0.000015	
  0.888911	  0.000005	  0.000049	  0.000051	  0.000025	  0.010569	  0.000018	  0.005290	  0.000013	  0.000091	  0.005275	  0.000012	  0.000035	  0.000024	  0.000068	  0.047370	  0.031594	  0.010574	  0.000009	  0.000015	
  0.042186	  0.000005	  0.110492	  0.026347	  0.000025	  0.547004	  0.000018	  0.000030	  0.084160	  0.000091	  0.000016	  0.047344	  0.005295	  0.010543	  0.010586	  0.063147	  0.021075	  0.031611	  0.000009	  0.000015	
  0.005372	  0.000005	  0.094714	  0.857295	  0.000025	  0.000051	  0.000018	  0.000030	  0.036827	  0.000091	  0.000016	  0.000012	  0.000035	  0.000024	  0.000068	  0.000037	  0.005298	  0.000056	  0.000009	  0.000015	
  0.000113	  0.000005	  0.000049	  0.000051	  0.289279	  0.000051	  0.000018	  0.031585	  0.000013	  0.094756	  0.000016	  0.000012	  0.000035	  0.000024	  0.000068	  0.000037	  0.010557	  0.000056	  0.000009	  0.573264	
  0.000113	  0.000005	  0.000049	  0.000051	  0.000025	  0.000051	  0.000018	  0.720536	  0.268231	  0.000091	  0.000016	  0.000012	  0.000035	  0.000024	  0.000068	  0.000037	  0.010557	  0.000056	  0.000009	  0.000015	
  0.778469	  0.005265	  0.000049	  0.000051	  0.000025	  0.000051	  0.000018	  0.000030	  0.000013	  0.000091	  0.000016	  0.000012	  0.000035	  0.015802	  0.036882	  0.152553	  0.010557	  0.000056	  0.000009	  0.000015	
  0.005372	  0.000005	  0.000049	  0.000051	  0.000025	  0.000051	  0.010536	  0.000030	  0.000013	  0.825780	  0.068385	  0.000012	  0.005295	  0.000024	  0.000068	  0.000037	  0.000039	  0.084202	  0.000009	  0.000015	
  0.000113	  0.000005	  0.000049	  0.000051	  0.000025	  0.994033	  0.000018	  0.000030	  0.000013	  0.000091	  0.000016	  0.000012	  0.000035	  0.000024	  0.005327	  0.000037	  0.000039	  0.000056	  0.000009	  0.000015	
  0.000113	  0.000005	  0.000049	  0.000051	  0.994007	  0.000051	  0.000018	  0.000030	  0.000013	  0.005351	  0.000016	  0.000012	  0.000035	  0.000024	  0.000068	  0.000037	  0.000039	  0.000056	  0.000009	  0.000015	

MOTIF 3458 210-AERYGVI STREME-210

letter-probability matrix: alength= 20 w= 7 nsites= 283 E= 7.6e-008
  0.951132	  0.000005	  0.000050	  0.000052	  0.000026	  0.005408	  0.000018	  0.000031	  0.000014	  0.000093	  0.000016	  0.000012	  0.000036	  0.000025	  0.000069	  0.000038	  0.000039	  0.042910	  0.000009	  0.000016	
  0.005471	  0.000005	  0.000050	  0.988566	  0.000026	  0.000052	  0.000018	  0.000031	  0.000014	  0.000093	  0.000016	  0.000012	  0.000036	  0.005381	  0.000069	  0.000038	  0.000039	  0.000057	  0.000009	  0.000016	
  0.005471	  0.000005	  0.000050	  0.000052	  0.000026	  0.000052	  0.000018	  0.010744	  0.000014	  0.000093	  0.000016	  0.000012	  0.000036	  0.000025	  0.956443	  0.000038	  0.026822	  0.000057	  0.000009	  0.000016	
  0.000115	  0.000005	  0.000050	  0.000052	  0.000026	  0.000052	  0.257136	  0.000031	  0.000014	  0.000093	  0.000016	  0.000012	  0.000036	  0.000025	  0.000069	  0.000038	  0.000039	  0.000057	  0.000009	  0.742125	
  0.000115	  0.000005	  0.000050	  0.000052	  0.000026	  0.999279	  0.000018	  0.000031	  0.000014	  0.000093	  0.000016	  0.000012	  0.000036	  0.000025	  0.000069	  0.000038	  0.000039	  0.000057	  0.000009	  0.000016	
  0.000115	  0.000005	  0.000050	  0.000052	  0.000026	  0.000052	  0.000018	  0.000031	  0.000014	  0.000093	  0.005373	  0.000012	  0.000036	  0.000025	  0.000069	  0.000038	  0.000039	  0.993927	  0.000009	  0.000016	
  0.003010	  0.000005	  0.000050	  0.000052	  0.000026	  0.010765	  0.000018	  0.894587	  0.000014	  0.010806	  0.016086	  0.000012	  0.000036	  0.000025	  0.000069	  0.000038	  0.010753	  0.053623	  0.000009	  0.000016	

MOTIF 3465 296-GIATGDIRLTNDVAP STREME-296

letter-probability matrix: alength= 20 w= 15 nsites= 210 E= 4.9e-003
  0.031015	  0.000005	  0.000048	  0.000050	  0.000025	  0.968402	  0.000017	  0.000030	  0.000013	  0.000089	  0.000016	  0.000011	  0.000035	  0.000024	  0.000066	  0.000037	  0.000038	  0.000055	  0.000009	  0.000015	
  0.010412	  0.000005	  0.000048	  0.000050	  0.000025	  0.000050	  0.000017	  0.891120	  0.000013	  0.000089	  0.000016	  0.000011	  0.000035	  0.000024	  0.000066	  0.000037	  0.000038	  0.097920	  0.000009	  0.000015	
  0.700620	  0.000005	  0.000048	  0.020654	  0.000025	  0.000050	  0.000017	  0.005181	  0.000013	  0.010391	  0.000016	  0.000011	  0.000035	  0.000024	  0.036122	  0.000037	  0.221523	  0.005205	  0.000009	  0.000015	
  0.257651	  0.000005	  0.015501	  0.010352	  0.000025	  0.000050	  0.000017	  0.000030	  0.000013	  0.000089	  0.010317	  0.000011	  0.000035	  0.005175	  0.000066	  0.000037	  0.695397	  0.005205	  0.000009	  0.000015	
  0.000110	  0.000005	  0.005199	  0.000050	  0.000025	  0.994156	  0.000017	  0.000030	  0.000013	  0.000089	  0.000016	  0.000011	  0.000035	  0.000024	  0.000066	  0.000037	  0.000038	  0.000055	  0.000009	  0.000015	
  0.072221	  0.000005	  0.875686	  0.051558	  0.000025	  0.000050	  0.000017	  0.000030	  0.000013	  0.000089	  0.000016	  0.000011	  0.000035	  0.000024	  0.000066	  0.000037	  0.000038	  0.000055	  0.000009	  0.000015	
  0.000110	  0.000005	  0.000048	  0.000050	  0.000025	  0.000050	  0.000017	  0.880818	  0.000013	  0.000089	  0.000016	  0.000011	  0.000035	  0.000024	  0.000066	  0.000037	  0.000038	  0.118523	  0.000009	  0.000015	
  0.082523	  0.005156	  0.000048	  0.000050	  0.005176	  0.000050	  0.000017	  0.020633	  0.005164	  0.010391	  0.103032	  0.000011	  0.159710	  0.000024	  0.499695	  0.041243	  0.005189	  0.061864	  0.000009	  0.000015	
  0.020713	  0.000005	  0.056707	  0.010352	  0.000025	  0.010351	  0.000017	  0.000030	  0.005164	  0.716052	  0.000016	  0.015464	  0.015487	  0.010325	  0.005217	  0.082450	  0.030943	  0.020658	  0.000009	  0.000015	
  0.031015	  0.000005	  0.000048	  0.000050	  0.000025	  0.010351	  0.000017	  0.005181	  0.000013	  0.020693	  0.015468	  0.000011	  0.066995	  0.000024	  0.000066	  0.097902	  0.746905	  0.005205	  0.000009	  0.000015	
  0.010412	  0.000005	  0.154572	  0.103066	  0.000025	  0.005200	  0.005168	  0.000030	  0.144236	  0.000089	  0.000016	  0.499640	  0.000035	  0.000024	  0.005217	  0.072148	  0.000038	  0.000055	  0.000009	  0.000015	
  0.036166	  0.005156	  0.412113	  0.041257	  0.000025	  0.030954	  0.061827	  0.030935	  0.000013	  0.000089	  0.010317	  0.072123	  0.000035	  0.015476	  0.010368	  0.061846	  0.118506	  0.082468	  0.000009	  0.010317	
  0.170087	  0.000005	  0.025802	  0.005201	  0.015477	  0.000050	  0.046375	  0.005181	  0.000013	  0.211273	  0.000016	  0.000011	  0.087598	  0.015476	  0.000066	  0.005187	  0.046395	  0.365762	  0.000009	  0.000015	
  0.700620	  0.000005	  0.000048	  0.000050	  0.000025	  0.000050	  0.000017	  0.000030	  0.000013	  0.025843	  0.000016	  0.000011	  0.000035	  0.000024	  0.000066	  0.000037	  0.000038	  0.273048	  0.000009	  0.000015	
  0.123730	  0.000005	  0.020651	  0.000050	  0.000025	  0.025804	  0.010319	  0.000030	  0.000013	  0.000089	  0.000016	  0.000011	  0.741751	  0.000024	  0.010368	  0.056696	  0.010339	  0.000055	  0.000009	  0.000015	

MOTIF 3470 PKENARNIWNSYIDW MEME-121

letter-probability matrix: alength= 20 w= 15 nsites= 153 E= 7.6e-007
  0.000000	  0.000000	  0.000000	  0.000000	  0.000000	  0.000000	  0.000000	  0.000000	  0.000000	  0.000000	  0.000000	  0.000000	  0.986928	  0.000000	  0.000000	  0.000000	  0.000000	  0.013072	  0.000000	  0.000000	
  0.000000	  0.000000	  0.000000	  0.000000	  0.000000	  0.000000	  0.000000	  0.000000	  1.000000	  0.000000	  0.000000	  0.000000	  0.000000	  0.000000	  0.000000	  0.000000	  0.000000	  0.000000	  0.000000	  0.000000	
  0.013072	  0.000000	  0.013072	  0.928105	  0.000000	  0.000000	  0.000000	  0.000000	  0.006536	  0.000000	  0.000000	  0.000000	  0.000000	  0.026144	  0.000000	  0.000000	  0.000000	  0.013072	  0.000000	  0.000000	
  0.000000	  0.000000	  0.000000	  0.000000	  0.000000	  0.000000	  0.405229	  0.000000	  0.013072	  0.013072	  0.000000	  0.522876	  0.000000	  0.026144	  0.000000	  0.000000	  0.000000	  0.013072	  0.000000	  0.006536	
  0.503268	  0.000000	  0.000000	  0.000000	  0.000000	  0.000000	  0.000000	  0.013072	  0.000000	  0.019608	  0.045752	  0.000000	  0.000000	  0.000000	  0.000000	  0.000000	  0.418301	  0.000000	  0.000000	  0.000000	
  0.000000	  0.000000	  0.000000	  0.000000	  0.000000	  0.000000	  0.045752	  0.000000	  0.000000	  0.000000	  0.000000	  0.013072	  0.000000	  0.019608	  0.921569	  0.000000	  0.000000	  0.000000	  0.000000	  0.000000	
  0.000000	  0.000000	  0.000000	  0.000000	  0.000000	  0.000000	  0.019608	  0.000000	  0.000000	  0.000000	  0.000000	  0.954248	  0.000000	  0.000000	  0.000000	  0.019608	  0.000000	  0.000000	  0.000000	  0.006536	
  0.000000	  0.000000	  0.000000	  0.000000	  0.000000	  0.000000	  0.000000	  0.986928	  0.000000	  0.000000	  0.000000	  0.000000	  0.000000	  0.000000	  0.000000	  0.000000	  0.000000	  0.013072	  0.000000	  0.000000	
  0.000000	  0.000000	  0.000000	  0.000000	  0.000000	  0.000000	  0.000000	  0.000000	  0.000000	  0.000000	  0.000000	  0.000000	  0.000000	  0.000000	  0.000000	  0.000000	  0.000000	  0.000000	  1.000000	  0.000000	
  0.000000	  0.000000	  0.006536	  0.000000	  0.000000	  0.000000	  0.000000	  0.000000	  0.000000	  0.000000	  0.000000	  0.986928	  0.000000	  0.000000	  0.000000	  0.000000	  0.006536	  0.000000	  0.000000	  0.000000	
  0.000000	  0.000000	  0.000000	  0.000000	  0.000000	  0.013072	  0.000000	  0.000000	  0.000000	  0.000000	  0.000000	  0.026144	  0.000000	  0.000000	  0.006536	  0.954248	  0.000000	  0.000000	  0.000000	  0.000000	
  0.000000	  0.000000	  0.000000	  0.000000	  0.000000	  0.000000	  0.000000	  0.000000	  0.000000	  0.000000	  0.000000	  0.000000	  0.000000	  0.000000	  0.000000	  0.000000	  0.000000	  0.000000	  0.006536	  0.993464	
  0.000000	  0.000000	  0.000000	  0.000000	  0.000000	  0.000000	  0.000000	  0.594771	  0.000000	  0.000000	  0.000000	  0.000000	  0.000000	  0.000000	  0.000000	  0.000000	  0.006536	  0.398693	  0.000000	  0.000000	
  0.000000	  0.000000	  0.973856	  0.006536	  0.000000	  0.000000	  0.000000	  0.000000	  0.000000	  0.000000	  0.000000	  0.019608	  0.000000	  0.000000	  0.000000	  0.000000	  0.000000	  0.000000	  0.000000	  0.000000	
  0.000000	  0.000000	  0.000000	  0.000000	  0.000000	  0.000000	  0.000000	  0.000000	  0.000000	  0.000000	  0.000000	  0.000000	  0.000000	  0.000000	  0.000000	  0.000000	  0.000000	  0.000000	  1.000000	  0.000000	

MOTIF 3513 3-AGVSKGTL STREME-3

letter-probability matrix: alength= 20 w= 8 nsites= 17103 E= 2.8e-487
  0.876414	  0.011120	  0.000001	  0.000001	  0.000000	  0.000315	  0.000000	  0.000503	  0.000063	  0.000943	  0.000000	  0.000000	  0.000000	  0.000000	  0.000001	  0.069234	  0.031036	  0.010367	  0.000000	  0.000000	
  0.007917	  0.009361	  0.011749	  0.019377	  0.000000	  0.707674	  0.021361	  0.000000	  0.037005	  0.000315	  0.000440	  0.017466	  0.001257	  0.026953	  0.121631	  0.017492	  0.000000	  0.000001	  0.000000	  0.000000	
  0.058188	  0.036565	  0.000001	  0.000001	  0.000943	  0.002011	  0.000000	  0.045612	  0.000063	  0.004776	  0.018246	  0.000000	  0.000377	  0.000000	  0.000001	  0.007225	  0.057863	  0.768066	  0.000000	  0.000063	
  0.096177	  0.000000	  0.000001	  0.000001	  0.000000	  0.374316	  0.011497	  0.000063	  0.000000	  0.000001	  0.000000	  0.008733	  0.001634	  0.000000	  0.000001	  0.468183	  0.039329	  0.000063	  0.000000	  0.000000	
  0.017807	  0.000000	  0.000063	  0.005278	  0.000252	  0.000063	  0.000189	  0.005341	  0.680161	  0.002703	  0.000943	  0.000503	  0.033047	  0.004838	  0.117385	  0.002116	  0.034581	  0.094731	  0.000000	  0.000000	
  0.172437	  0.000000	  0.010304	  0.031000	  0.000000	  0.203619	  0.002011	  0.001383	  0.026073	  0.020043	  0.013382	  0.001508	  0.154515	  0.076019	  0.091915	  0.058894	  0.123013	  0.013885	  0.000000	  0.000000	
  0.107224	  0.000000	  0.000629	  0.000566	  0.000000	  0.000001	  0.000000	  0.001068	  0.000000	  0.009865	  0.000000	  0.000000	  0.000000	  0.000000	  0.000001	  0.029780	  0.750882	  0.099982	  0.000000	  0.000000	
  0.001006	  0.000000	  0.000001	  0.000126	  0.068543	  0.000315	  0.000000	  0.242722	  0.000000	  0.375212	  0.002890	  0.000000	  0.000063	  0.000000	  0.000001	  0.000000	  0.000000	  0.307799	  0.000000	  0.001320	

MOTIF 3523 24-SLAWRGISGF STREME-24

letter-probability matrix: alength= 20 w= 10 nsites= 2747 E= 6.7e-076
  0.174069	  0.000000	  0.017369	  0.018985	  0.000002	  0.055736	  0.007271	  0.000406	  0.001617	  0.007276	  0.001617	  0.078752	  0.000003	  0.111062	  0.161951	  0.283912	  0.076735	  0.002831	  0.000001	  0.000405	
  0.000008	  0.000000	  0.005658	  0.000004	  0.112677	  0.000004	  0.000001	  0.000002	  0.000001	  0.805291	  0.072695	  0.000001	  0.000003	  0.000002	  0.000005	  0.000003	  0.000003	  0.003639	  0.000001	  0.000001	
  0.697060	  0.024232	  0.000004	  0.000004	  0.000002	  0.020600	  0.000001	  0.092081	  0.000001	  0.030700	  0.029886	  0.000809	  0.000003	  0.004848	  0.000005	  0.076735	  0.004849	  0.018178	  0.000001	  0.000001	
  0.000008	  0.000000	  0.000004	  0.001619	  0.000002	  0.000004	  0.000001	  0.000002	  0.000001	  0.000007	  0.000001	  0.000001	  0.000003	  0.000002	  0.000005	  0.000003	  0.000811	  0.000004	  0.997519	  0.000001	
  0.001220	  0.000000	  0.000408	  0.000004	  0.000002	  0.216469	  0.002828	  0.000002	  0.032310	  0.000007	  0.000001	  0.004847	  0.000003	  0.000002	  0.734211	  0.002426	  0.004849	  0.000004	  0.000001	  0.000405	
  0.000008	  0.000000	  0.000004	  0.000004	  0.000002	  0.937348	  0.000001	  0.062600	  0.000001	  0.000007	  0.000001	  0.000001	  0.000003	  0.000002	  0.000005	  0.000003	  0.000003	  0.000004	  0.000001	  0.000001	
  0.011720	  0.000000	  0.000004	  0.000004	  0.002829	  0.000004	  0.000001	  0.642937	  0.000001	  0.273012	  0.017367	  0.000001	  0.000003	  0.000002	  0.000005	  0.000003	  0.000003	  0.052101	  0.000001	  0.000001	
  0.323091	  0.000000	  0.003235	  0.005658	  0.000002	  0.109448	  0.005251	  0.000002	  0.025444	  0.000007	  0.000001	  0.000001	  0.000003	  0.003637	  0.065026	  0.441011	  0.011311	  0.006870	  0.000001	  0.000001	
  0.026259	  0.000000	  0.005254	  0.000812	  0.000002	  0.548437	  0.163966	  0.004445	  0.005655	  0.000007	  0.000001	  0.007270	  0.000003	  0.006060	  0.133681	  0.086024	  0.007676	  0.003235	  0.000405	  0.000809	
  0.000008	  0.000000	  0.000004	  0.000004	  0.589225	  0.050486	  0.000001	  0.014945	  0.000001	  0.043623	  0.007674	  0.000001	  0.000003	  0.000406	  0.000005	  0.000811	  0.000407	  0.180931	  0.016155	  0.095311	

MOTIF 3525 26-AFRLVFESDLT STREME-26

letter-probability matrix: alength= 20 w= 11 nsites= 2563 E= 1.9e-072
  0.752224	  0.000000	  0.000004	  0.004312	  0.000002	  0.211538	  0.000001	  0.000002	  0.000001	  0.000007	  0.000001	  0.000001	  0.002588	  0.000002	  0.000006	  0.018098	  0.008189	  0.000866	  0.000432	  0.001725	
  0.046538	  0.000000	  0.000004	  0.000004	  0.643219	  0.000004	  0.065486	  0.000002	  0.000001	  0.000007	  0.001725	  0.000001	  0.000003	  0.000002	  0.000006	  0.011204	  0.000003	  0.000005	  0.000001	  0.231784	
  0.000009	  0.000000	  0.000004	  0.001728	  0.000002	  0.001727	  0.000001	  0.000002	  0.006464	  0.000438	  0.000001	  0.000001	  0.000865	  0.000864	  0.970647	  0.009050	  0.006896	  0.001297	  0.000001	  0.000001	
  0.000009	  0.000000	  0.040932	  0.000004	  0.004310	  0.000004	  0.000001	  0.003880	  0.000001	  0.896979	  0.053423	  0.000001	  0.000003	  0.000002	  0.000006	  0.000003	  0.000003	  0.000435	  0.000001	  0.000001	
  0.000440	  0.000000	  0.000004	  0.000004	  0.000002	  0.000004	  0.000001	  0.200766	  0.000001	  0.080140	  0.000001	  0.000001	  0.000003	  0.000002	  0.000006	  0.000003	  0.000003	  0.718616	  0.000001	  0.000001	
  0.000009	  0.000000	  0.000004	  0.000004	  0.992185	  0.000866	  0.000001	  0.000433	  0.000001	  0.001300	  0.000001	  0.000001	  0.000003	  0.000002	  0.000006	  0.000003	  0.000003	  0.000005	  0.001724	  0.003448	
  0.011641	  0.000000	  0.010775	  0.903438	  0.000002	  0.001297	  0.000001	  0.000002	  0.000001	  0.002592	  0.000432	  0.002155	  0.000003	  0.004310	  0.002160	  0.021975	  0.039208	  0.000005	  0.000001	  0.000001	
  0.007764	  0.000000	  0.000004	  0.000004	  0.000002	  0.000004	  0.000001	  0.000002	  0.000001	  0.000007	  0.000001	  0.117185	  0.000434	  0.000002	  0.000006	  0.863370	  0.011204	  0.000005	  0.000001	  0.000001	
  0.000009	  0.000000	  0.940058	  0.001728	  0.000002	  0.014221	  0.000001	  0.000002	  0.000001	  0.000007	  0.000001	  0.000001	  0.043085	  0.000002	  0.000867	  0.000003	  0.000003	  0.000005	  0.000001	  0.000001	
  0.025858	  0.000000	  0.000004	  0.000004	  0.006895	  0.000004	  0.000001	  0.016804	  0.000001	  0.710433	  0.052992	  0.009479	  0.000003	  0.003449	  0.000006	  0.000003	  0.002588	  0.075398	  0.000001	  0.096075	
  0.008625	  0.000000	  0.011206	  0.000004	  0.000864	  0.003451	  0.000863	  0.036192	  0.002586	  0.024995	  0.054716	  0.018957	  0.008189	  0.001295	  0.243420	  0.049548	  0.378265	  0.156824	  0.000001	  0.000001	

MOTIF 3526 VGLVGMAQVSARYWL MEME-12

letter-probability matrix: alength= 20 w= 15 nsites= 2524 E= 3.9e-127
  0.060618	  0.000396	  0.000000	  0.000000	  0.007528	  0.001981	  0.008716	  0.028922	  0.000000	  0.004754	  0.032884	  0.000396	  0.000000	  0.000792	  0.074881	  0.193740	  0.015055	  0.566165	  0.002377	  0.000792	
  0.070523	  0.000396	  0.000396	  0.006735	  0.000000	  0.825674	  0.000396	  0.000000	  0.000000	  0.000396	  0.000000	  0.003170	  0.001981	  0.004358	  0.000000	  0.080428	  0.004754	  0.000792	  0.000000	  0.000000	
  0.000000	  0.000792	  0.000000	  0.000396	  0.003170	  0.000000	  0.001585	  0.011490	  0.000000	  0.906498	  0.043978	  0.002773	  0.000000	  0.000396	  0.003170	  0.000000	  0.002773	  0.022979	  0.000000	  0.000000	
  0.085182	  0.038431	  0.000000	  0.000000	  0.000000	  0.204437	  0.000396	  0.055468	  0.000000	  0.007132	  0.001585	  0.007132	  0.000396	  0.003962	  0.003962	  0.013867	  0.047147	  0.530903	  0.000000	  0.000000	
  0.045166	  0.000000	  0.000000	  0.000396	  0.000000	  0.925911	  0.005547	  0.000000	  0.000396	  0.000000	  0.000000	  0.000396	  0.000000	  0.000396	  0.000396	  0.019017	  0.000000	  0.000396	  0.000000	  0.001981	
  0.147837	  0.004361	  0.000026	  0.000027	  0.003579	  0.001215	  0.000009	  0.118875	  0.000405	  0.244501	  0.272591	  0.001987	  0.000019	  0.004371	  0.000432	  0.009528	  0.033301	  0.109776	  0.008721	  0.038439	
  0.494453	  0.004754	  0.000000	  0.000000	  0.000000	  0.017036	  0.000000	  0.004358	  0.000000	  0.006735	  0.000792	  0.000396	  0.000000	  0.000792	  0.000396	  0.442155	  0.007528	  0.020206	  0.000000	  0.000396	
  0.001981	  0.000000	  0.000000	  0.169968	  0.000000	  0.009905	  0.027338	  0.002377	  0.000792	  0.007528	  0.000396	  0.001189	  0.000000	  0.651347	  0.007924	  0.000396	  0.005943	  0.112916	  0.000000	  0.000000	
  0.014659	  0.000396	  0.110539	  0.003962	  0.041601	  0.015848	  0.002773	  0.061014	  0.000000	  0.008320	  0.004358	  0.003170	  0.000000	  0.009509	  0.001189	  0.024960	  0.114501	  0.582409	  0.000000	  0.000792	
  0.125990	  0.080824	  0.000396	  0.000000	  0.000000	  0.026941	  0.000396	  0.000792	  0.000792	  0.000396	  0.011490	  0.023772	  0.000000	  0.000396	  0.003566	  0.341918	  0.169176	  0.213154	  0.000000	  0.000000	
  0.969493	  0.000000	  0.000000	  0.001585	  0.003566	  0.000000	  0.000000	  0.004754	  0.000000	  0.000000	  0.000000	  0.000000	  0.000000	  0.000000	  0.000396	  0.009113	  0.001189	  0.004358	  0.000000	  0.005547	
  0.000396	  0.000000	  0.000396	  0.000000	  0.000000	  0.005943	  0.000000	  0.001189	  0.000792	  0.000000	  0.001981	  0.000000	  0.000000	  0.068938	  0.903328	  0.004358	  0.003170	  0.008320	  0.001189	  0.000000	
  0.015055	  0.000000	  0.013867	  0.001981	  0.134311	  0.000396	  0.105784	  0.000396	  0.004358	  0.000792	  0.000396	  0.011886	  0.000000	  0.005943	  0.013867	  0.106973	  0.004754	  0.000396	  0.045959	  0.532884	
  0.000000	  0.000000	  0.000000	  0.000000	  0.000000	  0.000396	  0.000000	  0.000000	  0.000000	  0.000396	  0.000000	  0.000000	  0.000000	  0.000792	  0.000792	  0.000000	  0.000000	  0.000000	  0.997623	  0.000000	
  0.017829	  0.000000	  0.000000	  0.001189	  0.002773	  0.000000	  0.000000	  0.023376	  0.000396	  0.888669	  0.013867	  0.000000	  0.000000	  0.001585	  0.000396	  0.005151	  0.006735	  0.037639	  0.000000	  0.000396	

MOTIF 3528 29-STTDNKQR STREME-29

letter-probability matrix: alength= 20 w= 8 nsites= 2652 E= 1.2e-067
  0.052525	  0.000427	  0.001285	  0.006836	  0.000002	  0.050812	  0.000001	  0.000856	  0.001709	  0.000007	  0.000428	  0.000428	  0.001284	  0.000002	  0.008545	  0.734373	  0.139619	  0.000858	  0.000001	  0.000001	
  0.000009	  0.000000	  0.000004	  0.000004	  0.002991	  0.000004	  0.000001	  0.000002	  0.000001	  0.000007	  0.000001	  0.004697	  0.000003	  0.000002	  0.000005	  0.014093	  0.978167	  0.000005	  0.000001	  0.000001	
  0.008121	  0.000000	  0.064902	  0.034161	  0.000002	  0.000858	  0.026046	  0.001283	  0.009394	  0.000861	  0.000428	  0.034158	  0.051238	  0.021777	  0.081982	  0.105035	  0.557612	  0.002139	  0.000001	  0.000001	
  0.000009	  0.000000	  0.935045	  0.044835	  0.000002	  0.000004	  0.003417	  0.003418	  0.000428	  0.003423	  0.000001	  0.002990	  0.000003	  0.000002	  0.000005	  0.002992	  0.000857	  0.002566	  0.000001	  0.000001	
  0.000009	  0.000000	  0.000004	  0.099486	  0.000002	  0.000004	  0.001709	  0.000002	  0.000001	  0.000007	  0.000001	  0.886795	  0.011958	  0.000002	  0.000005	  0.000003	  0.000003	  0.000005	  0.000001	  0.000001	
  0.109737	  0.000000	  0.017082	  0.006409	  0.000002	  0.000858	  0.019214	  0.000002	  0.547790	  0.001288	  0.000001	  0.001282	  0.027328	  0.008114	  0.242091	  0.016654	  0.000003	  0.000005	  0.000428	  0.001709	
  0.025199	  0.000000	  0.024341	  0.131935	  0.001283	  0.004701	  0.005552	  0.002137	  0.021349	  0.277531	  0.007260	  0.014517	  0.000003	  0.411591	  0.043128	  0.006834	  0.014520	  0.007690	  0.000001	  0.000428	
  0.000009	  0.000000	  0.000004	  0.000004	  0.000002	  0.000004	  0.000001	  0.000002	  0.000001	  0.000007	  0.000001	  0.000001	  0.000003	  0.000002	  0.999944	  0.000003	  0.000003	  0.000005	  0.000001	  0.000001	

MOTIF 3531 CAEAISDVIAEDTGL MEME-16

letter-probability matrix: alength= 20 w= 15 nsites= 1986 E= 5.8e-093
  0.000504	  0.847432	  0.000000	  0.000000	  0.050856	  0.000000	  0.000000	  0.010574	  0.000000	  0.005539	  0.005035	  0.000000	  0.000000	  0.000000	  0.000000	  0.059919	  0.009567	  0.005539	  0.000000	  0.005035	
  0.573515	  0.000000	  0.000000	  0.000000	  0.000000	  0.006546	  0.000000	  0.170191	  0.000000	  0.000000	  0.003021	  0.000000	  0.000000	  0.000000	  0.000504	  0.009567	  0.079557	  0.157100	  0.000000	  0.000000	
  0.152064	  0.000000	  0.359517	  0.372608	  0.000504	  0.007049	  0.001511	  0.000000	  0.014602	  0.001511	  0.000000	  0.004532	  0.000000	  0.018630	  0.016616	  0.026183	  0.018127	  0.006546	  0.000000	  0.000000	
  0.818228	  0.000000	  0.001007	  0.012588	  0.000504	  0.001511	  0.000000	  0.001511	  0.003021	  0.061430	  0.079053	  0.000000	  0.000000	  0.003021	  0.002014	  0.008056	  0.003021	  0.005035	  0.000000	  0.000000	
  0.012085	  0.004028	  0.000000	  0.000000	  0.001007	  0.000000	  0.000000	  0.540282	  0.000000	  0.009063	  0.008056	  0.000000	  0.000000	  0.000000	  0.000000	  0.000000	  0.002014	  0.423464	  0.000000	  0.000000	
  0.266868	  0.057905	  0.000000	  0.000000	  0.200403	  0.036254	  0.006546	  0.000000	  0.000000	  0.000000	  0.000000	  0.000000	  0.000000	  0.000000	  0.002518	  0.290534	  0.106747	  0.000000	  0.000000	  0.032226	
  0.171702	  0.000000	  0.331823	  0.269889	  0.000504	  0.061430	  0.018127	  0.000000	  0.022659	  0.001511	  0.000000	  0.001007	  0.004028	  0.061430	  0.040785	  0.002518	  0.006042	  0.006546	  0.000000	  0.000000	
  0.028197	  0.000504	  0.000000	  0.000000	  0.000504	  0.000000	  0.000000	  0.030211	  0.000000	  0.250755	  0.000000	  0.000504	  0.000000	  0.000000	  0.002518	  0.000000	  0.108258	  0.578550	  0.000000	  0.000000	
  0.000000	  0.000000	  0.000000	  0.000000	  0.000000	  0.000000	  0.000000	  0.842900	  0.000000	  0.002518	  0.000000	  0.000000	  0.000000	  0.000000	  0.000000	  0.000000	  0.000000	  0.154582	  0.000000	  0.000000	
  0.446123	  0.000000	  0.000000	  0.004532	  0.000000	  0.004532	  0.021148	  0.057905	  0.004028	  0.000000	  0.040785	  0.000504	  0.000000	  0.046324	  0.054381	  0.242699	  0.055388	  0.021652	  0.000000	  0.000000	
  0.135952	  0.000000	  0.046324	  0.406848	  0.000000	  0.051360	  0.113797	  0.023162	  0.002014	  0.017623	  0.001007	  0.019134	  0.000000	  0.036254	  0.035247	  0.087110	  0.019637	  0.004532	  0.000000	  0.000000	
  0.000000	  0.000000	  0.982377	  0.014099	  0.000000	  0.000000	  0.000000	  0.000504	  0.000000	  0.000000	  0.000000	  0.000504	  0.000000	  0.001511	  0.000000	  0.000504	  0.000504	  0.000000	  0.000000	  0.000000	
  0.068983	  0.000000	  0.000000	  0.000000	  0.000000	  0.000000	  0.000000	  0.000000	  0.000000	  0.000000	  0.000000	  0.000000	  0.000000	  0.000000	  0.000000	  0.245217	  0.685801	  0.000000	  0.000000	  0.000000	
  0.008056	  0.000000	  0.043303	  0.003021	  0.000000	  0.831319	  0.001511	  0.000000	  0.059416	  0.000000	  0.000504	  0.010574	  0.000504	  0.007553	  0.005035	  0.028701	  0.000504	  0.000000	  0.000000	  0.000000	
  0.037764	  0.035247	  0.000000	  0.000000	  0.008056	  0.002518	  0.000000	  0.025680	  0.000000	  0.791037	  0.010574	  0.000000	  0.000000	  0.007553	  0.000504	  0.006042	  0.001511	  0.071501	  0.000000	  0.002014	

MOTIF 3618 211-RPISKDDAVEGTV STREME-211

letter-probability matrix: alength= 20 w= 13 nsites= 361 E= 9.3e-006
  0.000061	  0.000003	  0.000028	  0.000029	  0.000015	  0.000029	  0.000009	  0.000017	  0.110410	  0.000052	  0.000009	  0.000007	  0.000021	  0.000014	  0.889208	  0.000021	  0.000022	  0.000032	  0.000005	  0.000009	
  0.009012	  0.000003	  0.000028	  0.000029	  0.000015	  0.000029	  0.005977	  0.000017	  0.000009	  0.000052	  0.000009	  0.000007	  0.981688	  0.000014	  0.000038	  0.000021	  0.003006	  0.000032	  0.000005	  0.000009	
  0.000061	  0.000003	  0.000028	  0.000029	  0.002999	  0.000029	  0.000009	  0.829511	  0.000009	  0.044809	  0.002993	  0.000007	  0.000021	  0.000014	  0.000038	  0.000021	  0.000022	  0.119383	  0.000005	  0.000009	
  0.023931	  0.000003	  0.173088	  0.014948	  0.000015	  0.003013	  0.000009	  0.000017	  0.000009	  0.003036	  0.000009	  0.000007	  0.080583	  0.000014	  0.003022	  0.662422	  0.035827	  0.000032	  0.000005	  0.000009	
  0.000061	  0.000003	  0.000028	  0.000029	  0.000015	  0.000029	  0.000009	  0.000017	  0.945871	  0.000052	  0.002993	  0.000007	  0.000021	  0.002998	  0.047779	  0.000021	  0.000022	  0.000032	  0.000005	  0.000009	
  0.176104	  0.000003	  0.232764	  0.199943	  0.000015	  0.000029	  0.059685	  0.000017	  0.002993	  0.000052	  0.000009	  0.029844	  0.000021	  0.092512	  0.020925	  0.173081	  0.003006	  0.005999	  0.000005	  0.002993	
  0.119412	  0.002987	  0.635576	  0.074624	  0.000015	  0.000029	  0.000009	  0.003001	  0.000009	  0.000052	  0.000009	  0.005974	  0.000021	  0.011950	  0.000038	  0.020907	  0.110422	  0.014951	  0.000005	  0.000009	
  0.993663	  0.000003	  0.000028	  0.000029	  0.000015	  0.000029	  0.000009	  0.000017	  0.000009	  0.000052	  0.000009	  0.000007	  0.000021	  0.000014	  0.000038	  0.000021	  0.000022	  0.005999	  0.000005	  0.000009	
  0.003044	  0.000003	  0.000028	  0.000029	  0.000015	  0.000029	  0.000009	  0.047758	  0.000009	  0.000052	  0.000009	  0.000007	  0.000021	  0.000014	  0.000038	  0.000021	  0.000022	  0.948877	  0.000005	  0.000009	
  0.056753	  0.000003	  0.399856	  0.501306	  0.000015	  0.000029	  0.000009	  0.000017	  0.002993	  0.000052	  0.002993	  0.035812	  0.000021	  0.000014	  0.000038	  0.000021	  0.000022	  0.000032	  0.000005	  0.000009	
  0.038850	  0.000003	  0.000028	  0.000029	  0.000015	  0.751944	  0.000009	  0.008969	  0.000009	  0.003036	  0.005977	  0.005974	  0.000021	  0.000014	  0.000038	  0.000021	  0.179049	  0.005999	  0.000005	  0.000009	
  0.017963	  0.000003	  0.000028	  0.000029	  0.000015	  0.000029	  0.000009	  0.005985	  0.000009	  0.000052	  0.000009	  0.000007	  0.000021	  0.000014	  0.000038	  0.000021	  0.966770	  0.008983	  0.000005	  0.000009	
  0.053769	  0.000003	  0.000028	  0.000029	  0.002999	  0.000029	  0.000009	  0.000017	  0.000009	  0.000052	  0.000009	  0.000007	  0.000021	  0.000014	  0.000038	  0.005989	  0.003006	  0.933958	  0.000005	  0.000009	

MOTIF 3707 295-FVDRGYHA STREME-295

letter-probability matrix: alength= 20 w= 8 nsites= 186 E= 9.7e-003
  0.000122	  0.000007	  0.000057	  0.000059	  0.999161	  0.000058	  0.000019	  0.000035	  0.000019	  0.000105	  0.000018	  0.000013	  0.000042	  0.000029	  0.000078	  0.000042	  0.000044	  0.000064	  0.000010	  0.000018	
  0.078368	  0.000007	  0.000057	  0.000059	  0.000030	  0.000058	  0.000019	  0.000035	  0.000019	  0.000105	  0.000018	  0.000013	  0.000042	  0.000029	  0.000078	  0.018099	  0.000044	  0.902894	  0.000010	  0.000018	
  0.048273	  0.000007	  0.764453	  0.072285	  0.000030	  0.000058	  0.000019	  0.000035	  0.000019	  0.000105	  0.000018	  0.048164	  0.000042	  0.000029	  0.000078	  0.048193	  0.012082	  0.000064	  0.000010	  0.006037	
  0.000122	  0.000007	  0.000057	  0.000059	  0.000030	  0.006077	  0.174566	  0.000035	  0.000019	  0.000105	  0.000018	  0.000013	  0.006061	  0.078274	  0.686228	  0.048193	  0.000044	  0.000064	  0.000010	  0.000018	
  0.000122	  0.000007	  0.000057	  0.000059	  0.000030	  0.999190	  0.000019	  0.000035	  0.000019	  0.000105	  0.000018	  0.000013	  0.000042	  0.000029	  0.000078	  0.000042	  0.000044	  0.000064	  0.000010	  0.000018	
  0.000122	  0.000007	  0.000057	  0.000059	  0.024105	  0.000058	  0.000019	  0.000035	  0.000019	  0.000105	  0.000018	  0.000013	  0.000042	  0.000029	  0.000078	  0.000042	  0.000044	  0.000064	  0.000010	  0.975074	
  0.066330	  0.000007	  0.000057	  0.000059	  0.000030	  0.000058	  0.932943	  0.000035	  0.000019	  0.000105	  0.000018	  0.000013	  0.000042	  0.000029	  0.000078	  0.000042	  0.000044	  0.000064	  0.000010	  0.000018	
  0.969160	  0.000007	  0.000057	  0.000059	  0.000030	  0.000058	  0.012057	  0.000035	  0.000019	  0.000105	  0.000018	  0.000013	  0.000042	  0.000029	  0.000078	  0.018099	  0.000044	  0.000064	  0.000010	  0.000018	
