# Supplementary material for: Conserved Motifs in the Ligand-Binding Domain of TetR Family Regulators: Identification and Analysis
Source: Comput Struct Biotechnol J. 2026 May 15;35(1):0100. doi: 10.34133/csbj.0100 (PMC13176608; doi:10.34133/csbj.0100)
Supplement: Supplementary 1 — Data S1 to S4 Figs. S1 to S13 [file csbj.0100.f1.zip › Data_S4.meme]

********************************************************************************
XSTREME - Motif Discovery and Enrichment Analysis
********************************************************************************
MEME version 5.5.4 (Fri Jun 16 12:19:08 2023 -0700)

For further information on how to interpret these results please access https://meme-suite.org/meme.
To get a copy of the MEME Suite software please access https://meme-suite.org.

********************************************************************************


********************************************************************************
REFERENCE
********************************************************************************
If you use this program in your research, please cite:

Charles E. Grant and Timothy L. Bailey, "XSTREME: comprehensive motif analysis of biological sequence datasets",
BioRxiv, September 3, 2021.
********************************************************************************


ALPHABET= ACDEFGHIKLMNPQRSTVWY

Background letter frequencies (from file `Tetr_FamA-xstreme/background'):
A 0.09445 C 0.00414 D 0.06283 E 0.08158 F 0.05547 G 0.05745 H 0.02306 I 0.06427 K 0.04968 L 0.11060 M 0.03231 N 0.03037 P 0.03256 Q 0.03379 R 0.06441 S 0.05238 T 0.04354 V 0.05909 W 0.00932 Y 0.03869
 
MOTIF FadR-1 64-EDILISLFZE STREME-64

letter-probability matrix: alength= 20 w= 10 nsites= 813 E= 1.3e-018
  0.004181	  0.000002	  0.094437	  0.891506	  0.002788	  0.000009	  0.000005	  0.000014	  0.001400	  0.001412	  0.000006	  0.000008	  0.000006	  0.000009	  0.000011	  0.000011	  0.000009	  0.001400	  0.000002	  0.002785	
  0.001404	  0.000002	  0.955376	  0.020847	  0.000011	  0.000009	  0.016668	  0.000014	  0.000012	  0.000023	  0.000006	  0.001396	  0.000006	  0.000009	  0.000011	  0.004177	  0.000009	  0.000012	  0.000002	  0.000008	
  0.000015	  0.000002	  0.000012	  0.000017	  0.000011	  0.000009	  0.000005	  0.847067	  0.000012	  0.073620	  0.005560	  0.000008	  0.000006	  0.000009	  0.000011	  0.000011	  0.000009	  0.073608	  0.000002	  0.000008	
  0.000015	  0.000002	  0.000012	  0.000017	  0.001399	  0.000009	  0.000005	  0.000014	  0.000012	  0.987325	  0.000006	  0.000008	  0.000006	  0.000009	  0.000011	  0.000011	  0.000009	  0.011120	  0.000002	  0.000008	
  0.008347	  0.000002	  0.000012	  0.000017	  0.000011	  0.000009	  0.000005	  0.777636	  0.000012	  0.004189	  0.000006	  0.000008	  0.000006	  0.000009	  0.000011	  0.000011	  0.023615	  0.186085	  0.000002	  0.000008	
  0.004181	  0.005556	  0.001400	  0.000017	  0.000011	  0.006952	  0.002782	  0.000014	  0.026395	  0.000023	  0.000006	  0.000008	  0.000006	  0.004175	  0.040281	  0.891499	  0.016672	  0.000012	  0.000002	  0.000008	
  0.000015	  0.000002	  0.000012	  0.000017	  0.000011	  0.000009	  0.000005	  0.027786	  0.000012	  0.719324	  0.013892	  0.000008	  0.000006	  0.000009	  0.000011	  0.004177	  0.000009	  0.234687	  0.000002	  0.000008	
  0.000015	  0.000002	  0.000012	  0.000017	  0.976204	  0.000009	  0.000005	  0.004180	  0.000012	  0.012521	  0.000006	  0.000008	  0.000006	  0.000009	  0.000011	  0.000011	  0.000009	  0.006955	  0.000002	  0.000008	
  0.002792	  0.000002	  0.009732	  0.223584	  0.000011	  0.000009	  0.023611	  0.027786	  0.094437	  0.000023	  0.000006	  0.084713	  0.000006	  0.380488	  0.116655	  0.020840	  0.013895	  0.000012	  0.000002	  0.001396	
  0.012513	  0.000002	  0.083328	  0.822075	  0.000011	  0.000009	  0.000005	  0.000014	  0.009732	  0.002801	  0.000006	  0.011116	  0.000006	  0.019450	  0.000011	  0.012509	  0.006952	  0.019452	  0.000002	  0.000008	

MOTIF FadR-2 LAIVTQLELRQSNKE MEME-46

letter-probability matrix: alength= 20 w= 15 nsites= 1373 E= 1.3e-032
  0.007283	  0.000000	  0.000000	  0.000728	  0.018208	  0.000000	  0.000000	  0.008012	  0.000000	  0.868172	  0.070648	  0.000000	  0.000000	  0.006555	  0.000000	  0.000000	  0.002185	  0.013110	  0.002185	  0.002913	
  0.958485	  0.000000	  0.000000	  0.000000	  0.000000	  0.006555	  0.000000	  0.005827	  0.000000	  0.000000	  0.000000	  0.000000	  0.000000	  0.000000	  0.000000	  0.018208	  0.003642	  0.007283	  0.000000	  0.000000	
  0.025492	  0.000000	  0.000728	  0.184268	  0.020393	  0.000728	  0.015295	  0.379461	  0.030590	  0.026220	  0.024035	  0.005098	  0.000000	  0.015295	  0.010197	  0.008012	  0.062637	  0.144210	  0.000000	  0.047342	
  0.000000	  0.002913	  0.000000	  0.000000	  0.016752	  0.000000	  0.000000	  0.030590	  0.000000	  0.026220	  0.002185	  0.000000	  0.000000	  0.000000	  0.000000	  0.000000	  0.000000	  0.921340	  0.000000	  0.000000	
  0.003642	  0.000000	  0.000000	  0.000000	  0.104880	  0.000000	  0.000000	  0.111435	  0.000000	  0.091042	  0.031318	  0.000728	  0.000000	  0.000000	  0.000000	  0.004370	  0.610342	  0.039330	  0.000000	  0.002913	
  0.000728	  0.000728	  0.000000	  0.005098	  0.000000	  0.005098	  0.005827	  0.009468	  0.000000	  0.008740	  0.001457	  0.000000	  0.000000	  0.925710	  0.000728	  0.002913	  0.031318	  0.002185	  0.000000	  0.000000	
  0.000000	  0.000000	  0.000000	  0.000000	  0.002185	  0.000000	  0.000000	  0.250546	  0.000000	  0.469046	  0.017480	  0.000000	  0.000000	  0.000000	  0.000000	  0.000000	  0.014567	  0.246176	  0.000000	  0.000000	
  0.000000	  0.000000	  0.000000	  0.966497	  0.000000	  0.000000	  0.008740	  0.001457	  0.000000	  0.000000	  0.000000	  0.010197	  0.000000	  0.013110	  0.000000	  0.000000	  0.000000	  0.000000	  0.000000	  0.000000	
  0.000000	  0.000000	  0.000000	  0.000000	  0.002913	  0.000000	  0.000000	  0.009468	  0.000000	  0.941733	  0.012382	  0.000000	  0.000000	  0.001457	  0.000000	  0.006555	  0.008012	  0.017480	  0.000000	  0.000000	
  0.000000	  0.000000	  0.000000	  0.000000	  0.000728	  0.000000	  0.000000	  0.000000	  0.000000	  0.000000	  0.000000	  0.000000	  0.000000	  0.000000	  0.999272	  0.000000	  0.000000	  0.000000	  0.000000	  0.000000	
  0.001457	  0.000000	  0.000000	  0.000728	  0.000000	  0.035688	  0.025492	  0.000000	  0.000000	  0.002185	  0.000000	  0.000000	  0.000000	  0.924982	  0.002913	  0.005827	  0.000728	  0.000000	  0.000000	  0.000000	
  0.012382	  0.001457	  0.000000	  0.000000	  0.000000	  0.034960	  0.000000	  0.009468	  0.000000	  0.000728	  0.000000	  0.003642	  0.012382	  0.000000	  0.000000	  0.868900	  0.051712	  0.004370	  0.000000	  0.000000	
  0.045157	  0.000000	  0.081573	  0.006555	  0.000000	  0.012382	  0.029862	  0.016752	  0.013838	  0.005098	  0.000728	  0.525127	  0.001457	  0.023307	  0.013838	  0.145666	  0.074290	  0.003642	  0.000000	  0.000728	
  0.013110	  0.000000	  0.001457	  0.004370	  0.002185	  0.001457	  0.016023	  0.029133	  0.517844	  0.117990	  0.002913	  0.002913	  0.094683	  0.060452	  0.083030	  0.013838	  0.024035	  0.005827	  0.000000	  0.008740	
  0.036417	  0.000000	  0.152950	  0.322651	  0.302986	  0.002185	  0.002185	  0.013838	  0.021850	  0.034960	  0.003642	  0.007283	  0.000728	  0.013838	  0.017480	  0.033503	  0.010197	  0.020393	  0.001457	  0.001457	
  
MOTIF FadR-3 123-INEVLKGYL STREME-123

letter-probability matrix: alength= 20 w= 9 nsites= 691 E= 2.0e-011
  0.000017	  0.000002	  0.000013	  0.000020	  0.014227	  0.000010	  0.000005	  0.965041	  0.000013	  0.003185	  0.000007	  0.000009	  0.000007	  0.000010	  0.000013	  0.000013	  0.000010	  0.017387	  0.000002	  0.000009	
  0.014232	  0.000002	  0.000013	  0.045823	  0.025283	  0.023701	  0.000005	  0.000016	  0.000013	  0.000026	  0.000007	  0.844998	  0.000007	  0.000010	  0.001592	  0.014227	  0.000010	  0.007910	  0.015797	  0.006327	
  0.058456	  0.000002	  0.137423	  0.540181	  0.000012	  0.026860	  0.006323	  0.000016	  0.030022	  0.000026	  0.004745	  0.075821	  0.000007	  0.033178	  0.000013	  0.048974	  0.037916	  0.000013	  0.000002	  0.000009	
  0.001597	  0.000002	  0.000013	  0.000020	  0.003171	  0.007907	  0.000005	  0.259041	  0.000013	  0.031615	  0.001586	  0.000009	  0.000007	  0.000010	  0.000013	  0.000013	  0.004748	  0.682322	  0.000002	  0.007906	
  0.000017	  0.000002	  0.000013	  0.000020	  0.000012	  0.000010	  0.000005	  0.014231	  0.000013	  0.985584	  0.000007	  0.000009	  0.000007	  0.000010	  0.000013	  0.000013	  0.000010	  0.000013	  0.000002	  0.000009	
  0.000017	  0.000002	  0.004751	  0.001599	  0.000012	  0.000010	  0.001585	  0.000016	  0.867114	  0.000026	  0.000007	  0.000009	  0.000007	  0.006328	  0.110572	  0.000013	  0.006328	  0.001593	  0.000002	  0.000009	
  0.003176	  0.000002	  0.036340	  0.164279	  0.001591	  0.456462	  0.009482	  0.000016	  0.004752	  0.000026	  0.006324	  0.028438	  0.246396	  0.012646	  0.011069	  0.012648	  0.003169	  0.003172	  0.000002	  0.000009	
  0.004755	  0.000002	  0.000013	  0.011076	  0.000012	  0.000010	  0.001585	  0.003175	  0.000013	  0.000026	  0.000007	  0.004747	  0.000007	  0.001590	  0.000013	  0.011069	  0.097934	  0.004751	  0.000002	  0.859213	
  0.000017	  0.000002	  0.000013	  0.001599	  0.034759	  0.000010	  0.000005	  0.004755	  0.000013	  0.856072	  0.080557	  0.001588	  0.000007	  0.000010	  0.000013	  0.000013	  0.001589	  0.015807	  0.000002	  0.003168
  
MOTIF FadR-4 15-MIFGAJDET STREME-15

letter-probability matrix: alength= 20 w= 9 nsites= 2263 E= 2.0e-050
  0.188092	  0.020633	  0.000004	  0.000486	  0.050864	  0.008160	  0.000002	  0.082053	  0.000004	  0.122840	  0.405444	  0.000003	  0.000002	  0.000003	  0.000004	  0.058061	  0.008160	  0.055183	  0.000001	  0.000003	
  0.000005	  0.000960	  0.000004	  0.000006	  0.081572	  0.000003	  0.000002	  0.545553	  0.000004	  0.199131	  0.010078	  0.000003	  0.000002	  0.000003	  0.000004	  0.000004	  0.000963	  0.109401	  0.000001	  0.052302	
  0.000005	  0.000001	  0.000004	  0.001925	  0.655908	  0.000003	  0.000002	  0.083492	  0.000964	  0.132437	  0.001921	  0.000003	  0.000002	  0.006720	  0.000004	  0.080133	  0.000003	  0.009120	  0.016794	  0.010559	
  0.027355	  0.000480	  0.006721	  0.000006	  0.000004	  0.965387	  0.000002	  0.000005	  0.000004	  0.000008	  0.000002	  0.000003	  0.000002	  0.000003	  0.000004	  0.000004	  0.000003	  0.000004	  0.000001	  0.000003	
  0.387215	  0.000001	  0.000004	  0.000006	  0.000004	  0.029752	  0.000002	  0.009601	  0.000004	  0.000008	  0.154502	  0.000003	  0.000002	  0.000003	  0.000004	  0.053263	  0.347388	  0.018237	  0.000001	  0.000003	
  0.000005	  0.000001	  0.000004	  0.000006	  0.000483	  0.000003	  0.000002	  0.228876	  0.000004	  0.413607	  0.184730	  0.000003	  0.000002	  0.000003	  0.000004	  0.000004	  0.002882	  0.169378	  0.000001	  0.000003	
  0.000005	  0.000001	  0.677980	  0.014880	  0.000483	  0.000003	  0.000002	  0.007682	  0.000004	  0.000968	  0.000002	  0.297487	  0.000002	  0.000003	  0.000004	  0.000004	  0.000003	  0.000004	  0.000001	  0.000483	
  0.015359	  0.000001	  0.004322	  0.645835	  0.001923	  0.065258	  0.000002	  0.000005	  0.000004	  0.000488	  0.000002	  0.000003	  0.003841	  0.051343	  0.050864	  0.000004	  0.000003	  0.000964	  0.158339	  0.001442	
  0.068618	  0.000001	  0.000004	  0.000006	  0.004802	  0.000003	  0.000002	  0.138671	  0.000004	  0.112284	  0.132910	  0.001442	  0.000002	  0.000003	  0.000004	  0.023994	  0.275896	  0.241350	  0.000001	  0.000003		
 
MOTIF Tetr-1 DREALLAALAAZGFE MEME-16

letter-probability matrix: alength= 20 w= 15 nsites= 3132 E= 1.6e-077
  0.009898	  0.000000	  0.609515	  0.002874	  0.000639	  0.132184	  0.011814	  0.000000	  0.000319	  0.002235	  0.000000	  0.078225	  0.003193	  0.003193	  0.000958	  0.063857	  0.073436	  0.000958	  0.005109	  0.001596	
  0.011494	  0.000000	  0.000319	  0.000319	  0.001277	  0.003512	  0.061941	  0.007344	  0.386973	  0.030971	  0.007982	  0.000958	  0.000000	  0.003512	  0.460089	  0.004470	  0.003512	  0.011175	  0.000000	  0.004151	
  0.131545	  0.003512	  0.189974	  0.250000	  0.000000	  0.009259	  0.006705	  0.000319	  0.010536	  0.027778	  0.001277	  0.037037	  0.004470	  0.156130	  0.081098	  0.036398	  0.048531	  0.005109	  0.000000	  0.000319	
  0.519796	  0.000958	  0.080779	  0.046296	  0.000319	  0.228927	  0.008621	  0.000319	  0.000958	  0.000639	  0.002554	  0.003193	  0.000319	  0.011494	  0.006066	  0.072797	  0.012133	  0.003831	  0.000000	  0.000000	
  0.001596	  0.002554	  0.000319	  0.000639	  0.007663	  0.000319	  0.000000	  0.063538	  0.000319	  0.853768	  0.011814	  0.000319	  0.000000	  0.004151	  0.000639	  0.000000	  0.001596	  0.049808	  0.000639	  0.000319	
  0.006386	  0.000000	  0.004789	  0.027778	  0.060983	  0.000000	  0.000958	  0.089719	  0.002874	  0.674649	  0.027458	  0.000000	  0.000000	  0.001277	  0.005747	  0.003831	  0.002554	  0.082375	  0.000958	  0.007663	
  0.245530	  0.015326	  0.143359	  0.031928	  0.000958	  0.037356	  0.009579	  0.007024	  0.004470	  0.016284	  0.002235	  0.012771	  0.000000	  0.003193	  0.023946	  0.184227	  0.243295	  0.017880	  0.000000	  0.000639	
  0.795977	  0.012771	  0.007982	  0.109834	  0.001596	  0.005428	  0.001916	  0.004470	  0.000639	  0.003831	  0.003193	  0.000319	  0.000319	  0.001596	  0.001596	  0.012133	  0.011494	  0.023308	  0.000639	  0.000958	
  0.033844	  0.011814	  0.000000	  0.000000	  0.009898	  0.000319	  0.000000	  0.158046	  0.000000	  0.415390	  0.012452	  0.000000	  0.000000	  0.000000	  0.000000	  0.000000	  0.001277	  0.355683	  0.000319	  0.000958	
  0.842273	  0.006705	  0.000000	  0.000319	  0.001596	  0.008940	  0.008940	  0.014368	  0.001277	  0.005747	  0.003193	  0.003831	  0.000000	  0.001277	  0.040230	  0.023308	  0.008940	  0.029055	  0.000000	  0.000000	
  0.293742	  0.002235	  0.040230	  0.115581	  0.000958	  0.016284	  0.007982	  0.040868	  0.015645	  0.087803	  0.004789	  0.004470	  0.000319	  0.028736	  0.113985	  0.013729	  0.133461	  0.079183	  0.000000	  0.000000	
  0.109515	  0.000639	  0.058748	  0.330779	  0.001596	  0.016603	  0.017880	  0.005747	  0.008621	  0.025543	  0.000639	  0.023627	  0.000000	  0.189974	  0.093231	  0.043742	  0.026501	  0.042146	  0.001277	  0.003193	
  0.054278	  0.004470	  0.000319	  0.000319	  0.001277	  0.896232	  0.000319	  0.005747	  0.000319	  0.000319	  0.000319	  0.000000	  0.000639	  0.001596	  0.000639	  0.012771	  0.001277	  0.007663	  0.010536	  0.000958	
  0.003193	  0.003512	  0.000319	  0.000000	  0.674968	  0.000639	  0.014368	  0.001916	  0.000000	  0.057471	  0.011814	  0.002554	  0.000000	  0.006705	  0.000639	  0.001916	  0.000958	  0.001277	  0.031928	  0.185824	
  0.116858	  0.002235	  0.129949	  0.223180	  0.001277	  0.039272	  0.022989	  0.008621	  0.014687	  0.016922	  0.007663	  0.032248	  0.002874	  0.051724	  0.194444	  0.041507	  0.067050	  0.024266	  0.000319	  0.001916	
  
MOTIF TetR-2 140-NHTHSVPRAG STREME-140

letter-probability matrix: alength= 20 w= 10 nsites= 374 E= 4.1e-007
  0.000066	  0.000002	  0.000029	  0.003115	  0.009271	  0.018544	  0.243731	  0.000016	  0.000009	  0.000053	  0.000011	  0.428829	  0.000022	  0.000014	  0.228328	  0.037043	  0.000022	  0.000028	  0.000006	  0.030862	
  0.027831	  0.000002	  0.000029	  0.000030	  0.006186	  0.006203	  0.940952	  0.003101	  0.012349	  0.000053	  0.000011	  0.000007	  0.003107	  0.000014	  0.000035	  0.000022	  0.000022	  0.000028	  0.000006	  0.000012	
  0.009321	  0.000002	  0.240662	  0.003115	  0.000016	  0.033969	  0.000013	  0.003101	  0.000009	  0.000053	  0.000011	  0.003093	  0.000022	  0.000014	  0.009290	  0.012362	  0.681817	  0.003113	  0.000006	  0.000012	
  0.206764	  0.000002	  0.000029	  0.006200	  0.000016	  0.006203	  0.623192	  0.000016	  0.000009	  0.000053	  0.000011	  0.000007	  0.006192	  0.003099	  0.089501	  0.000022	  0.000022	  0.003113	  0.000006	  0.055543	
  0.043256	  0.000002	  0.009284	  0.006200	  0.132673	  0.006203	  0.000013	  0.000016	  0.000009	  0.000053	  0.000011	  0.018518	  0.030872	  0.000014	  0.067906	  0.675647	  0.009277	  0.000028	  0.000006	  0.000012	
  0.012406	  0.129574	  0.000029	  0.000030	  0.000016	  0.000033	  0.000013	  0.018526	  0.000009	  0.342494	  0.043201	  0.000007	  0.000022	  0.012354	  0.000035	  0.003107	  0.064808	  0.373318	  0.000006	  0.000012	
  0.000066	  0.000002	  0.000029	  0.000030	  0.000016	  0.000033	  0.000013	  0.000016	  0.000009	  0.000053	  0.000011	  0.000007	  0.999577	  0.000014	  0.000035	  0.000022	  0.000022	  0.000028	  0.000006	  0.000012	
  0.074107	  0.000002	  0.000029	  0.003115	  0.012356	  0.000033	  0.000013	  0.000016	  0.040114	  0.203666	  0.000011	  0.000007	  0.015447	  0.015439	  0.589279	  0.012362	  0.000022	  0.033963	  0.000006	  0.000012	
  0.431972	  0.000002	  0.043220	  0.172792	  0.000016	  0.000033	  0.000013	  0.000016	  0.000009	  0.006224	  0.000011	  0.000007	  0.302356	  0.006184	  0.000035	  0.003107	  0.006192	  0.027793	  0.000006	  0.000012	
  0.000066	  0.000002	  0.410340	  0.012370	  0.000016	  0.543001	  0.000013	  0.000016	  0.000009	  0.000053	  0.000011	  0.003093	  0.000022	  0.000014	  0.000035	  0.009277	  0.021617	  0.000028	  0.000006	  0.000012	
 
MOTIF TetR-3 ALLAHRDGARVVAGT MEME-11

letter-probability matrix: alength= 20 w= 15 nsites= 3708 E= 4.9e-115
  0.648867	  0.030744	  0.000270	  0.031553	  0.003506	  0.014563	  0.013754	  0.007282	  0.001618	  0.016451	  0.023732	  0.000270	  0.000000	  0.003236	  0.034250	  0.035599	  0.083333	  0.049622	  0.000270	  0.001079	
  0.004854	  0.000270	  0.000539	  0.000000	  0.023463	  0.000270	  0.000539	  0.007012	  0.000000	  0.808792	  0.114617	  0.000000	  0.000270	  0.000000	  0.000539	  0.000539	  0.001079	  0.012675	  0.000270	  0.024272	
  0.008670	  0.001350	  0.000017	  0.000288	  0.012415	  0.001369	  0.003244	  0.007561	  0.017265	  0.882179	  0.005400	  0.005129	  0.000013	  0.001357	  0.024023	  0.003519	  0.019161	  0.007029	  0.000004	  0.000007	
  0.454693	  0.002427	  0.008360	  0.008091	  0.000000	  0.084412	  0.001348	  0.001079	  0.009709	  0.017260	  0.021036	  0.003506	  0.000539	  0.016721	  0.101942	  0.233279	  0.028587	  0.003506	  0.000000	  0.003506	
  0.003236	  0.007012	  0.000539	  0.000270	  0.008091	  0.000000	  0.412352	  0.011866	  0.003236	  0.003506	  0.000000	  0.001618	  0.000000	  0.011327	  0.103020	  0.002697	  0.009439	  0.058792	  0.010518	  0.352481	
  0.001348	  0.000000	  0.001348	  0.000270	  0.000000	  0.001348	  0.004854	  0.000270	  0.012945	  0.000539	  0.000000	  0.001618	  0.037487	  0.001888	  0.874326	  0.000539	  0.059871	  0.001348	  0.000000	  0.000000	
  0.000000	  0.000000	  0.980852	  0.004045	  0.000000	  0.004315	  0.000270	  0.000270	  0.000000	  0.000809	  0.000000	  0.001888	  0.000000	  0.004854	  0.000000	  0.001348	  0.000270	  0.000809	  0.000270	  0.000000	
  0.041262	  0.000000	  0.001079	  0.000270	  0.000000	  0.887540	  0.000000	  0.009978	  0.000000	  0.006742	  0.018878	  0.000270	  0.000270	  0.000000	  0.000270	  0.022384	  0.002697	  0.008091	  0.000270	  0.000000	
  0.931499	  0.000809	  0.000270	  0.001348	  0.000270	  0.037217	  0.000000	  0.001348	  0.000270	  0.000000	  0.000270	  0.000000	  0.006203	  0.000000	  0.000270	  0.007551	  0.000539	  0.011597	  0.000270	  0.000270	
  0.022114	  0.000809	  0.029396	  0.274272	  0.000809	  0.001079	  0.002157	  0.000539	  0.158037	  0.018878	  0.003776	  0.000539	  0.001348	  0.008900	  0.462783	  0.003236	  0.002697	  0.008360	  0.000270	  0.000000	
  0.006203	  0.000270	  0.000270	  0.001079	  0.001888	  0.000000	  0.000270	  0.171521	  0.000000	  0.334142	  0.012945	  0.000270	  0.000000	  0.000270	  0.000000	  0.000270	  0.007012	  0.463592	  0.000000	  0.000000	
  0.021575	  0.005663	  0.000270	  0.000539	  0.183657	  0.001888	  0.191208	  0.033711	  0.000809	  0.040992	  0.019148	  0.000539	  0.000270	  0.001079	  0.000270	  0.031553	  0.012136	  0.387810	  0.000539	  0.066343	
  0.479274	  0.000271	  0.000017	  0.002176	  0.000819	  0.032113	  0.000817	  0.011336	  0.000005	  0.061251	  0.039381	  0.005129	  0.001901	  0.000548	  0.000830	  0.319862	  0.019700	  0.023210	  0.000813	  0.000547	
  0.161543	  0.000539	  0.005663	  0.008091	  0.004315	  0.600593	  0.001348	  0.004315	  0.004854	  0.016451	  0.002427	  0.004585	  0.000000	  0.005124	  0.005933	  0.107335	  0.053937	  0.012675	  0.000000	  0.000270	
  0.137540	  0.001348	  0.000000	  0.000270	  0.004854	  0.018608	  0.021575	  0.001888	  0.000270	  0.007821	  0.003776	  0.020496	  0.001079	  0.002157	  0.016721	  0.231661	  0.490561	  0.034520	  0.000000	  0.004854

MOTIF EilR-1 74-RLHAMLGSEDG STREME-74

letter-probability matrix: alength= 20 w= 11 nsites= 348 E= 1.1e-010
  0.000073	  0.000003	  0.000033	  0.000040	  0.000015	  0.000030	  0.003519	  0.000020	  0.007023	  0.000066	  0.000011	  0.000008	  0.000020	  0.084186	  0.901345	  0.003531	  0.000027	  0.000034	  0.000007	  0.000011	
  0.000073	  0.000003	  0.000033	  0.000040	  0.000015	  0.000030	  0.000012	  0.000020	  0.000009	  0.999560	  0.000011	  0.000008	  0.000020	  0.000018	  0.000047	  0.000024	  0.000027	  0.000034	  0.000007	  0.000011	
  0.017608	  0.003510	  0.000033	  0.000040	  0.182378	  0.000030	  0.768044	  0.003527	  0.000009	  0.000066	  0.000011	  0.000008	  0.000020	  0.000018	  0.007061	  0.007038	  0.007041	  0.000034	  0.000007	  0.003518	
  0.761091	  0.000003	  0.000033	  0.000040	  0.000015	  0.024579	  0.000012	  0.000020	  0.000009	  0.000066	  0.000011	  0.000008	  0.000020	  0.000018	  0.000047	  0.210443	  0.003534	  0.000034	  0.000007	  0.000011	
  0.017608	  0.000003	  0.000033	  0.000040	  0.000015	  0.000030	  0.000012	  0.003527	  0.000009	  0.042150	  0.908323	  0.000008	  0.000020	  0.000018	  0.000047	  0.000024	  0.021069	  0.007048	  0.000007	  0.000011	
  0.000073	  0.000003	  0.000033	  0.000040	  0.000015	  0.000030	  0.000012	  0.098216	  0.000009	  0.901364	  0.000011	  0.000008	  0.000020	  0.000018	  0.000047	  0.000024	  0.000027	  0.000034	  0.000007	  0.000011	
  0.003580	  0.024552	  0.000033	  0.000040	  0.000015	  0.960947	  0.003519	  0.000020	  0.000009	  0.000066	  0.000011	  0.000008	  0.000020	  0.000018	  0.000047	  0.003531	  0.003534	  0.000034	  0.000007	  0.000011	
  0.000073	  0.007017	  0.000033	  0.000040	  0.000015	  0.000030	  0.000012	  0.000020	  0.000009	  0.000066	  0.000011	  0.000008	  0.000020	  0.000018	  0.000047	  0.992503	  0.000027	  0.000034	  0.000007	  0.000011	
  0.000073	  0.000003	  0.312156	  0.669876	  0.000015	  0.000030	  0.000012	  0.000020	  0.000009	  0.000066	  0.000011	  0.010529	  0.000020	  0.003525	  0.000047	  0.003531	  0.000027	  0.000034	  0.000007	  0.000011	
  0.000073	  0.000003	  0.925880	  0.028096	  0.035085	  0.007044	  0.000012	  0.000020	  0.000009	  0.000066	  0.000011	  0.000008	  0.000020	  0.000018	  0.000047	  0.003531	  0.000027	  0.000034	  0.000007	  0.000011	
  0.000073	  0.000003	  0.003540	  0.000040	  0.000015	  0.918863	  0.000012	  0.000020	  0.000009	  0.000066	  0.000011	  0.000008	  0.000020	  0.000018	  0.077201	  0.000024	  0.000027	  0.000034	  0.000007	  0.000011
  
MOTIF EilR-2 DGGFEPYIKLWREAQ MEME-27

letter-probability matrix: alength= 20 w= 15 nsites= 343 E= 6.8e-102
  0.002915	  0.000000	  0.944606	  0.049563	  0.000000	  0.002915	  0.000000	  0.000000	  0.000000	  0.000000	  0.000000	  0.000000	  0.000000	  0.000000	  0.000000	  0.000000	  0.000000	  0.000000	  0.000000	  0.000000	
  0.000000	  0.000000	  0.005831	  0.011662	  0.000000	  0.918367	  0.000000	  0.000000	  0.000000	  0.000000	  0.000000	  0.000000	  0.000000	  0.000000	  0.064140	  0.000000	  0.000000	  0.000000	  0.000000	  0.000000	
  0.002915	  0.000000	  0.000000	  0.000000	  0.000000	  0.618076	  0.002915	  0.000000	  0.014577	  0.000000	  0.002915	  0.000000	  0.000000	  0.000000	  0.323615	  0.029155	  0.000000	  0.005831	  0.000000	  0.000000	
  0.000000	  0.000000	  0.000000	  0.000000	  0.714286	  0.000000	  0.000000	  0.005831	  0.000000	  0.279883	  0.000000	  0.000000	  0.000000	  0.000000	  0.000000	  0.000000	  0.000000	  0.000000	  0.000000	  0.000000	
  0.000000	  0.000000	  0.029155	  0.967930	  0.000000	  0.000000	  0.000000	  0.000000	  0.002915	  0.000000	  0.000000	  0.000000	  0.000000	  0.000000	  0.000000	  0.000000	  0.000000	  0.000000	  0.000000	  0.000000	
  0.000000	  0.000000	  0.000000	  0.000000	  0.000000	  0.000000	  0.000000	  0.000000	  0.002915	  0.000000	  0.000000	  0.002915	  0.994169	  0.000000	  0.000000	  0.000000	  0.000000	  0.000000	  0.000000	  0.000000	
  0.000000	  0.000000	  0.000000	  0.000000	  0.000000	  0.000000	  0.011662	  0.000000	  0.000000	  0.000000	  0.000000	  0.000000	  0.000000	  0.000000	  0.000000	  0.000000	  0.000000	  0.000000	  0.000000	  0.988338	
  0.000000	  0.000000	  0.000000	  0.000000	  0.000000	  0.000000	  0.000000	  0.973761	  0.000000	  0.000000	  0.000000	  0.000000	  0.000000	  0.000000	  0.000000	  0.000000	  0.000000	  0.026239	  0.000000	  0.000000	
  0.000000	  0.000000	  0.000000	  0.000000	  0.000000	  0.000000	  0.014577	  0.000000	  0.498542	  0.000000	  0.000000	  0.000000	  0.000000	  0.002915	  0.483965	  0.000000	  0.000000	  0.000000	  0.000000	  0.000000	
  0.000000	  0.000000	  0.000000	  0.000000	  0.000000	  0.000000	  0.000000	  0.000000	  0.000000	  1.000000	  0.000000	  0.000000	  0.000000	  0.000000	  0.000000	  0.000000	  0.000000	  0.000000	  0.000000	  0.000000	
  0.000000	  0.005831	  0.000000	  0.000000	  0.000000	  0.000000	  0.000000	  0.000000	  0.000000	  0.000000	  0.000000	  0.000000	  0.000000	  0.000000	  0.000000	  0.000000	  0.000000	  0.000000	  0.994169	  0.000000	
  0.000000	  0.000000	  0.000000	  0.000000	  0.000000	  0.000000	  0.000000	  0.000000	  0.000000	  0.000000	  0.000000	  0.000000	  0.000000	  0.000000	  1.000000	  0.000000	  0.000000	  0.000000	  0.000000	  0.000000	
  0.000000	  0.000000	  0.000000	  0.985423	  0.000000	  0.002915	  0.000000	  0.000000	  0.000000	  0.000000	  0.000000	  0.000000	  0.000000	  0.011662	  0.000000	  0.000000	  0.000000	  0.000000	  0.000000	  0.000000	
  0.860058	  0.000000	  0.000000	  0.000000	  0.000000	  0.139942	  0.000000	  0.000000	  0.000000	  0.000000	  0.000000	  0.000000	  0.000000	  0.000000	  0.000000	  0.000000	  0.000000	  0.000000	  0.000000	  0.000000	
  0.000000	  0.000000	  0.000000	  0.000000	  0.000000	  0.000000	  0.000000	  0.000000	  0.000000	  0.017493	  0.000000	  0.000000	  0.000000	  0.982507	  0.000000	  0.000000	  0.000000	  0.000000	  0.000000	  0.000000
  
MOTIF EilR-3 PHIKDAYLLTMZMWH MEME-23

letter-probability matrix: alength= 20 w= 15 nsites= 355 E= 2.5e-112
  0.090141	  0.000000	  0.022535	  0.025352	  0.000000	  0.000000	  0.014085	  0.014085	  0.000000	  0.008451	  0.000000	  0.011268	  0.653521	  0.011268	  0.005634	  0.132394	  0.008451	  0.002817	  0.000000	  0.000000	
  0.000000	  0.000000	  0.329577	  0.301408	  0.000000	  0.000000	  0.349296	  0.000000	  0.000000	  0.000000	  0.000000	  0.000000	  0.000000	  0.002817	  0.000000	  0.000000	  0.000000	  0.000000	  0.000000	  0.016901	
  0.000000	  0.000000	  0.000000	  0.000000	  0.002817	  0.000000	  0.000000	  0.974648	  0.000000	  0.008451	  0.011268	  0.000000	  0.000000	  0.000000	  0.000000	  0.000000	  0.000000	  0.002817	  0.000000	  0.000000	
  0.000000	  0.000000	  0.000000	  0.000000	  0.000000	  0.002817	  0.000000	  0.000000	  0.622535	  0.000000	  0.000000	  0.005634	  0.000000	  0.000000	  0.369014	  0.000000	  0.000000	  0.000000	  0.000000	  0.000000	
  0.163380	  0.000000	  0.354930	  0.016901	  0.000000	  0.245070	  0.002817	  0.000000	  0.047887	  0.000000	  0.000000	  0.008451	  0.000000	  0.002817	  0.000000	  0.157746	  0.000000	  0.000000	  0.000000	  0.000000	
  0.994366	  0.000000	  0.000000	  0.000000	  0.000000	  0.000000	  0.000000	  0.000000	  0.000000	  0.000000	  0.000000	  0.000000	  0.000000	  0.000000	  0.000000	  0.000000	  0.000000	  0.005634	  0.000000	  0.000000	
  0.000000	  0.000000	  0.000000	  0.000000	  0.000000	  0.000000	  0.002817	  0.000000	  0.000000	  0.000000	  0.000000	  0.000000	  0.000000	  0.000000	  0.000000	  0.000000	  0.000000	  0.000000	  0.002817	  0.994366	
  0.005634	  0.000000	  0.000000	  0.000000	  0.000000	  0.000000	  0.000000	  0.030986	  0.002817	  0.743662	  0.000000	  0.045070	  0.000000	  0.000000	  0.000000	  0.000000	  0.002817	  0.169014	  0.000000	  0.000000	
  0.000000	  0.000000	  0.000000	  0.000000	  0.000000	  0.000000	  0.000000	  0.019718	  0.000000	  0.901408	  0.061972	  0.000000	  0.000000	  0.000000	  0.002817	  0.000000	  0.002817	  0.011268	  0.000000	  0.000000	
  0.002817	  0.000000	  0.000000	  0.000000	  0.000000	  0.000000	  0.000000	  0.000000	  0.000000	  0.000000	  0.000000	  0.000000	  0.000000	  0.000000	  0.000000	  0.005634	  0.991549	  0.000000	  0.000000	  0.000000	
  0.000000	  0.000000	  0.000000	  0.000000	  0.000000	  0.000000	  0.000000	  0.000000	  0.000000	  0.002817	  0.997183	  0.000000	  0.000000	  0.000000	  0.000000	  0.000000	  0.000000	  0.000000	  0.000000	  0.000000	
  0.000000	  0.000000	  0.025352	  0.250704	  0.000000	  0.000000	  0.005634	  0.000000	  0.000000	  0.000000	  0.000000	  0.092958	  0.000000	  0.397183	  0.112676	  0.084507	  0.030986	  0.000000	  0.000000	  0.000000	
  0.000000	  0.000000	  0.000000	  0.000000	  0.000000	  0.000000	  0.000000	  0.005634	  0.000000	  0.019718	  0.926761	  0.000000	  0.000000	  0.028169	  0.019718	  0.000000	  0.000000	  0.000000	  0.000000	  0.000000	
  0.000000	  0.000000	  0.000000	  0.000000	  0.000000	  0.000000	  0.000000	  0.000000	  0.000000	  0.002817	  0.000000	  0.000000	  0.000000	  0.000000	  0.000000	  0.000000	  0.000000	  0.000000	  0.997183	  0.000000	
  0.000000	  0.002817	  0.000000	  0.000000	  0.000000	  0.000000	  0.991549	  0.000000	  0.000000	  0.000000	  0.000000	  0.000000	  0.000000	  0.002817	  0.002817	  0.000000	  0.000000	  0.000000	  0.000000	  0.000000
  
MOTIF EilR-4 AWRLIALVCGLDGIY MEME-49

letter-probability matrix: alength= 20 w= 15 nsites= 316 E= 3.7e-045
  1.000000	  0.000000	  0.000000	  0.000000	  0.000000	  0.000000	  0.000000	  0.000000	  0.000000	  0.000000	  0.000000	  0.000000	  0.000000	  0.000000	  0.000000	  0.000000	  0.000000	  0.000000	  0.000000	  0.000000	
  0.000000	  0.000000	  0.000000	  0.000000	  0.000000	  0.000000	  0.000000	  0.000000	  0.000000	  0.000000	  0.000000	  0.000000	  0.000000	  0.000000	  0.000000	  0.000000	  0.000000	  0.000000	  1.000000	  0.000000	
  0.000000	  0.000000	  0.000000	  0.000000	  0.000000	  0.000000	  0.000000	  0.000000	  0.000000	  0.000000	  0.000000	  0.000000	  0.000000	  0.000000	  1.000000	  0.000000	  0.000000	  0.000000	  0.000000	  0.000000	
  0.000000	  0.000000	  0.000000	  0.000000	  0.104430	  0.000000	  0.000000	  0.000000	  0.000000	  0.895570	  0.000000	  0.000000	  0.000000	  0.000000	  0.000000	  0.000000	  0.000000	  0.000000	  0.000000	  0.000000	
  0.000000	  0.000000	  0.000000	  0.000000	  0.000000	  0.000000	  0.000000	  1.000000	  0.000000	  0.000000	  0.000000	  0.000000	  0.000000	  0.000000	  0.000000	  0.000000	  0.000000	  0.000000	  0.000000	  0.000000	
  0.737342	  0.000000	  0.000000	  0.000000	  0.000000	  0.231013	  0.000000	  0.000000	  0.000000	  0.000000	  0.000000	  0.000000	  0.000000	  0.000000	  0.000000	  0.031646	  0.000000	  0.000000	  0.000000	  0.000000	
  0.000000	  0.000000	  0.000000	  0.000000	  0.433544	  0.000000	  0.000000	  0.000000	  0.000000	  0.556962	  0.003165	  0.000000	  0.000000	  0.000000	  0.000000	  0.000000	  0.000000	  0.006329	  0.000000	  0.000000	
  0.000000	  0.000000	  0.000000	  0.000000	  0.000000	  0.000000	  0.000000	  0.000000	  0.000000	  0.000000	  0.000000	  0.000000	  0.000000	  0.000000	  0.000000	  0.003165	  0.000000	  0.996835	  0.000000	  0.000000	
  0.000000	  1.000000	  0.000000	  0.000000	  0.000000	  0.000000	  0.000000	  0.000000	  0.000000	  0.000000	  0.000000	  0.000000	  0.000000	  0.000000	  0.000000	  0.000000	  0.000000	  0.000000	  0.000000	  0.000000	
  0.000000	  0.000000	  0.000000	  0.000000	  0.000000	  1.000000	  0.000000	  0.000000	  0.000000	  0.000000	  0.000000	  0.000000	  0.000000	  0.000000	  0.000000	  0.000000	  0.000000	  0.000000	  0.000000	  0.000000	
  0.000000	  0.000000	  0.000000	  0.000000	  0.000000	  0.000000	  0.000000	  0.003165	  0.000000	  0.984177	  0.012658	  0.000000	  0.000000	  0.000000	  0.000000	  0.000000	  0.000000	  0.000000	  0.000000	  0.000000	
  0.000000	  0.000000	  0.585443	  0.414557	  0.000000	  0.000000	  0.000000	  0.000000	  0.000000	  0.000000	  0.000000	  0.000000	  0.000000	  0.000000	  0.000000	  0.000000	  0.000000	  0.000000	  0.000000	  0.000000	
  0.000000	  0.000000	  0.000000	  0.000000	  0.000000	  1.000000	  0.000000	  0.000000	  0.000000	  0.000000	  0.000000	  0.000000	  0.000000	  0.000000	  0.000000	  0.000000	  0.000000	  0.000000	  0.000000	  0.000000	
  0.000000	  0.000000	  0.000000	  0.000000	  0.000000	  0.000000	  0.000000	  0.905063	  0.000000	  0.025316	  0.066456	  0.000000	  0.000000	  0.000000	  0.000000	  0.000000	  0.000000	  0.003165	  0.000000	  0.000000	
  0.000000	  0.012658	  0.000000	  0.000000	  0.012658	  0.000000	  0.000000	  0.000000	  0.000000	  0.000000	  0.000000	  0.000000	  0.000000	  0.003165	  0.000000	  0.000000	  0.034810	  0.000000	  0.000000	  0.936709
  
MOTIF EthR-1 WRNGIEAFFETFGSH MEME-47

letter-probability matrix: alength= 20 w= 15 nsites= 437 E= 7.4e-043
  0.000000	  0.006865	  0.000000	  0.000000	  0.022883	  0.000000	  0.000000	  0.107551	  0.000000	  0.002288	  0.000000	  0.000000	  0.000000	  0.000000	  0.000000	  0.000000	  0.000000	  0.009153	  0.851259	  0.000000	
  0.000000	  0.000000	  0.000000	  0.000000	  0.000000	  0.002288	  0.000000	  0.000000	  0.000000	  0.000000	  0.000000	  0.000000	  0.000000	  0.000000	  0.993135	  0.000000	  0.000000	  0.000000	  0.004577	  0.000000	
  0.185355	  0.002288	  0.045767	  0.093822	  0.000000	  0.006865	  0.043478	  0.073227	  0.011442	  0.011442	  0.000000	  0.187643	  0.018307	  0.000000	  0.137300	  0.068650	  0.114416	  0.000000	  0.000000	  0.000000	
  0.048055	  0.016018	  0.000000	  0.000000	  0.000000	  0.636156	  0.000000	  0.000000	  0.000000	  0.059497	  0.000000	  0.000000	  0.000000	  0.000000	  0.144165	  0.022883	  0.004577	  0.068650	  0.000000	  0.000000	
  0.000000	  0.000000	  0.000000	  0.000000	  0.000000	  0.000000	  0.000000	  0.986270	  0.000000	  0.011442	  0.000000	  0.000000	  0.000000	  0.000000	  0.000000	  0.000000	  0.000000	  0.002288	  0.000000	  0.000000	
  0.025172	  0.000000	  0.038902	  0.263158	  0.000000	  0.038902	  0.018307	  0.000000	  0.244851	  0.000000	  0.002288	  0.260870	  0.000000	  0.009153	  0.027460	  0.036613	  0.025172	  0.000000	  0.000000	  0.009153	
  0.425629	  0.000000	  0.000000	  0.000000	  0.000000	  0.000000	  0.000000	  0.109840	  0.000000	  0.016018	  0.000000	  0.000000	  0.002288	  0.000000	  0.068650	  0.036613	  0.025172	  0.315789	  0.000000	  0.000000	
  0.000000	  0.000000	  0.000000	  0.000000	  0.935927	  0.000000	  0.000000	  0.002288	  0.000000	  0.006865	  0.000000	  0.000000	  0.000000	  0.000000	  0.000000	  0.000000	  0.000000	  0.000000	  0.000000	  0.054920	
  0.006865	  0.002288	  0.000000	  0.000000	  0.672769	  0.000000	  0.070938	  0.006865	  0.000000	  0.002288	  0.000000	  0.000000	  0.000000	  0.000000	  0.000000	  0.000000	  0.000000	  0.187643	  0.000000	  0.050343	
  0.036613	  0.000000	  0.114416	  0.466819	  0.000000	  0.004577	  0.000000	  0.016018	  0.009153	  0.009153	  0.004577	  0.009153	  0.000000	  0.029748	  0.018307	  0.109840	  0.160183	  0.011442	  0.000000	  0.000000	
  0.272311	  0.000000	  0.000000	  0.009153	  0.000000	  0.000000	  0.000000	  0.000000	  0.000000	  0.000000	  0.000000	  0.000000	  0.002288	  0.000000	  0.000000	  0.116705	  0.421053	  0.178490	  0.000000	  0.000000	
  0.000000	  0.009153	  0.000000	  0.000000	  0.835240	  0.000000	  0.000000	  0.000000	  0.000000	  0.013730	  0.000000	  0.000000	  0.000000	  0.000000	  0.000000	  0.141876	  0.000000	  0.000000	  0.000000	  0.000000	
  0.064073	  0.000000	  0.002288	  0.002288	  0.000000	  0.700229	  0.002288	  0.000000	  0.000000	  0.000000	  0.000000	  0.000000	  0.000000	  0.002288	  0.034325	  0.176201	  0.013730	  0.002288	  0.000000	  0.000000	
  0.274600	  0.000000	  0.004577	  0.002288	  0.000000	  0.018307	  0.000000	  0.000000	  0.006865	  0.000000	  0.000000	  0.004577	  0.009153	  0.002288	  0.004577	  0.562929	  0.109840	  0.000000	  0.000000	  0.000000	
  0.000302	  0.000018	  0.013870	  0.000171	  0.000094	  0.000133	  0.970312	  0.000113	  0.000076	  0.000258	  0.000051	  0.006916	  0.000092	  0.004657	  0.002468	  0.000119	  0.000109	  0.000150	  0.000028	  0.000063
  
MOTIF EthR-2 WSGFMQKWIDHTAAV MEME-31

letter-probability matrix: alength= 20 w= 15 nsites= 505 E= 5.9e-057
  0.000000	  0.000000	  0.000000	  0.003960	  0.015842	  0.000000	  0.005941	  0.001980	  0.000000	  0.029703	  0.000000	  0.009901	  0.000000	  0.000000	  0.000000	  0.000000	  0.000000	  0.001980	  0.922772	  0.007921	
  0.168317	  0.000000	  0.001980	  0.000000	  0.000000	  0.001980	  0.001980	  0.000000	  0.009901	  0.085149	  0.001980	  0.031683	  0.000000	  0.011881	  0.007921	  0.639604	  0.035644	  0.001980	  0.000000	  0.000000	
  0.102970	  0.000000	  0.005941	  0.045545	  0.000000	  0.271287	  0.001980	  0.000000	  0.047525	  0.001980	  0.001980	  0.001980	  0.003960	  0.019802	  0.201980	  0.041584	  0.249505	  0.001980	  0.000000	  0.000000	
  0.023762	  0.001980	  0.000000	  0.000000	  0.497030	  0.001980	  0.000000	  0.001980	  0.001980	  0.249505	  0.007921	  0.000000	  0.000000	  0.001980	  0.005941	  0.077228	  0.000000	  0.106931	  0.003960	  0.017822	
  0.007921	  0.000000	  0.000000	  0.000000	  0.011881	  0.000000	  0.007921	  0.003960	  0.000000	  0.011881	  0.914851	  0.000000	  0.000000	  0.000000	  0.000000	  0.003960	  0.033663	  0.001980	  0.000000	  0.001980	
  0.015842	  0.000000	  0.015842	  0.093069	  0.000000	  0.023762	  0.013861	  0.000000	  0.011881	  0.007921	  0.000000	  0.007921	  0.001980	  0.740594	  0.015842	  0.023762	  0.027723	  0.000000	  0.000000	  0.000000	
  0.007921	  0.000000	  0.005941	  0.000000	  0.000000	  0.039604	  0.003960	  0.000000	  0.633663	  0.003960	  0.000000	  0.041584	  0.000000	  0.029703	  0.162376	  0.047525	  0.023762	  0.000000	  0.000000	  0.000000	
  0.007921	  0.001980	  0.000000	  0.000000	  0.015842	  0.000000	  0.005941	  0.000000	  0.003960	  0.001980	  0.000000	  0.001980	  0.001980	  0.000000	  0.000000	  0.000000	  0.001980	  0.001980	  0.946535	  0.007921	
  0.007921	  0.000000	  0.001980	  0.000000	  0.000000	  0.000000	  0.000000	  0.712871	  0.000000	  0.017822	  0.001980	  0.001980	  0.000000	  0.000000	  0.000000	  0.001980	  0.007921	  0.245545	  0.000000	  0.000000	
  0.168317	  0.000000	  0.441584	  0.051485	  0.000000	  0.049505	  0.001980	  0.000000	  0.000000	  0.009901	  0.000000	  0.053465	  0.000000	  0.031683	  0.007921	  0.138614	  0.035644	  0.003960	  0.003960	  0.001980	
  0.015842	  0.000000	  0.007921	  0.015842	  0.079208	  0.003960	  0.219802	  0.000000	  0.000000	  0.124752	  0.011881	  0.035644	  0.017822	  0.205941	  0.031683	  0.029703	  0.005941	  0.000000	  0.000000	  0.194059	
  0.023762	  0.013861	  0.003960	  0.001980	  0.000000	  0.000000	  0.000000	  0.102970	  0.001980	  0.017822	  0.000000	  0.007921	  0.001980	  0.000000	  0.000000	  0.059406	  0.752475	  0.009901	  0.000000	  0.001980	
  0.613861	  0.000000	  0.000000	  0.005941	  0.001980	  0.001980	  0.001980	  0.003960	  0.000000	  0.005941	  0.000000	  0.000000	  0.000000	  0.017822	  0.000000	  0.017822	  0.308911	  0.019802	  0.000000	  0.000000	
  0.568317	  0.000000	  0.033663	  0.061386	  0.000000	  0.017822	  0.003960	  0.031683	  0.015842	  0.035644	  0.001980	  0.011881	  0.000000	  0.001980	  0.009901	  0.049505	  0.110891	  0.045545	  0.000000	  0.000000	
  0.209901	  0.000000	  0.000000	  0.009901	  0.001980	  0.053465	  0.000000	  0.037624	  0.001980	  0.194059	  0.156436	  0.001980	  0.003960	  0.009901	  0.003960	  0.047525	  0.023762	  0.243564	  0.000000	  0.000000
  
MOTIF EthR-3 PARDLATALNWMNER MEME-37

letter-probability matrix: alength= 20 w= 15 nsites= 840 E= 9.4e-053
  0.017857	  0.000000	  0.070238	  0.003571	  0.000000	  0.040476	  0.005952	  0.000000	  0.000000	  0.001190	  0.000000	  0.000000	  0.744048	  0.083333	  0.004762	  0.028571	  0.000000	  0.000000	  0.000000	  0.000000	
  0.828571	  0.000000	  0.002381	  0.000000	  0.000000	  0.004762	  0.000000	  0.000000	  0.005952	  0.000000	  0.001190	  0.000000	  0.001190	  0.000000	  0.072619	  0.059524	  0.002381	  0.021429	  0.000000	  0.000000	
  0.126190	  0.000000	  0.009524	  0.138095	  0.001190	  0.035714	  0.071429	  0.007143	  0.005952	  0.073810	  0.023810	  0.001190	  0.015476	  0.030952	  0.321429	  0.091667	  0.014286	  0.030952	  0.000000	  0.001190	
  0.164286	  0.000000	  0.446429	  0.238095	  0.000000	  0.003571	  0.008333	  0.000000	  0.000000	  0.000000	  0.005952	  0.027381	  0.002381	  0.029762	  0.000000	  0.040476	  0.033333	  0.000000	  0.000000	  0.000000	
  0.001190	  0.000000	  0.000000	  0.000000	  0.000000	  0.000000	  0.000000	  0.015476	  0.000000	  0.873810	  0.079762	  0.000000	  0.000000	  0.000000	  0.000000	  0.000000	  0.001190	  0.028571	  0.000000	  0.000000	
  0.734524	  0.000000	  0.077381	  0.014286	  0.000000	  0.002381	  0.002381	  0.000000	  0.002381	  0.000000	  0.000000	  0.003571	  0.000000	  0.008333	  0.000000	  0.153571	  0.001190	  0.000000	  0.000000	  0.000000	
  0.259524	  0.000000	  0.002381	  0.005952	  0.000000	  0.011905	  0.003571	  0.116667	  0.002381	  0.004762	  0.000000	  0.003571	  0.001190	  0.008333	  0.098810	  0.021429	  0.335714	  0.123810	  0.000000	  0.000000	
  0.596429	  0.000000	  0.000000	  0.000000	  0.000000	  0.001190	  0.036905	  0.001190	  0.000000	  0.002381	  0.000000	  0.000000	  0.001190	  0.076190	  0.000000	  0.223810	  0.041667	  0.019048	  0.000000	  0.000000	
  0.001190	  0.000000	  0.000000	  0.000000	  0.000000	  0.000000	  0.000000	  0.000000	  0.000000	  0.970238	  0.026190	  0.000000	  0.000000	  0.000000	  0.000000	  0.000000	  0.000000	  0.002381	  0.000000	  0.000000	
  0.001190	  0.145238	  0.009524	  0.001190	  0.028571	  0.004762	  0.001190	  0.005952	  0.002381	  0.004762	  0.029762	  0.592857	  0.000000	  0.080952	  0.014286	  0.003571	  0.054762	  0.016667	  0.000000	  0.002381	
  0.004762	  0.000000	  0.000000	  0.003571	  0.000000	  0.000000	  0.000000	  0.000000	  0.000000	  0.321429	  0.076190	  0.000000	  0.000000	  0.108333	  0.001190	  0.104762	  0.001190	  0.000000	  0.378571	  0.000000	
  0.005952	  0.000000	  0.000000	  0.000000	  0.000000	  0.020238	  0.000000	  0.104762	  0.000000	  0.180952	  0.677381	  0.000000	  0.000000	  0.000000	  0.000000	  0.005952	  0.004762	  0.000000	  0.000000	  0.000000	
  0.000000	  0.000000	  0.001190	  0.000000	  0.000000	  0.173810	  0.000000	  0.101190	  0.000000	  0.001190	  0.000000	  0.551190	  0.000000	  0.000000	  0.000000	  0.083333	  0.077381	  0.010714	  0.000000	  0.000000	
  0.001190	  0.000000	  0.001190	  0.997619	  0.000000	  0.000000	  0.000000	  0.000000	  0.000000	  0.000000	  0.000000	  0.000000	  0.000000	  0.000000	  0.000000	  0.000000	  0.000000	  0.000000	  0.000000	  0.000000	
  0.009524	  0.000000	  0.000000	  0.000000	  0.000000	  0.000000	  0.000000	  0.000000	  0.061905	  0.000000	  0.000000	  0.000000	  0.000000	  0.002381	  0.905952	  0.020238	  0.000000	  0.000000	  0.000000	  0.000000
  
MOTIF EthR-4 AIDTLAHIWLRSJYG MEME-16

letter-probability matrix: alength= 20 w= 15 nsites= 1576 E= 9.7e-090
  0.311548	  0.151015	  0.001904	  0.004442	  0.003173	  0.002538	  0.024746	  0.020939	  0.000000	  0.151650	  0.032360	  0.000635	  0.003807	  0.001269	  0.029822	  0.007614	  0.015863	  0.234772	  0.000635	  0.001269	
  0.018401	  0.000635	  0.000000	  0.001269	  0.000635	  0.003173	  0.001904	  0.449873	  0.000635	  0.135152	  0.003807	  0.000635	  0.000000	  0.001904	  0.004442	  0.001904	  0.013325	  0.362310	  0.000000	  0.000000	
  0.142132	  0.000000	  0.425761	  0.137690	  0.000000	  0.010787	  0.003173	  0.003807	  0.029188	  0.001904	  0.001904	  0.012056	  0.005711	  0.045685	  0.088832	  0.004442	  0.082487	  0.003807	  0.000000	  0.000635	
  0.064086	  0.000000	  0.000000	  0.002538	  0.000000	  0.017766	  0.000000	  0.020939	  0.000000	  0.011421	  0.008249	  0.017132	  0.004442	  0.001904	  0.000635	  0.018401	  0.730330	  0.102157	  0.000000	  0.000000	
  0.029188	  0.005076	  0.000000	  0.000000	  0.003807	  0.000000	  0.000000	  0.016497	  0.000000	  0.889594	  0.013959	  0.000000	  0.000000	  0.000000	  0.000000	  0.000000	  0.001904	  0.039975	  0.000000	  0.000000	
  0.288789	  0.005081	  0.001308	  0.043829	  0.001930	  0.009555	  0.003824	  0.003204	  0.000656	  0.079386	  0.000649	  0.008897	  0.000026	  0.000022	  0.000684	  0.201810	  0.200538	  0.147250	  0.001911	  0.000652	
  0.057107	  0.005076	  0.042513	  0.038071	  0.005076	  0.025381	  0.325508	  0.001269	  0.018401	  0.008883	  0.001904	  0.130076	  0.000000	  0.029822	  0.070431	  0.023477	  0.210025	  0.003807	  0.001269	  0.001904	
  0.015863	  0.000000	  0.000635	  0.000000	  0.001904	  0.000000	  0.000000	  0.649746	  0.000000	  0.075508	  0.023477	  0.001904	  0.001269	  0.000635	  0.000000	  0.002538	  0.010787	  0.210025	  0.000000	  0.005711	
  0.001269	  0.014594	  0.000000	  0.000000	  0.076142	  0.000000	  0.000635	  0.003807	  0.000000	  0.004442	  0.000635	  0.000000	  0.000000	  0.000000	  0.000000	  0.000000	  0.004442	  0.007614	  0.819162	  0.067259	
  0.014678	  0.008888	  0.000039	  0.004489	  0.027310	  0.001941	  0.020321	  0.033661	  0.163092	  0.252610	  0.022857	  0.002552	  0.001929	  0.010809	  0.021623	  0.014627	  0.034294	  0.177072	  0.001911	  0.185297	
  0.070431	  0.006345	  0.003173	  0.002538	  0.000000	  0.017132	  0.016497	  0.000000	  0.173858	  0.001904	  0.001904	  0.071066	  0.001269	  0.011421	  0.352792	  0.130711	  0.129442	  0.002538	  0.005076	  0.001904	
  0.232868	  0.001269	  0.000000	  0.000635	  0.000000	  0.020305	  0.001269	  0.008249	  0.000000	  0.003173	  0.001269	  0.000000	  0.003173	  0.000635	  0.000000	  0.378173	  0.340736	  0.008249	  0.000000	  0.000000	
  0.000635	  0.000000	  0.000000	  0.000000	  0.005711	  0.000000	  0.000000	  0.552030	  0.000635	  0.309645	  0.005076	  0.000000	  0.001904	  0.000000	  0.000000	  0.001269	  0.000635	  0.122462	  0.000000	  0.000000	
  0.003807	  0.000000	  0.000635	  0.004442	  0.049492	  0.019036	  0.001904	  0.005076	  0.000635	  0.003807	  0.000000	  0.000000	  0.004442	  0.004442	  0.005076	  0.010152	  0.004442	  0.001269	  0.050127	  0.831218	
  0.043147	  0.003807	  0.008249	  0.009518	  0.006980	  0.661168	  0.046954	  0.006980	  0.012056	  0.020305	  0.000635	  0.014594	  0.007614	  0.031091	  0.015228	  0.048223	  0.012056	  0.003173	  0.038706	  0.009518
  
MOTIF KstR2-1 STFLDELWAGYDAVL MEME-20

letter-probability matrix: alength= 20 w= 15 nsites= 712 E= 1.6e-104
  0.019663	  0.000000	  0.004213	  0.000000	  0.000000	  0.001404	  0.001404	  0.002809	  0.002809	  0.001404	  0.000000	  0.000000	  0.000000	  0.008427	  0.320225	  0.564607	  0.068820	  0.004213	  0.000000	  0.000000	
  0.120787	  0.001404	  0.008427	  0.000000	  0.000000	  0.088483	  0.000000	  0.001404	  0.000000	  0.000000	  0.000000	  0.002809	  0.004213	  0.000000	  0.000000	  0.092697	  0.671348	  0.008427	  0.000000	  0.000000	
  0.000000	  0.000000	  0.000000	  0.000000	  0.983146	  0.000000	  0.000000	  0.000000	  0.000000	  0.005618	  0.000000	  0.000000	  0.000000	  0.000000	  0.000000	  0.000000	  0.008427	  0.000000	  0.000000	  0.002809	
  0.000000	  0.000000	  0.000000	  0.000000	  0.012640	  0.000000	  0.004213	  0.004213	  0.000000	  0.915730	  0.005618	  0.000000	  0.000000	  0.056180	  0.000000	  0.000000	  0.000000	  0.001404	  0.000000	  0.000000	
  0.014045	  0.000000	  0.683989	  0.039326	  0.000000	  0.019663	  0.001404	  0.000000	  0.002809	  0.000000	  0.000000	  0.066011	  0.000000	  0.001404	  0.005618	  0.005618	  0.160112	  0.000000	  0.000000	  0.000000	
  0.007022	  0.000000	  0.120787	  0.851124	  0.000000	  0.002809	  0.002809	  0.000000	  0.000000	  0.000000	  0.000000	  0.000000	  0.000000	  0.007022	  0.000000	  0.002809	  0.000000	  0.000000	  0.005618	  0.000000	
  0.000000	  0.000000	  0.000000	  0.000000	  0.000000	  0.000000	  0.000000	  0.011236	  0.000000	  0.896067	  0.087079	  0.000000	  0.000000	  0.000000	  0.000000	  0.000000	  0.000000	  0.005618	  0.000000	  0.000000	
  0.001404	  0.000000	  0.000000	  0.000000	  0.106742	  0.000000	  0.000000	  0.035112	  0.000000	  0.021067	  0.011236	  0.004213	  0.000000	  0.007022	  0.009831	  0.000000	  0.000000	  0.023876	  0.778090	  0.001404	
  0.307584	  0.000000	  0.235955	  0.129213	  0.000000	  0.132022	  0.008427	  0.001404	  0.008427	  0.000000	  0.000000	  0.004213	  0.000000	  0.095506	  0.015449	  0.023876	  0.037921	  0.000000	  0.000000	  0.000000	
  0.099719	  0.000000	  0.004213	  0.002809	  0.000000	  0.672753	  0.000000	  0.000000	  0.008427	  0.000000	  0.000000	  0.000000	  0.000000	  0.018258	  0.155899	  0.029494	  0.004213	  0.000000	  0.000000	  0.004213	
  0.000000	  0.001404	  0.001404	  0.000000	  0.004213	  0.000000	  0.000000	  0.000000	  0.000000	  0.000000	  0.000000	  0.000000	  0.000000	  0.009831	  0.000000	  0.000000	  0.000000	  0.000000	  0.000000	  0.983146	
  0.035112	  0.000000	  0.762640	  0.071629	  0.000000	  0.015449	  0.000000	  0.000000	  0.001404	  0.000000	  0.000000	  0.001404	  0.000000	  0.019663	  0.082865	  0.008427	  0.001404	  0.000000	  0.000000	  0.000000	
  0.459270	  0.000000	  0.007022	  0.127809	  0.000000	  0.018258	  0.002809	  0.000000	  0.008427	  0.000000	  0.000000	  0.002809	  0.004213	  0.016854	  0.085674	  0.029494	  0.230337	  0.007022	  0.000000	  0.000000	
  0.050562	  0.000000	  0.002809	  0.000000	  0.000000	  0.000000	  0.000000	  0.108146	  0.000000	  0.000000	  0.000000	  0.000000	  0.000000	  0.000000	  0.000000	  0.000000	  0.005618	  0.831461	  0.000000	  0.001404	
  0.002809	  0.000000	  0.000000	  0.011236	  0.000000	  0.000000	  0.004213	  0.011236	  0.001404	  0.897472	  0.005618	  0.000000	  0.000000	  0.000000	  0.000000	  0.001404	  0.009831	  0.054775	  0.000000	  0.000000
  
MOTIF KstR2-2 13-AVAIYQREMHHL STREME-13

letter-probability matrix: alength= 20 w= 12 nsites= 3399 E= 2.2e-092
  0.370248	  0.000000	  0.257821	  0.074844	  0.001980	  0.020114	  0.007584	  0.000002	  0.005606	  0.000335	  0.000990	  0.004617	  0.008244	  0.112097	  0.072207	  0.043192	  0.002969	  0.000003	  0.000660	  0.016486	
  0.368930	  0.000000	  0.000003	  0.000004	  0.001321	  0.010223	  0.000001	  0.053742	  0.000001	  0.007918	  0.003298	  0.007584	  0.000002	  0.000002	  0.000004	  0.028026	  0.090997	  0.427942	  0.000001	  0.000001	
  0.440802	  0.000000	  0.000992	  0.017148	  0.000002	  0.002970	  0.000001	  0.004288	  0.079457	  0.006929	  0.052752	  0.004946	  0.000002	  0.004288	  0.039237	  0.078469	  0.125285	  0.142430	  0.000001	  0.000001	
  0.000006	  0.000000	  0.000003	  0.000004	  0.000002	  0.000003	  0.000001	  0.694661	  0.000001	  0.027370	  0.000660	  0.000001	  0.000002	  0.000002	  0.000004	  0.000002	  0.000002	  0.277273	  0.000001	  0.000001	
  0.000995	  0.000000	  0.000003	  0.000004	  0.414753	  0.000003	  0.000990	  0.003299	  0.000001	  0.013523	  0.032970	  0.000001	  0.000002	  0.000002	  0.000004	  0.001321	  0.000002	  0.000992	  0.000001	  0.531133	
  0.003302	  0.000330	  0.000003	  0.001982	  0.433216	  0.000003	  0.003628	  0.000002	  0.000001	  0.026051	  0.005276	  0.003298	  0.000002	  0.482339	  0.001982	  0.007256	  0.006596	  0.010553	  0.009232	  0.004947	
  0.027700	  0.000330	  0.129571	  0.000004	  0.000002	  0.001651	  0.040883	  0.000002	  0.152978	  0.000665	  0.000001	  0.152318	  0.000002	  0.126603	  0.353762	  0.007256	  0.005937	  0.000333	  0.000001	  0.000001	
  0.000335	  0.000660	  0.068249	  0.647517	  0.000002	  0.000003	  0.000001	  0.000002	  0.000001	  0.000006	  0.000001	  0.005276	  0.000002	  0.000331	  0.000004	  0.277272	  0.000332	  0.000003	  0.000001	  0.000001	
  0.222877	  0.000000	  0.000003	  0.018137	  0.012860	  0.038577	  0.000001	  0.017476	  0.001650	  0.032645	  0.290459	  0.011540	  0.000002	  0.045499	  0.026709	  0.173090	  0.005277	  0.018136	  0.083083	  0.001980	
  0.027370	  0.000660	  0.019455	  0.004619	  0.000002	  0.015498	  0.288151	  0.001321	  0.271007	  0.004951	  0.004287	  0.048136	  0.104514	  0.052093	  0.138145	  0.010223	  0.007255	  0.002311	  0.000001	  0.000001	
  0.015171	  0.000000	  0.000333	  0.000004	  0.023080	  0.002640	  0.364310	  0.000662	  0.005606	  0.042865	  0.006595	  0.041542	  0.000002	  0.143417	  0.152981	  0.010223	  0.011541	  0.004949	  0.003957	  0.170122	
  0.000335	  0.000000	  0.000003	  0.000004	  0.000991	  0.000003	  0.002309	  0.092316	  0.000001	  0.894457	  0.000001	  0.000001	  0.000002	  0.000002	  0.000004	  0.002640	  0.000002	  0.005608	  0.000001	  0.001320
  
MOTIF KstR-3 48-EERNRZQRK STREME-48

letter-probability matrix: alength= 20 w= 9 nsites= 638 E= 3.8e-017
  0.112117	  0.000002	  0.242267	  0.412210	  0.000010	  0.047020	  0.001815	  0.003629	  0.000008	  0.001838	  0.000006	  0.057856	  0.000009	  0.000009	  0.039795	  0.054249	  0.025322	  0.001826	  0.000004	  0.000008	
  0.037995	  0.000002	  0.395934	  0.468253	  0.000010	  0.000016	  0.001815	  0.000013	  0.018087	  0.003646	  0.000006	  0.001813	  0.000009	  0.030742	  0.005446	  0.000014	  0.019898	  0.016289	  0.000004	  0.000008	
  0.000030	  0.000002	  0.000016	  0.000021	  0.000010	  0.000016	  0.001815	  0.000013	  0.003624	  0.153697	  0.155481	  0.000005	  0.000009	  0.000009	  0.567687	  0.000014	  0.000012	  0.000018	  0.000004	  0.117518	
  0.007262	  0.000002	  0.000016	  0.000021	  0.000010	  0.000016	  0.000007	  0.000013	  0.000008	  0.000030	  0.000006	  0.947317	  0.000009	  0.000009	  0.000023	  0.019900	  0.021706	  0.003634	  0.000004	  0.000008	
  0.021725	  0.000002	  0.000016	  0.000021	  0.000010	  0.000016	  0.000007	  0.000013	  0.204295	  0.001838	  0.000006	  0.000005	  0.000009	  0.056052	  0.433906	  0.003629	  0.166334	  0.112105	  0.000004	  0.000008	
  0.000030	  0.000002	  0.000016	  0.609265	  0.000010	  0.000016	  0.000007	  0.000013	  0.019894	  0.000030	  0.001814	  0.000005	  0.000009	  0.338076	  0.030756	  0.000014	  0.000012	  0.000018	  0.000004	  0.000008	
  0.000030	  0.000002	  0.000016	  0.000021	  0.399544	  0.000016	  0.000007	  0.000013	  0.000008	  0.016301	  0.000006	  0.000005	  0.000009	  0.536939	  0.000023	  0.047017	  0.000012	  0.000018	  0.000004	  0.000008	
  0.000030	  0.000002	  0.000016	  0.000021	  0.000010	  0.000016	  0.012662	  0.000013	  0.000008	  0.000030	  0.000006	  0.000005	  0.000009	  0.000009	  0.987107	  0.000014	  0.000012	  0.000018	  0.000004	  0.000008	
  0.025340	  0.000002	  0.057867	  0.162727	  0.000010	  0.012671	  0.000007	  0.000013	  0.549593	  0.000030	  0.005429	  0.005429	  0.000009	  0.101248	  0.041603	  0.000014	  0.037977	  0.000018	  0.000004	  0.000008
  
MOTIF KstR-4 DLDVRLTY MEME-39

letter-probability matrix: alength= 20 w= 8 nsites= 1430 E= 1.7e-054
  0.000000	  0.000000	  0.958042	  0.023077	  0.000000	  0.006294	  0.000699	  0.000000	  0.000000	  0.000000	  0.000000	  0.007692	  0.002098	  0.000000	  0.000000	  0.001399	  0.000000	  0.000699	  0.000000	  0.000000	
  0.000699	  0.002797	  0.000000	  0.000000	  0.000000	  0.000000	  0.000000	  0.076224	  0.000000	  0.843357	  0.004196	  0.000000	  0.000000	  0.001399	  0.000000	  0.000000	  0.002797	  0.068531	  0.000000	  0.000000	
  0.000000	  0.000000	  0.950350	  0.002797	  0.000000	  0.000000	  0.000000	  0.000000	  0.000000	  0.000000	  0.000000	  0.045455	  0.000000	  0.000000	  0.000000	  0.001399	  0.000000	  0.000000	  0.000000	  0.000000	
  0.030769	  0.002098	  0.000000	  0.000699	  0.000000	  0.000000	  0.000000	  0.208392	  0.000000	  0.018881	  0.004895	  0.000000	  0.108392	  0.000699	  0.012587	  0.004196	  0.035664	  0.572727	  0.000000	  0.000000	
  0.018182	  0.000000	  0.229371	  0.141259	  0.000000	  0.024476	  0.008392	  0.002098	  0.128671	  0.001399	  0.000000	  0.010490	  0.007692	  0.007692	  0.368531	  0.013287	  0.036364	  0.001399	  0.000000	  0.000699	
  0.002098	  0.000000	  0.000000	  0.000000	  0.001399	  0.000000	  0.000000	  0.026573	  0.000699	  0.886014	  0.032168	  0.000000	  0.000000	  0.000699	  0.001399	  0.000000	  0.002797	  0.046154	  0.000000	  0.000000	
  0.111888	  0.000000	  0.000000	  0.000699	  0.000699	  0.000699	  0.000000	  0.042657	  0.000000	  0.002098	  0.005594	  0.002098	  0.000000	  0.000000	  0.000000	  0.006294	  0.503497	  0.323776	  0.000000	  0.000000	
  0.055245	  0.002797	  0.002098	  0.000699	  0.034965	  0.002098	  0.002098	  0.002098	  0.000699	  0.001399	  0.002098	  0.000000	  0.000000	  0.001399	  0.001399	  0.007692	  0.009790	  0.007692	  0.000000	  0.865734
  
MOTIF KstR2-5 22-YRFIRDTVW STREME-22

letter-probability matrix: alength= 20 w= 9 nsites= 1667 E= 1.1e-047
  0.000675	  0.002656	  0.000006	  0.000008	  0.047808	  0.000670	  0.049799	  0.000005	  0.000003	  0.001339	  0.000002	  0.000002	  0.000003	  0.003987	  0.000672	  0.000005	  0.000004	  0.000007	  0.000001	  0.892348	
  0.000011	  0.000001	  0.000006	  0.000672	  0.000004	  0.007973	  0.000003	  0.000005	  0.001331	  0.013290	  0.000002	  0.000002	  0.000667	  0.007307	  0.968707	  0.000005	  0.000004	  0.000007	  0.000001	  0.000003	
  0.004659	  0.000001	  0.000006	  0.000008	  0.824626	  0.000006	  0.000003	  0.000005	  0.000003	  0.066406	  0.080340	  0.000002	  0.000003	  0.000003	  0.000008	  0.012620	  0.007972	  0.000007	  0.000001	  0.003323	
  0.001339	  0.000001	  0.000006	  0.000008	  0.000668	  0.000006	  0.000003	  0.434890	  0.000003	  0.187244	  0.045815	  0.000002	  0.000003	  0.000003	  0.000008	  0.000005	  0.003324	  0.326669	  0.000001	  0.000003	
  0.000011	  0.000001	  0.000006	  0.000008	  0.000004	  0.001334	  0.000003	  0.000005	  0.000003	  0.000011	  0.000002	  0.000002	  0.000667	  0.000003	  0.997921	  0.000005	  0.000004	  0.000007	  0.000001	  0.000003	
  0.000011	  0.000001	  0.978664	  0.019926	  0.000004	  0.000006	  0.000003	  0.000005	  0.000003	  0.000011	  0.000002	  0.000002	  0.000003	  0.000003	  0.001336	  0.000005	  0.000004	  0.000007	  0.000001	  0.000003	
  0.075701	  0.001329	  0.000006	  0.000008	  0.001332	  0.010629	  0.000003	  0.013284	  0.000003	  0.000011	  0.004650	  0.000002	  0.000003	  0.000003	  0.009968	  0.054449	  0.825955	  0.002662	  0.000001	  0.000003	
  0.009970	  0.000001	  0.000006	  0.000008	  0.000004	  0.000006	  0.000003	  0.078351	  0.000003	  0.049807	  0.002658	  0.000002	  0.000003	  0.000003	  0.000008	  0.000005	  0.199189	  0.659970	  0.000001	  0.000003	
  0.003995	  0.000001	  0.000006	  0.000008	  0.005315	  0.000670	  0.000003	  0.000005	  0.000667	  0.000011	  0.000002	  0.000002	  0.009963	  0.000667	  0.003328	  0.003989	  0.000004	  0.000007	  0.971356	  0.000003
  
MOTIF DesT-1 ITSDLAADLARMPKL MEME-32

letter-probability matrix: alength= 20 w= 15 nsites= 995 E= 2.7e-051
  0.002010	  0.000000	  0.000000	  0.001005	  0.073367	  0.000000	  0.002010	  0.877387	  0.000000	  0.035176	  0.000000	  0.000000	  0.000000	  0.000000	  0.000000	  0.002010	  0.000000	  0.006030	  0.001005	  0.000000	
  0.029146	  0.001005	  0.000000	  0.004020	  0.000000	  0.002010	  0.000000	  0.013065	  0.004020	  0.000000	  0.003015	  0.000000	  0.006030	  0.005025	  0.003015	  0.335678	  0.549749	  0.043216	  0.000000	  0.001005	
  0.128643	  0.000000	  0.098492	  0.004020	  0.000000	  0.014070	  0.002010	  0.000000	  0.011055	  0.004020	  0.000000	  0.011055	  0.001005	  0.016080	  0.067337	  0.630151	  0.012060	  0.000000	  0.000000	  0.000000	
  0.002010	  0.000000	  0.585930	  0.397990	  0.000000	  0.001005	  0.001005	  0.000000	  0.000000	  0.000000	  0.000000	  0.008040	  0.000000	  0.001005	  0.002010	  0.000000	  0.000000	  0.001005	  0.000000	  0.000000	
  0.002010	  0.000000	  0.002010	  0.001005	  0.000000	  0.000000	  0.000000	  0.001005	  0.000000	  0.985930	  0.001005	  0.000000	  0.004020	  0.001005	  0.002010	  0.000000	  0.000000	  0.000000	  0.000000	  0.000000	
  0.859296	  0.000000	  0.000000	  0.000000	  0.000000	  0.000000	  0.002010	  0.001005	  0.000000	  0.000000	  0.002010	  0.001005	  0.000000	  0.002010	  0.000000	  0.018090	  0.079397	  0.035176	  0.000000	  0.000000	
  0.434171	  0.001005	  0.004020	  0.006030	  0.000000	  0.001005	  0.000000	  0.172864	  0.000000	  0.010050	  0.000000	  0.001005	  0.000000	  0.002010	  0.010050	  0.024121	  0.301508	  0.031156	  0.000000	  0.001005	
  0.000000	  0.000000	  0.989950	  0.005025	  0.000000	  0.000000	  0.001005	  0.000000	  0.000000	  0.002010	  0.000000	  0.001005	  0.000000	  0.000000	  0.000000	  0.000000	  0.001005	  0.000000	  0.000000	  0.000000	
  0.000000	  0.002010	  0.001005	  0.003015	  0.002010	  0.000000	  0.000000	  0.001005	  0.000000	  0.965829	  0.015075	  0.000000	  0.003015	  0.000000	  0.000000	  0.000000	  0.003015	  0.002010	  0.002010	  0.000000	
  0.553769	  0.002010	  0.001005	  0.003015	  0.001005	  0.069347	  0.000000	  0.005025	  0.059296	  0.010050	  0.001005	  0.000000	  0.000000	  0.003015	  0.009045	  0.156784	  0.122613	  0.003015	  0.000000	  0.000000	
  0.013065	  0.000000	  0.001005	  0.007035	  0.008040	  0.002010	  0.004020	  0.000000	  0.035176	  0.361809	  0.010050	  0.003015	  0.001005	  0.013065	  0.487437	  0.042211	  0.011055	  0.000000	  0.000000	  0.000000	
  0.000000	  0.000000	  0.003015	  0.000000	  0.293467	  0.001005	  0.000000	  0.029146	  0.025126	  0.067337	  0.565829	  0.000000	  0.001005	  0.002010	  0.000000	  0.011055	  0.000000	  0.001005	  0.000000	  0.000000	
  0.012060	  0.001005	  0.011055	  0.005025	  0.000000	  0.013065	  0.002010	  0.000000	  0.047236	  0.007035	  0.001005	  0.083417	  0.779899	  0.008040	  0.002010	  0.012060	  0.012060	  0.003015	  0.000000	  0.000000	
  0.059296	  0.000000	  0.011055	  0.001005	  0.000000	  0.266332	  0.000000	  0.002010	  0.423116	  0.001005	  0.000000	  0.013065	  0.006030	  0.001005	  0.200000	  0.001005	  0.002010	  0.009045	  0.000000	  0.004020	
  0.007035	  0.000000	  0.000000	  0.001005	  0.026131	  0.001005	  0.002010	  0.002010	  0.001005	  0.736683	  0.062312	  0.001005	  0.001005	  0.003015	  0.000000	  0.001005	  0.013065	  0.002010	  0.138693	  0.001005
  
MOTIF DesT-2 VRQLRMIAKGAYHWR MEME-14

letter-probability matrix: alength= 20 w= 15 nsites= 2773 E= 1.4e-119
  0.035341	  0.000721	  0.000000	  0.095204	  0.000000	  0.005049	  0.000721	  0.245943	  0.023080	  0.006131	  0.005770	  0.000721	  0.000000	  0.003606	  0.129102	  0.010458	  0.112514	  0.325640	  0.000000	  0.000000	
  0.017670	  0.000000	  0.004327	  0.014425	  0.016589	  0.007212	  0.005770	  0.018392	  0.187883	  0.215651	  0.058420	  0.005049	  0.000000	  0.069239	  0.247386	  0.012622	  0.077173	  0.012622	  0.027407	  0.002164	
  0.000361	  0.000000	  0.000000	  0.005770	  0.018752	  0.000000	  0.002524	  0.000000	  0.006852	  0.000000	  0.000361	  0.000000	  0.000000	  0.904436	  0.059863	  0.000361	  0.000361	  0.000000	  0.000000	  0.000361	
  0.018031	  0.000721	  0.000000	  0.000000	  0.000361	  0.000000	  0.000000	  0.028489	  0.000000	  0.804904	  0.086909	  0.000000	  0.000000	  0.000361	  0.000000	  0.000000	  0.000361	  0.059863	  0.000000	  0.000000	
  0.000361	  0.000000	  0.000000	  0.000000	  0.000000	  0.000000	  0.014425	  0.000721	  0.006491	  0.012261	  0.002885	  0.000000	  0.000000	  0.051569	  0.892896	  0.000361	  0.000361	  0.016949	  0.000361	  0.000361	
  0.000000	  0.000000	  0.000000	  0.000000	  0.086188	  0.000000	  0.000000	  0.028128	  0.000000	  0.349080	  0.474937	  0.000000	  0.000000	  0.000000	  0.000000	  0.000000	  0.001082	  0.018752	  0.007212	  0.034620	
  0.000361	  0.000000	  0.000000	  0.000000	  0.000361	  0.000000	  0.000000	  0.750451	  0.000000	  0.085828	  0.022719	  0.000000	  0.000361	  0.000000	  0.000000	  0.000000	  0.001082	  0.138839	  0.000000	  0.000000	
  0.340426	  0.000000	  0.000361	  0.000361	  0.138118	  0.023080	  0.012261	  0.010458	  0.000000	  0.058781	  0.038226	  0.004327	  0.000000	  0.012261	  0.000000	  0.247025	  0.058781	  0.046881	  0.000361	  0.008294	
  0.006131	  0.000000	  0.000000	  0.000000	  0.007212	  0.000361	  0.012261	  0.173098	  0.280563	  0.210602	  0.018031	  0.004688	  0.000000	  0.001803	  0.100613	  0.003967	  0.023080	  0.141724	  0.000000	  0.015867	
  0.007573	  0.000000	  0.000000	  0.000000	  0.000000	  0.991706	  0.000000	  0.000000	  0.000000	  0.000000	  0.000000	  0.000000	  0.000000	  0.000000	  0.000000	  0.000000	  0.000000	  0.000721	  0.000000	  0.000000	
  0.528669	  0.003967	  0.000000	  0.000000	  0.008655	  0.017670	  0.000721	  0.070321	  0.000000	  0.000721	  0.061666	  0.000000	  0.000000	  0.000361	  0.168410	  0.022358	  0.010819	  0.104940	  0.000000	  0.000721	
  0.166246	  0.002524	  0.029571	  0.063469	  0.019834	  0.060224	  0.029210	  0.012982	  0.054814	  0.054093	  0.010458	  0.016949	  0.021998	  0.018392	  0.103137	  0.068518	  0.036423	  0.010819	  0.000000	  0.220339	
  0.086549	  0.001442	  0.011179	  0.017670	  0.010458	  0.108186	  0.265777	  0.002164	  0.008655	  0.014785	  0.004688	  0.095204	  0.000000	  0.036783	  0.033538	  0.031735	  0.010458	  0.025604	  0.050487	  0.184638	
  0.011900	  0.000721	  0.000361	  0.002524	  0.011900	  0.009737	  0.000721	  0.003967	  0.005770	  0.059502	  0.009016	  0.000000	  0.000361	  0.011900	  0.000000	  0.001082	  0.010458	  0.001082	  0.743960	  0.115038	
  0.028489	  0.002164	  0.014785	  0.031013	  0.000000	  0.015867	  0.031735	  0.003606	  0.083664	  0.141724	  0.003967	  0.035701	  0.008294	  0.096286	  0.257483	  0.020195	  0.019473	  0.019113	  0.005770	  0.180671
  
MOTIF DesT-3 169-LKHWQGLG STREME-169

letter-probability matrix: alength= 20 w= 8 nsites= 546 E= 3.7e-011
  0.367526	  0.000002	  0.000018	  0.000019	  0.001985	  0.084975	  0.000007	  0.000011	  0.000005	  0.539406	  0.000006	  0.000004	  0.000013	  0.000009	  0.003977	  0.001990	  0.000015	  0.000021	  0.000003	  0.000006	
  0.000042	  0.000002	  0.000018	  0.000019	  0.000009	  0.000019	  0.000007	  0.000011	  0.798196	  0.000034	  0.000006	  0.000004	  0.000013	  0.000009	  0.201549	  0.000014	  0.000015	  0.000021	  0.000003	  0.000006	
  0.007945	  0.000002	  0.000018	  0.000019	  0.000009	  0.000019	  0.898960	  0.000011	  0.000005	  0.003986	  0.000006	  0.000004	  0.000013	  0.001985	  0.065224	  0.000014	  0.003966	  0.000021	  0.000003	  0.017787	
  0.000042	  0.000002	  0.000018	  0.019776	  0.000009	  0.000019	  0.000007	  0.000011	  0.000005	  0.000034	  0.000006	  0.000004	  0.000013	  0.000009	  0.000025	  0.000014	  0.000015	  0.000021	  0.979961	  0.000006	
  0.000042	  0.000002	  0.000018	  0.000019	  0.000009	  0.000019	  0.023715	  0.000011	  0.031616	  0.051403	  0.001982	  0.003956	  0.001989	  0.756710	  0.108690	  0.003966	  0.015820	  0.000021	  0.000003	  0.000006	
  0.000042	  0.000002	  0.001994	  0.000019	  0.000009	  0.997758	  0.000007	  0.000011	  0.000005	  0.000034	  0.000006	  0.000004	  0.000013	  0.000009	  0.000025	  0.000014	  0.000015	  0.000021	  0.000003	  0.000006	
  0.003994	  0.000002	  0.000018	  0.000019	  0.000009	  0.001995	  0.000007	  0.043477	  0.000005	  0.938502	  0.000006	  0.000004	  0.011868	  0.000009	  0.000025	  0.000014	  0.000015	  0.000021	  0.000003	  0.000006	
  0.005969	  0.000002	  0.001994	  0.003971	  0.000009	  0.879215	  0.003958	  0.000011	  0.000005	  0.000034	  0.000006	  0.013834	  0.017795	  0.000009	  0.003977	  0.065213	  0.003966	  0.000021	  0.000003	  0.000006
  
MOTIF TtgR-1 EPDPLGCMRKLLIHL MEME-9

letter-probability matrix: alength= 20 w= 15 nsites= 929 E= 4.2e-218
  0.004306	  0.000000	  0.002153	  0.822390	  0.000000	  0.080732	  0.012917	  0.000000	  0.003229	  0.003229	  0.000000	  0.005382	  0.000000	  0.054898	  0.004306	  0.004306	  0.000000	  0.002153	  0.000000	  0.000000	
  0.055974	  0.001076	  0.004306	  0.146394	  0.000000	  0.072121	  0.005382	  0.018299	  0.003229	  0.235737	  0.005382	  0.001076	  0.264801	  0.006459	  0.004306	  0.029064	  0.011841	  0.134553	  0.000000	  0.000000	
  0.000000	  0.000000	  0.910657	  0.000000	  0.000000	  0.000000	  0.000000	  0.000000	  0.000000	  0.000000	  0.000000	  0.089343	  0.000000	  0.000000	  0.000000	  0.000000	  0.000000	  0.000000	  0.000000	  0.000000	
  0.000000	  0.000000	  0.000000	  0.000000	  0.000000	  0.000000	  0.000000	  0.000000	  0.000000	  0.000000	  0.000000	  0.000000	  1.000000	  0.000000	  0.000000	  0.000000	  0.000000	  0.000000	  0.000000	  0.000000	
  0.000000	  0.000000	  0.000000	  0.000000	  0.002153	  0.000000	  0.000000	  0.002153	  0.000000	  0.992465	  0.001076	  0.000000	  0.000000	  0.000000	  0.000000	  0.000000	  0.000000	  0.002153	  0.000000	  0.000000	
  0.027987	  0.000000	  0.038751	  0.046286	  0.000000	  0.878364	  0.001076	  0.000000	  0.001076	  0.000000	  0.000000	  0.000000	  0.000000	  0.005382	  0.000000	  0.000000	  0.001076	  0.000000	  0.000000	  0.000000	
  0.003229	  0.543595	  0.003229	  0.001076	  0.001076	  0.040904	  0.010764	  0.000000	  0.137783	  0.000000	  0.000000	  0.012917	  0.000000	  0.045210	  0.153929	  0.010764	  0.012917	  0.001076	  0.021529	  0.000000	
  0.000000	  0.000000	  0.000000	  0.000000	  0.001076	  0.000000	  0.000000	  0.180840	  0.000000	  0.180840	  0.560818	  0.000000	  0.000000	  0.000000	  0.000000	  0.000000	  0.027987	  0.047363	  0.000000	  0.001076	
  0.000000	  0.000000	  0.000000	  0.000000	  0.000000	  0.001076	  0.010764	  0.006459	  0.029064	  0.000000	  0.018299	  0.000000	  0.000000	  0.010764	  0.919268	  0.000000	  0.001076	  0.003229	  0.000000	  0.000000	
  0.008611	  0.000000	  0.116254	  0.123789	  0.000000	  0.004306	  0.003229	  0.005382	  0.449946	  0.026911	  0.001076	  0.073197	  0.000000	  0.096878	  0.019376	  0.035522	  0.030140	  0.003229	  0.000000	  0.002153	
  0.002153	  0.001076	  0.000000	  0.000000	  0.089343	  0.000000	  0.003229	  0.200215	  0.000000	  0.670614	  0.009688	  0.000000	  0.000000	  0.000000	  0.002153	  0.002153	  0.007535	  0.009688	  0.000000	  0.002153	
  0.000000	  0.097955	  0.000000	  0.000000	  0.064586	  0.000000	  0.000000	  0.004306	  0.000000	  0.792250	  0.010764	  0.001076	  0.000000	  0.000000	  0.000000	  0.004306	  0.000000	  0.011841	  0.009688	  0.003229	
  0.054898	  0.000000	  0.005382	  0.027987	  0.000000	  0.000000	  0.002153	  0.550054	  0.040904	  0.074273	  0.008611	  0.003229	  0.000000	  0.000000	  0.002153	  0.005382	  0.023681	  0.201292	  0.000000	  0.000000	
  0.007535	  0.001076	  0.004306	  0.046286	  0.035522	  0.035522	  0.395048	  0.001076	  0.026911	  0.024758	  0.003229	  0.003229	  0.000000	  0.116254	  0.072121	  0.007535	  0.020452	  0.029064	  0.133477	  0.036598	
  0.045210	  0.187298	  0.000000	  0.000000	  0.021529	  0.000000	  0.000000	  0.011841	  0.000000	  0.503767	  0.000000	  0.000000	  0.000000	  0.000000	  0.000000	  0.005382	  0.005382	  0.217438	  0.000000	  0.002153
 
MOTIF TtgR-2 RRVFEILFHKCEFTD MEME-4

letter-probability matrix: alength= 20 w= 15 nsites= 2802 E= 4.9e-784
  0.006067	  0.006067	  0.000000	  0.000000	  0.009636	  0.001071	  0.025339	  0.002855	  0.013562	  0.005353	  0.000357	  0.003212	  0.000714	  0.176660	  0.703069	  0.010350	  0.001071	  0.000000	  0.000357	  0.034261	
  0.023555	  0.000714	  0.000714	  0.017488	  0.000000	  0.001071	  0.001784	  0.000000	  0.092077	  0.003926	  0.000714	  0.012491	  0.001071	  0.064954	  0.766238	  0.005710	  0.004640	  0.002855	  0.000000	  0.000000	
  0.021413	  0.000000	  0.000000	  0.000000	  0.058173	  0.000357	  0.000000	  0.315132	  0.000000	  0.041399	  0.007138	  0.000000	  0.000000	  0.000000	  0.001071	  0.034975	  0.031049	  0.488223	  0.000000	  0.001071	
  0.020343	  0.025696	  0.000000	  0.000357	  0.376160	  0.004283	  0.080300	  0.011420	  0.000000	  0.181299	  0.021413	  0.180585	  0.000000	  0.002855	  0.000357	  0.008922	  0.005710	  0.009993	  0.000714	  0.069593	
  0.037830	  0.000357	  0.121342	  0.451463	  0.000357	  0.011420	  0.008208	  0.004996	  0.005353	  0.007495	  0.001071	  0.047823	  0.000000	  0.014632	  0.006424	  0.097074	  0.137045	  0.040328	  0.000000	  0.006781	
  0.000044	  0.000003	  0.000023	  0.000026	  0.002512	  0.000021	  0.000011	  0.892235	  0.000009	  0.010395	  0.000723	  0.000007	  0.000016	  0.000014	  0.000030	  0.000017	  0.007868	  0.086033	  0.000004	  0.000008	
  0.120985	  0.001428	  0.000000	  0.000000	  0.013919	  0.001428	  0.001071	  0.076017	  0.000357	  0.654532	  0.070307	  0.000000	  0.000000	  0.000000	  0.000000	  0.006781	  0.001428	  0.051392	  0.000000	  0.000357	
  0.001428	  0.003212	  0.000000	  0.001784	  0.382941	  0.002141	  0.057102	  0.039615	  0.001784	  0.211991	  0.064954	  0.013562	  0.000000	  0.009993	  0.015346	  0.008565	  0.074946	  0.007852	  0.012848	  0.089936	
  0.001472	  0.000717	  0.001093	  0.000740	  0.034632	  0.000378	  0.443623	  0.020715	  0.001436	  0.197048	  0.058182	  0.058537	  0.000016	  0.044625	  0.017517	  0.013222	  0.059973	  0.001094	  0.002859	  0.042121	
  0.000357	  0.002141	  0.000000	  0.000000	  0.000000	  0.008922	  0.016417	  0.000000	  0.725196	  0.000714	  0.000000	  0.004283	  0.000714	  0.007852	  0.232334	  0.000357	  0.000357	  0.000000	  0.000000	  0.000357	
  0.003926	  0.801213	  0.000000	  0.000000	  0.005710	  0.000000	  0.000000	  0.003569	  0.000000	  0.001784	  0.006781	  0.006067	  0.000000	  0.000714	  0.001071	  0.011420	  0.048537	  0.108494	  0.000357	  0.000357	
  0.000044	  0.000003	  0.011800	  0.987178	  0.000014	  0.000378	  0.000011	  0.000015	  0.000009	  0.000045	  0.000009	  0.000364	  0.000016	  0.000014	  0.000030	  0.000017	  0.000016	  0.000023	  0.000004	  0.000008	
  0.001784	  0.002498	  0.000357	  0.001071	  0.366524	  0.000000	  0.056388	  0.003926	  0.017131	  0.069236	  0.022484	  0.007138	  0.001071	  0.053533	  0.028194	  0.011064	  0.004640	  0.015703	  0.004283	  0.332976	
  0.018558	  0.005353	  0.006781	  0.001784	  0.044968	  0.001071	  0.000000	  0.029622	  0.000357	  0.016417	  0.000357	  0.011420	  0.000357	  0.000357	  0.001071	  0.087794	  0.443612	  0.329764	  0.000000	  0.000357	
  0.079586	  0.000000	  0.384011	  0.275517	  0.000000	  0.120271	  0.018915	  0.000714	  0.008565	  0.000357	  0.000000	  0.016774	  0.005353	  0.023911	  0.003926	  0.051392	  0.009636	  0.001071	  0.000000	  0.000000
  
MOTIF TtgR-3 38-CDLRQQRQT STREME-38

letter-probability matrix: alength= 20 w= 9 nsites= 509 E= 1.6e-012
  0.004385	  0.962744	  0.000020	  0.000023	  0.000012	  0.021751	  0.000010	  0.000014	  0.000008	  0.000040	  0.000008	  0.000006	  0.000014	  0.000012	  0.000026	  0.010881	  0.000014	  0.000020	  0.000004	  0.000007	
  0.000039	  0.000003	  0.847580	  0.152149	  0.000012	  0.000019	  0.000010	  0.000014	  0.000008	  0.000040	  0.000008	  0.000006	  0.000014	  0.000012	  0.000026	  0.000015	  0.000014	  0.000020	  0.000004	  0.000007	
  0.000039	  0.000003	  0.000020	  0.000023	  0.145619	  0.000019	  0.000010	  0.165179	  0.000008	  0.489017	  0.199945	  0.000006	  0.000014	  0.000012	  0.000026	  0.000015	  0.000014	  0.000020	  0.000004	  0.000007	
  0.000039	  0.000003	  0.000020	  0.000023	  0.000012	  0.000019	  0.002183	  0.000014	  0.000008	  0.000040	  0.000008	  0.000006	  0.000014	  0.000012	  0.997539	  0.000015	  0.000014	  0.000020	  0.000004	  0.000007	
  0.017425	  0.002176	  0.000020	  0.002196	  0.000012	  0.000019	  0.002183	  0.000014	  0.000008	  0.006560	  0.000008	  0.000006	  0.000014	  0.508549	  0.456405	  0.000015	  0.000014	  0.004367	  0.000004	  0.000007	
  0.000039	  0.000003	  0.000020	  0.000023	  0.000012	  0.000019	  0.000010	  0.000014	  0.000008	  0.000040	  0.000008	  0.000006	  0.000014	  0.984486	  0.015239	  0.000015	  0.000014	  0.000020	  0.000004	  0.000007	
  0.000039	  0.000003	  0.000020	  0.000023	  0.000012	  0.000019	  0.000010	  0.000014	  0.000008	  0.000040	  0.021740	  0.000006	  0.000014	  0.000012	  0.977980	  0.000015	  0.000014	  0.000020	  0.000004	  0.000007	
  0.000039	  0.002176	  0.000020	  0.000023	  0.000012	  0.000019	  0.000010	  0.002187	  0.000008	  0.004386	  0.000008	  0.000006	  0.000014	  0.619383	  0.310798	  0.000015	  0.000014	  0.060871	  0.000004	  0.000007	
  0.193457	  0.000003	  0.108682	  0.113031	  0.021745	  0.071735	  0.000010	  0.000014	  0.000008	  0.000040	  0.017394	  0.013046	  0.000014	  0.019571	  0.000026	  0.080424	  0.299920	  0.056524	  0.000004	  0.004353
  
MOTIF RamR-1 KDELJNALYLHLKAD MEME-36

letter-probability matrix: alength= 20 w= 15 nsites= 1199 E= 1.6e-041
  0.000000	  0.000000	  0.000000	  0.000000	  0.000000	  0.000000	  0.000000	  0.000000	  0.997498	  0.000000	  0.000000	  0.000000	  0.000000	  0.000834	  0.001668	  0.000000	  0.000000	  0.000000	  0.000000	  0.000000	
  0.040033	  0.000000	  0.778148	  0.147623	  0.000000	  0.000834	  0.000000	  0.004170	  0.000000	  0.001668	  0.000834	  0.006672	  0.000000	  0.001668	  0.000000	  0.003336	  0.010008	  0.005004	  0.000000	  0.000000	
  0.130108	  0.000000	  0.235196	  0.534612	  0.000000	  0.005838	  0.001668	  0.002502	  0.005838	  0.006672	  0.000834	  0.000000	  0.000000	  0.016681	  0.003336	  0.000834	  0.015013	  0.040867	  0.000000	  0.000000	
  0.000000	  0.000000	  0.000000	  0.000000	  0.000000	  0.000000	  0.000000	  0.005838	  0.000000	  0.992494	  0.000000	  0.000000	  0.000000	  0.000000	  0.000000	  0.000000	  0.000000	  0.001668	  0.000000	  0.000000	
  0.000834	  0.000000	  0.000000	  0.000000	  0.036697	  0.000000	  0.000000	  0.332777	  0.000000	  0.526272	  0.003336	  0.000000	  0.000000	  0.000000	  0.000000	  0.000000	  0.001668	  0.085071	  0.000000	  0.013344	
  0.000000	  0.000000	  0.000834	  0.000000	  0.000000	  0.002502	  0.000000	  0.001668	  0.000834	  0.000000	  0.000000	  0.975813	  0.000000	  0.005838	  0.000000	  0.004170	  0.007506	  0.000834	  0.000000	  0.000000	
  0.333611	  0.000000	  0.002502	  0.190992	  0.000000	  0.000834	  0.014178	  0.000000	  0.030859	  0.001668	  0.000000	  0.000000	  0.000000	  0.216013	  0.029191	  0.055046	  0.117598	  0.007506	  0.000000	  0.000000	
  0.000000	  0.000000	  0.000000	  0.000000	  0.010842	  0.000000	  0.000000	  0.003336	  0.000000	  0.963303	  0.000834	  0.000000	  0.000000	  0.000000	  0.000000	  0.000000	  0.003336	  0.018349	  0.000000	  0.000000	
  0.000000	  0.003336	  0.002502	  0.005004	  0.231026	  0.000000	  0.000834	  0.000000	  0.000000	  0.005004	  0.000834	  0.000000	  0.000000	  0.000000	  0.000000	  0.000834	  0.000834	  0.001668	  0.000000	  0.748123	
  0.020851	  0.002502	  0.133445	  0.064220	  0.000000	  0.014178	  0.000000	  0.018349	  0.000000	  0.614679	  0.005838	  0.012510	  0.000000	  0.003336	  0.026689	  0.010008	  0.006672	  0.065888	  0.000000	  0.000834	
  0.094245	  0.000000	  0.038365	  0.124270	  0.014178	  0.031693	  0.255213	  0.000834	  0.005004	  0.013344	  0.006672	  0.004170	  0.000000	  0.039199	  0.158465	  0.175980	  0.018349	  0.003336	  0.000834	  0.015847	
  0.001668	  0.000834	  0.000000	  0.000000	  0.018349	  0.000000	  0.008340	  0.157631	  0.007506	  0.561301	  0.000000	  0.000000	  0.000000	  0.001668	  0.000000	  0.000000	  0.000000	  0.005838	  0.000000	  0.236864	
  0.007506	  0.000834	  0.011676	  0.264387	  0.000000	  0.000000	  0.000000	  0.000000	  0.706422	  0.000000	  0.000000	  0.000834	  0.000000	  0.003336	  0.001668	  0.001668	  0.001668	  0.000000	  0.000000	  0.000000	
  0.295246	  0.003336	  0.008340	  0.018349	  0.000834	  0.029191	  0.026689	  0.008340	  0.034195	  0.070058	  0.005838	  0.010842	  0.000000	  0.232694	  0.072560	  0.077565	  0.089241	  0.011676	  0.000000	  0.005004	
  0.112594	  0.000834	  0.338616	  0.291910	  0.000000	  0.081735	  0.003336	  0.000000	  0.012510	  0.000000	  0.000000	  0.010008	  0.002502	  0.017515	  0.053378	  0.070892	  0.003336	  0.000000	  0.000000	  0.000834
  
MOTIF RamR-2 PKENARNIWNSYIDW MEME-121

letter-probability matrix: alength= 20 w= 15 nsites= 153 E= 7.6e-007
  0.000000	  0.000000	  0.000000	  0.000000	  0.000000	  0.000000	  0.000000	  0.000000	  0.000000	  0.000000	  0.000000	  0.000000	  0.986928	  0.000000	  0.000000	  0.000000	  0.000000	  0.013072	  0.000000	  0.000000	
  0.000000	  0.000000	  0.000000	  0.000000	  0.000000	  0.000000	  0.000000	  0.000000	  1.000000	  0.000000	  0.000000	  0.000000	  0.000000	  0.000000	  0.000000	  0.000000	  0.000000	  0.000000	  0.000000	  0.000000	
  0.013072	  0.000000	  0.013072	  0.928105	  0.000000	  0.000000	  0.000000	  0.000000	  0.006536	  0.000000	  0.000000	  0.000000	  0.000000	  0.026144	  0.000000	  0.000000	  0.000000	  0.013072	  0.000000	  0.000000	
  0.000000	  0.000000	  0.000000	  0.000000	  0.000000	  0.000000	  0.405229	  0.000000	  0.013072	  0.013072	  0.000000	  0.522876	  0.000000	  0.026144	  0.000000	  0.000000	  0.000000	  0.013072	  0.000000	  0.006536	
  0.503268	  0.000000	  0.000000	  0.000000	  0.000000	  0.000000	  0.000000	  0.013072	  0.000000	  0.019608	  0.045752	  0.000000	  0.000000	  0.000000	  0.000000	  0.000000	  0.418301	  0.000000	  0.000000	  0.000000	
  0.000000	  0.000000	  0.000000	  0.000000	  0.000000	  0.000000	  0.045752	  0.000000	  0.000000	  0.000000	  0.000000	  0.013072	  0.000000	  0.019608	  0.921569	  0.000000	  0.000000	  0.000000	  0.000000	  0.000000	
  0.000000	  0.000000	  0.000000	  0.000000	  0.000000	  0.000000	  0.019608	  0.000000	  0.000000	  0.000000	  0.000000	  0.954248	  0.000000	  0.000000	  0.000000	  0.019608	  0.000000	  0.000000	  0.000000	  0.006536	
  0.000000	  0.000000	  0.000000	  0.000000	  0.000000	  0.000000	  0.000000	  0.986928	  0.000000	  0.000000	  0.000000	  0.000000	  0.000000	  0.000000	  0.000000	  0.000000	  0.000000	  0.013072	  0.000000	  0.000000	
  0.000000	  0.000000	  0.000000	  0.000000	  0.000000	  0.000000	  0.000000	  0.000000	  0.000000	  0.000000	  0.000000	  0.000000	  0.000000	  0.000000	  0.000000	  0.000000	  0.000000	  0.000000	  1.000000	  0.000000	
  0.000000	  0.000000	  0.006536	  0.000000	  0.000000	  0.000000	  0.000000	  0.000000	  0.000000	  0.000000	  0.000000	  0.986928	  0.000000	  0.000000	  0.000000	  0.000000	  0.006536	  0.000000	  0.000000	  0.000000	
  0.000000	  0.000000	  0.000000	  0.000000	  0.000000	  0.013072	  0.000000	  0.000000	  0.000000	  0.000000	  0.000000	  0.026144	  0.000000	  0.000000	  0.006536	  0.954248	  0.000000	  0.000000	  0.000000	  0.000000	
  0.000000	  0.000000	  0.000000	  0.000000	  0.000000	  0.000000	  0.000000	  0.000000	  0.000000	  0.000000	  0.000000	  0.000000	  0.000000	  0.000000	  0.000000	  0.000000	  0.000000	  0.000000	  0.006536	  0.993464	
  0.000000	  0.000000	  0.000000	  0.000000	  0.000000	  0.000000	  0.000000	  0.594771	  0.000000	  0.000000	  0.000000	  0.000000	  0.000000	  0.000000	  0.000000	  0.000000	  0.006536	  0.398693	  0.000000	  0.000000	
  0.000000	  0.000000	  0.973856	  0.006536	  0.000000	  0.000000	  0.000000	  0.000000	  0.000000	  0.000000	  0.000000	  0.019608	  0.000000	  0.000000	  0.000000	  0.000000	  0.000000	  0.000000	  0.000000	  0.000000	
  0.000000	  0.000000	  0.000000	  0.000000	  0.000000	  0.000000	  0.000000	  0.000000	  0.000000	  0.000000	  0.000000	  0.000000	  0.000000	  0.000000	  0.000000	  0.000000	  0.000000	  0.000000	  1.000000	  0.000000
  
MOTIF RamR-3 125-HRAJRQLAV STREME-125

letter-probability matrix: alength= 20 w= 9 nsites= 554 E= 2.3e-015
  0.002067	  0.000002	  0.000019	  0.000020	  0.000010	  0.000019	  0.481648	  0.006083	  0.000005	  0.010154	  0.000006	  0.014170	  0.000014	  0.014175	  0.447264	  0.000014	  0.000015	  0.000021	  0.000004	  0.024290	
  0.105276	  0.008097	  0.000019	  0.004067	  0.000010	  0.032399	  0.006078	  0.000012	  0.176067	  0.000035	  0.018219	  0.016194	  0.000014	  0.020246	  0.611184	  0.000014	  0.000015	  0.000021	  0.002027	  0.000006	
  0.884400	  0.000002	  0.000019	  0.002043	  0.000010	  0.000019	  0.000007	  0.000012	  0.000005	  0.000035	  0.000006	  0.000004	  0.000014	  0.000009	  0.000026	  0.000014	  0.070844	  0.042519	  0.000004	  0.000006	
  0.000043	  0.000002	  0.000019	  0.000020	  0.000010	  0.000019	  0.000007	  0.473558	  0.000005	  0.370372	  0.107262	  0.000004	  0.000014	  0.000009	  0.000026	  0.004062	  0.004062	  0.040495	  0.000004	  0.000006	
  0.083015	  0.000002	  0.000019	  0.000020	  0.000010	  0.000019	  0.000007	  0.000012	  0.006076	  0.000035	  0.000006	  0.008099	  0.000014	  0.135597	  0.720463	  0.012157	  0.030370	  0.004069	  0.000004	  0.000006	
  0.002067	  0.002026	  0.000019	  0.000020	  0.000010	  0.000019	  0.002031	  0.000012	  0.000005	  0.006106	  0.000006	  0.000004	  0.000014	  0.983528	  0.000026	  0.004062	  0.000015	  0.000021	  0.000004	  0.000006	
  0.002067	  0.000002	  0.000019	  0.000020	  0.000010	  0.000019	  0.000007	  0.089054	  0.000005	  0.908677	  0.000006	  0.000004	  0.000014	  0.000009	  0.000026	  0.000014	  0.000015	  0.000021	  0.000004	  0.000006	
  0.402760	  0.002026	  0.016209	  0.036446	  0.000010	  0.293456	  0.000007	  0.008106	  0.093095	  0.000035	  0.000006	  0.002028	  0.000014	  0.000009	  0.006097	  0.101199	  0.026323	  0.012164	  0.000004	  0.000006	
  0.000043	  0.000002	  0.000019	  0.000020	  0.004057	  0.004067	  0.000007	  0.032391	  0.000005	  0.000035	  0.000006	  0.000004	  0.000014	  0.000009	  0.000026	  0.000014	  0.000015	  0.959256	  0.000004	  0.000006
  
MOTIF RamR-4 198-MFPELRELCHRS STREME-198

letter-probability matrix: alength= 20 w= 12 nsites= 357 E= 9.5e-009
  0.000067	  0.000003	  0.000029	  0.000031	  0.000015	  0.000030	  0.000011	  0.034485	  0.000008	  0.053322	  0.761421	  0.000007	  0.000021	  0.006281	  0.000040	  0.144158	  0.000023	  0.000033	  0.000006	  0.000009	
  0.003200	  0.000003	  0.000029	  0.000031	  0.983896	  0.000030	  0.000011	  0.000018	  0.000008	  0.000054	  0.000009	  0.003140	  0.000021	  0.000015	  0.000040	  0.000022	  0.000023	  0.000033	  0.000006	  0.009409	
  0.000067	  0.000003	  0.000029	  0.000031	  0.000015	  0.000030	  0.000011	  0.000018	  0.000008	  0.000054	  0.000009	  0.000007	  0.999569	  0.000015	  0.000040	  0.000022	  0.000023	  0.000033	  0.000006	  0.000009	
  0.000067	  0.000003	  0.006296	  0.993312	  0.000015	  0.000030	  0.000011	  0.000018	  0.000008	  0.000054	  0.000009	  0.000007	  0.000021	  0.000015	  0.000040	  0.000022	  0.000023	  0.000033	  0.000006	  0.000009	
  0.000067	  0.000003	  0.000029	  0.000031	  0.000015	  0.000030	  0.000011	  0.009418	  0.000008	  0.952602	  0.021943	  0.000007	  0.000021	  0.000015	  0.000040	  0.000022	  0.000023	  0.015700	  0.000006	  0.000009	
  0.000067	  0.000003	  0.000029	  0.000031	  0.000015	  0.000030	  0.269481	  0.000018	  0.003141	  0.000054	  0.000009	  0.256944	  0.000021	  0.018815	  0.444980	  0.003156	  0.000023	  0.000033	  0.000006	  0.003143	
  0.000067	  0.000003	  0.457503	  0.463771	  0.000015	  0.000030	  0.000011	  0.000018	  0.043875	  0.000054	  0.000009	  0.006274	  0.000021	  0.012548	  0.006307	  0.000022	  0.009423	  0.000033	  0.000006	  0.000009	
  0.000067	  0.000003	  0.000029	  0.000031	  0.012549	  0.000030	  0.000011	  0.056419	  0.000008	  0.745799	  0.181745	  0.000007	  0.000021	  0.000015	  0.000040	  0.000022	  0.000023	  0.003167	  0.000006	  0.000009	
  0.000067	  0.996418	  0.000029	  0.000031	  0.000015	  0.000030	  0.000011	  0.000018	  0.000008	  0.000054	  0.000009	  0.000007	  0.000021	  0.000015	  0.000040	  0.003156	  0.000023	  0.000033	  0.000006	  0.000009	
  0.000067	  0.000003	  0.000029	  0.031364	  0.000015	  0.000030	  0.488818	  0.000018	  0.000008	  0.003188	  0.000009	  0.000007	  0.000021	  0.263218	  0.184910	  0.028223	  0.000023	  0.000033	  0.000006	  0.000009	
  0.000067	  0.000003	  0.000029	  0.000031	  0.000015	  0.000030	  0.000011	  0.000018	  0.009408	  0.184924	  0.000009	  0.000007	  0.000021	  0.050149	  0.745785	  0.006289	  0.003156	  0.000033	  0.000006	  0.000009	
  0.018867	  0.003137	  0.000029	  0.000031	  0.003148	  0.003164	  0.015678	  0.000018	  0.000008	  0.000054	  0.000009	  0.000007	  0.000021	  0.006281	  0.000040	  0.940036	  0.000023	  0.000033	  0.000006	  0.009409
  
MOTIF RamR-5 109-SDEARAFGD STREME-109

letter-probability matrix: alength= 20 w= 9 nsites= 841 E= 2.7e-018
  0.005276	  0.000001	  0.000012	  0.000013	  0.000006	  0.000013	  0.000004	  0.000008	  0.000003	  0.000023	  0.000004	  0.000003	  0.000009	  0.000006	  0.000017	  0.977515	  0.015755	  0.001326	  0.000002	  0.000004	
  0.045951	  0.000001	  0.717724	  0.161400	  0.000006	  0.021006	  0.002629	  0.000008	  0.000003	  0.000023	  0.000004	  0.000003	  0.011818	  0.023624	  0.003953	  0.005258	  0.001322	  0.005262	  0.000002	  0.000004	
  0.098435	  0.000001	  0.014445	  0.503854	  0.000006	  0.000013	  0.000004	  0.000008	  0.002628	  0.017080	  0.000004	  0.000003	  0.001321	  0.035432	  0.000017	  0.001321	  0.325407	  0.000014	  0.000002	  0.000004	
  0.523551	  0.000001	  0.000012	  0.000013	  0.141712	  0.038063	  0.000004	  0.000008	  0.000003	  0.000023	  0.000004	  0.000003	  0.001321	  0.000006	  0.000017	  0.010506	  0.000010	  0.000014	  0.000002	  0.284727	
  0.002652	  0.000001	  0.000012	  0.002637	  0.000006	  0.000013	  0.000004	  0.090542	  0.085289	  0.171906	  0.023622	  0.002627	  0.000009	  0.153520	  0.417261	  0.010506	  0.006570	  0.030192	  0.000002	  0.002628	
  0.650823	  0.000001	  0.059056	  0.007885	  0.001318	  0.000013	  0.000004	  0.000008	  0.000003	  0.019704	  0.000004	  0.000003	  0.007881	  0.000006	  0.009202	  0.045932	  0.185014	  0.013135	  0.000002	  0.000004	
  0.000028	  0.000001	  0.000012	  0.000013	  0.967015	  0.000013	  0.000004	  0.031498	  0.000003	  0.001335	  0.000004	  0.000003	  0.000009	  0.000006	  0.000017	  0.000009	  0.000010	  0.000014	  0.000002	  0.000004	
  0.007901	  0.120713	  0.000012	  0.000013	  0.015751	  0.822692	  0.000004	  0.000008	  0.000003	  0.000023	  0.000004	  0.000003	  0.000009	  0.000006	  0.000017	  0.032812	  0.000010	  0.000014	  0.000002	  0.000004	
  0.001340	  0.000001	  0.409384	  0.000013	  0.000006	  0.000013	  0.014437	  0.007880	  0.001315	  0.137792	  0.206002	  0.000003	  0.000009	  0.002630	  0.207327	  0.001321	  0.001322	  0.009199	  0.000002	  0.000004
  
MOTIF RamR-6 QAERYRKSGFEAFWH MEME-78

letter-probability matrix: alength= 20 w= 15 nsites= 193 E= 1.1e-016
  0.010363	  0.000000	  0.015544	  0.051813	  0.000000	  0.015544	  0.041451	  0.000000	  0.036269	  0.000000	  0.000000	  0.124352	  0.000000	  0.632124	  0.031088	  0.041451	  0.000000	  0.000000	  0.000000	  0.000000	
  0.808290	  0.000000	  0.005181	  0.000000	  0.000000	  0.000000	  0.005181	  0.005181	  0.000000	  0.005181	  0.000000	  0.000000	  0.000000	  0.000000	  0.020725	  0.005181	  0.145078	  0.000000	  0.000000	  0.000000	
  0.051813	  0.000000	  0.160622	  0.632124	  0.000000	  0.025907	  0.000000	  0.000000	  0.088083	  0.000000	  0.000000	  0.000000	  0.000000	  0.010363	  0.000000	  0.025907	  0.005181	  0.000000	  0.000000	  0.000000	
  0.020725	  0.000000	  0.005181	  0.000000	  0.000000	  0.010363	  0.025907	  0.000000	  0.062176	  0.124352	  0.000000	  0.010363	  0.010363	  0.046632	  0.647668	  0.000000	  0.020725	  0.005181	  0.000000	  0.010363	
  0.000000	  0.000000	  0.000000	  0.000000	  0.020725	  0.000000	  0.082902	  0.005181	  0.000000	  0.000000	  0.000000	  0.000000	  0.000000	  0.000000	  0.000000	  0.000000	  0.000000	  0.005181	  0.000000	  0.886010	
  0.036269	  0.082902	  0.000000	  0.000000	  0.000000	  0.005181	  0.000000	  0.000000	  0.056995	  0.005181	  0.000000	  0.000000	  0.000000	  0.005181	  0.761658	  0.020725	  0.025907	  0.000000	  0.000000	  0.000000	
  0.098446	  0.000000	  0.056995	  0.082902	  0.000000	  0.000000	  0.000000	  0.000000	  0.621762	  0.005181	  0.000000	  0.015544	  0.000000	  0.046632	  0.031088	  0.025907	  0.015544	  0.000000	  0.000000	  0.000000	
  0.341969	  0.000000	  0.000000	  0.015544	  0.000000	  0.000000	  0.000000	  0.015544	  0.000000	  0.010363	  0.000000	  0.000000	  0.000000	  0.000000	  0.000000	  0.533679	  0.046632	  0.036269	  0.000000	  0.000000	
  0.000000	  0.000000	  0.000000	  0.000000	  0.000000	  1.000000	  0.000000	  0.000000	  0.000000	  0.000000	  0.000000	  0.000000	  0.000000	  0.000000	  0.000000	  0.000000	  0.000000	  0.000000	  0.000000	  0.000000	
  0.000000	  0.000000	  0.000000	  0.000000	  0.994819	  0.000000	  0.000000	  0.000000	  0.000000	  0.005181	  0.000000	  0.000000	  0.000000	  0.000000	  0.000000	  0.000000	  0.000000	  0.000000	  0.000000	  0.000000	
  0.005181	  0.000000	  0.150259	  0.766839	  0.000000	  0.000000	  0.000000	  0.000000	  0.005181	  0.000000	  0.000000	  0.015544	  0.000000	  0.041451	  0.000000	  0.000000	  0.015544	  0.000000	  0.000000	  0.000000	
  0.906736	  0.000000	  0.000000	  0.000000	  0.000000	  0.000000	  0.000000	  0.015544	  0.000000	  0.005181	  0.005181	  0.000000	  0.000000	  0.000000	  0.000000	  0.000000	  0.025907	  0.041451	  0.000000	  0.000000	
  0.000000	  0.000000	  0.000000	  0.000000	  0.844560	  0.000000	  0.000000	  0.015544	  0.000000	  0.093264	  0.020725	  0.000000	  0.000000	  0.000000	  0.000000	  0.000000	  0.000000	  0.005181	  0.005181	  0.015544	
  0.000000	  0.000000	  0.000000	  0.000000	  0.000000	  0.000000	  0.000000	  0.000000	  0.000000	  0.005181	  0.000000	  0.000000	  0.000000	  0.000000	  0.000000	  0.000000	  0.000000	  0.000000	  0.994819	  0.000000	
  0.015544	  0.000000	  0.000000	  0.000000	  0.000000	  0.025907	  0.518135	  0.000000	  0.046632	  0.000000	  0.000000	  0.217617	  0.000000	  0.005181	  0.108808	  0.062176	  0.000000	  0.000000	  0.000000	  0.000000
  
MOTIF EbrA-1 TKDELLAAALEHVAE MEME-4

letter-probability matrix: alength= 20 w= 15 nsites= 5921 E= 4.0e-498
  0.014525	  0.001013	  0.045094	  0.001689	  0.001520	  0.052018	  0.000169	  0.003209	  0.008445	  0.002196	  0.001182	  0.057085	  0.000844	  0.001858	  0.001520	  0.333221	  0.467151	  0.006587	  0.000169	  0.000507	
  0.005742	  0.000676	  0.002871	  0.000844	  0.002871	  0.001013	  0.029387	  0.023307	  0.444520	  0.174295	  0.015031	  0.002196	  0.001182	  0.135450	  0.114170	  0.015200	  0.003884	  0.024151	  0.000844	  0.002364	
  0.048809	  0.000507	  0.471204	  0.250802	  0.000507	  0.006587	  0.017902	  0.000676	  0.013173	  0.001689	  0.001689	  0.013680	  0.003716	  0.045769	  0.034116	  0.047965	  0.033947	  0.005742	  0.000338	  0.001182	
  0.094265	  0.000001	  0.210786	  0.469697	  0.000512	  0.014028	  0.002368	  0.001358	  0.059621	  0.002724	  0.001524	  0.015709	  0.000513	  0.060807	  0.032443	  0.020275	  0.010987	  0.001362	  0.000002	  0.001017	
  0.002702	  0.000507	  0.000507	  0.001520	  0.002196	  0.000338	  0.000169	  0.055565	  0.001689	  0.765242	  0.143895	  0.000676	  0.000844	  0.001351	  0.000169	  0.001520	  0.001858	  0.017565	  0.000169	  0.001520	
  0.003040	  0.001858	  0.000000	  0.000844	  0.049823	  0.000169	  0.002364	  0.112988	  0.002533	  0.571863	  0.089681	  0.000338	  0.000169	  0.001689	  0.010640	  0.002871	  0.009627	  0.131903	  0.000169	  0.007431	
  0.245398	  0.002364	  0.010978	  0.041547	  0.006587	  0.031920	  0.019085	  0.043236	  0.009965	  0.165513	  0.012498	  0.011991	  0.001182	  0.018409	  0.068569	  0.048134	  0.088161	  0.165006	  0.000338	  0.009120	
  0.322581	  0.004391	  0.007600	  0.077858	  0.285256	  0.014187	  0.054383	  0.007938	  0.010978	  0.009289	  0.001858	  0.007262	  0.000000	  0.036480	  0.036987	  0.030907	  0.012329	  0.006587	  0.000844	  0.072285	
  0.719304	  0.017227	  0.000844	  0.002027	  0.003547	  0.023982	  0.001013	  0.017396	  0.001351	  0.012836	  0.001013	  0.001013	  0.000000	  0.000844	  0.000338	  0.064009	  0.069245	  0.057929	  0.000169	  0.005911	
  0.017058	  0.027698	  0.000000	  0.000844	  0.225469	  0.002027	  0.004898	  0.031245	  0.001689	  0.371728	  0.177673	  0.000676	  0.000507	  0.004391	  0.001520	  0.003547	  0.013173	  0.085796	  0.003884	  0.026178	
  0.083432	  0.012836	  0.117885	  0.226989	  0.000676	  0.050836	  0.009627	  0.002027	  0.037494	  0.015200	  0.001520	  0.040027	  0.001182	  0.057085	  0.224118	  0.041209	  0.069245	  0.007093	  0.000338	  0.001182	
  0.029725	  0.002871	  0.009965	  0.037831	  0.059787	  0.004391	  0.220740	  0.013342	  0.006756	  0.140517	  0.015369	  0.006418	  0.001013	  0.118392	  0.089681	  0.036143	  0.027360	  0.036987	  0.036818	  0.105894	
  0.225324	  0.015032	  0.000180	  0.004911	  0.061819	  0.021797	  0.011320	  0.105732	  0.005407	  0.127365	  0.032093	  0.022465	  0.002033	  0.007268	  0.002887	  0.077866	  0.025342	  0.235276	  0.000678	  0.015204	
  0.146597	  0.011822	  0.023982	  0.060969	  0.068063	  0.124641	  0.022125	  0.038169	  0.024151	  0.045094	  0.015876	  0.125654	  0.004222	  0.019254	  0.025502	  0.098632	  0.047289	  0.071103	  0.000844	  0.026009	
  0.085121	  0.002364	  0.127343	  0.446377	  0.000169	  0.044080	  0.007938	  0.002364	  0.028711	  0.007262	  0.018747	  0.033440	  0.002027	  0.061307	  0.058436	  0.027698	  0.033271	  0.009796	  0.000338	  0.003209
  
MOTIF EbrA-2 GFAKVVAARGALEDP MEME-90

letter-probability matrix: alength= 20 w= 15 nsites= 283 E= 2.3e-020
  0.000000	  0.003534	  0.007067	  0.000000	  0.000000	  0.918728	  0.000000	  0.000000	  0.000000	  0.000000	  0.000000	  0.049470	  0.000000	  0.000000	  0.007067	  0.014134	  0.000000	  0.000000	  0.000000	  0.000000	
  0.000000	  0.000000	  0.000000	  0.000000	  0.989399	  0.000000	  0.000000	  0.000000	  0.000000	  0.007067	  0.000000	  0.000000	  0.000000	  0.000000	  0.000000	  0.000000	  0.000000	  0.000000	  0.000000	  0.003534	
  0.954064	  0.017668	  0.000000	  0.003534	  0.000000	  0.007067	  0.000000	  0.000000	  0.000000	  0.000000	  0.000000	  0.000000	  0.000000	  0.000000	  0.000000	  0.000000	  0.010601	  0.003534	  0.003534	  0.000000	
  0.074205	  0.000000	  0.000000	  0.063604	  0.000000	  0.017668	  0.000000	  0.000000	  0.653710	  0.000000	  0.000000	  0.007067	  0.000000	  0.045936	  0.109541	  0.010601	  0.017668	  0.000000	  0.000000	  0.000000	
  0.296820	  0.000000	  0.000000	  0.000000	  0.000000	  0.000000	  0.000000	  0.003534	  0.000000	  0.038869	  0.049470	  0.000000	  0.000000	  0.000000	  0.000000	  0.007067	  0.042403	  0.561837	  0.000000	  0.000000	
  0.007067	  0.000000	  0.000000	  0.000000	  0.000000	  0.000000	  0.000000	  0.208481	  0.000000	  0.088339	  0.024735	  0.000000	  0.000000	  0.000000	  0.000000	  0.000000	  0.000000	  0.671378	  0.000000	  0.000000	
  0.795053	  0.000000	  0.003534	  0.003534	  0.000000	  0.003534	  0.000000	  0.003534	  0.000000	  0.007067	  0.000000	  0.000000	  0.000000	  0.000000	  0.162544	  0.000000	  0.014134	  0.007067	  0.000000	  0.000000	
  0.494700	  0.000000	  0.088339	  0.102473	  0.000000	  0.049470	  0.010601	  0.000000	  0.000000	  0.000000	  0.000000	  0.000000	  0.003534	  0.003534	  0.007067	  0.215548	  0.024735	  0.000000	  0.000000	  0.000000	
  0.021201	  0.042403	  0.000000	  0.000000	  0.000000	  0.014134	  0.229682	  0.000000	  0.000000	  0.000000	  0.000000	  0.000000	  0.000000	  0.007067	  0.501767	  0.183746	  0.000000	  0.000000	  0.000000	  0.000000	
  0.017668	  0.000000	  0.031802	  0.053004	  0.000000	  0.696113	  0.007067	  0.000000	  0.000000	  0.000000	  0.000000	  0.000000	  0.155477	  0.003534	  0.017668	  0.003534	  0.007067	  0.007067	  0.000000	  0.000000	
  0.494700	  0.000000	  0.014134	  0.014134	  0.000000	  0.353357	  0.007067	  0.000000	  0.000000	  0.003534	  0.003534	  0.000000	  0.000000	  0.000000	  0.028269	  0.017668	  0.021201	  0.042403	  0.000000	  0.000000	
  0.000000	  0.000000	  0.000000	  0.000000	  0.074205	  0.000000	  0.000000	  0.000000	  0.000000	  0.915194	  0.003534	  0.000000	  0.003534	  0.003534	  0.000000	  0.000000	  0.000000	  0.000000	  0.000000	  0.000000	
  0.187279	  0.000000	  0.081272	  0.363958	  0.000000	  0.010601	  0.000000	  0.000000	  0.003534	  0.007067	  0.007067	  0.000000	  0.000000	  0.049470	  0.063604	  0.116608	  0.102473	  0.007067	  0.000000	  0.000000	
  0.031802	  0.000000	  0.879859	  0.024735	  0.000000	  0.035336	  0.000000	  0.000000	  0.000000	  0.000000	  0.000000	  0.007067	  0.000000	  0.000000	  0.010601	  0.010601	  0.000000	  0.000000	  0.000000	  0.000000	
  0.024735	  0.000000	  0.014134	  0.003534	  0.000000	  0.000000	  0.000000	  0.000000	  0.000000	  0.003534	  0.000000	  0.000000	  0.890459	  0.003534	  0.010601	  0.007067	  0.038869	  0.003534	  0.000000	  0.000000
  
MOTIF EbrA-3 49-DRTGVELEY STREME-49

letter-probability matrix: alength= 20 w= 9 nsites= 587 E= 7.8e-014
  0.000039	  0.000002	  0.612327	  0.281608	  0.000008	  0.103958	  0.000006	  0.000011	  0.000005	  0.000036	  0.000006	  0.000004	  0.000011	  0.000010	  0.001915	  0.000013	  0.000014	  0.000018	  0.000004	  0.000006	
  0.000039	  0.000002	  0.000018	  0.000021	  0.000008	  0.001906	  0.000006	  0.000011	  0.000005	  0.005705	  0.000006	  0.000004	  0.013240	  0.000010	  0.978964	  0.000013	  0.000014	  0.000018	  0.000004	  0.000006	
  0.132328	  0.000002	  0.009467	  0.009471	  0.000008	  0.241916	  0.000006	  0.001901	  0.005674	  0.000036	  0.000006	  0.003784	  0.041587	  0.005679	  0.024593	  0.056708	  0.455467	  0.011357	  0.000004	  0.000006	
  0.115320	  0.000002	  0.000018	  0.005691	  0.000008	  0.532952	  0.007566	  0.000011	  0.001895	  0.003815	  0.000006	  0.001894	  0.011350	  0.015129	  0.294841	  0.009462	  0.000014	  0.000018	  0.000004	  0.000006	
  0.139888	  0.000002	  0.000018	  0.000021	  0.000008	  0.000016	  0.000006	  0.139859	  0.000005	  0.058621	  0.052921	  0.000004	  0.000011	  0.000010	  0.000025	  0.000013	  0.000014	  0.608548	  0.000004	  0.000006	
  0.000039	  0.000002	  0.000018	  0.946833	  0.000008	  0.000016	  0.000006	  0.000011	  0.000005	  0.001925	  0.000006	  0.000004	  0.000011	  0.000010	  0.037822	  0.000013	  0.003794	  0.009467	  0.000004	  0.000006	
  0.000039	  0.000002	  0.000018	  0.000021	  0.000008	  0.000016	  0.000006	  0.000011	  0.000005	  0.973305	  0.000006	  0.000004	  0.000011	  0.000010	  0.000025	  0.000013	  0.000014	  0.026476	  0.000004	  0.000006	
  0.000039	  0.000002	  0.005687	  0.994079	  0.000008	  0.000016	  0.000006	  0.000011	  0.000005	  0.000036	  0.000006	  0.000004	  0.000011	  0.000010	  0.000025	  0.000013	  0.000014	  0.000018	  0.000004	  0.000006	
  0.000039	  0.024570	  0.000018	  0.000021	  0.005677	  0.000016	  0.000006	  0.000011	  0.000005	  0.000036	  0.000006	  0.000004	  0.000011	  0.000010	  0.000025	  0.000013	  0.000014	  0.000018	  0.000004	  0.969496
  
MOTIF tFadR-1 PYKEAVLLDYG MEME-115

letter-probability matrix: alength= 20 w= 11 nsites= 46 E= 8.0e-005
  0.108696	  0.000000	  0.000000	  0.000000	  0.000000	  0.000000	  0.021739	  0.000000	  0.000000	  0.000000	  0.000000	  0.000000	  0.847826	  0.000000	  0.000000	  0.021739	  0.000000	  0.000000	  0.000000	  0.000000	
  0.000000	  0.000000	  0.000000	  0.000000	  0.000000	  0.000000	  0.000000	  0.000000	  0.000000	  0.000000	  0.000000	  0.000000	  0.000000	  0.000000	  0.000000	  0.021739	  0.000000	  0.000000	  0.000000	  0.978261	
  0.000000	  0.000000	  0.000000	  0.000000	  0.000000	  0.000000	  0.000000	  0.000000	  1.000000	  0.000000	  0.000000	  0.000000	  0.000000	  0.000000	  0.000000	  0.000000	  0.000000	  0.000000	  0.000000	  0.000000	
  0.000000	  0.000000	  0.000000	  1.000000	  0.000000	  0.000000	  0.000000	  0.000000	  0.000000	  0.000000	  0.000000	  0.000000	  0.000000	  0.000000	  0.000000	  0.000000	  0.000000	  0.000000	  0.000000	  0.000000	
  1.000000	  0.000000	  0.000000	  0.000000	  0.000000	  0.000000	  0.000000	  0.000000	  0.000000	  0.000000	  0.000000	  0.000000	  0.000000	  0.000000	  0.000000	  0.000000	  0.000000	  0.000000	  0.000000	  0.000000	
  0.000000	  0.000000	  0.000000	  0.000000	  0.000000	  0.000000	  0.000000	  0.000000	  0.000000	  0.000000	  0.000000	  0.000000	  0.000000	  0.000000	  0.000000	  0.000000	  0.000000	  1.000000	  0.000000	  0.000000	
  0.000000	  0.000000	  0.000000	  0.000000	  0.000000	  0.000000	  0.000000	  0.000000	  0.000000	  1.000000	  0.000000	  0.000000	  0.000000	  0.000000	  0.000000	  0.000000	  0.000000	  0.000000	  0.000000	  0.000000	
  0.021739	  0.000000	  0.000000	  0.000000	  0.000000	  0.000000	  0.000000	  0.000000	  0.000000	  0.978261	  0.000000	  0.000000	  0.000000	  0.000000	  0.000000	  0.000000	  0.000000	  0.000000	  0.000000	  0.000000	
  0.000000	  0.000000	  0.543478	  0.434783	  0.000000	  0.000000	  0.021739	  0.000000	  0.000000	  0.000000	  0.000000	  0.000000	  0.000000	  0.000000	  0.000000	  0.000000	  0.000000	  0.000000	  0.000000	  0.000000	
  0.000000	  0.000000	  0.000000	  0.000000	  0.152174	  0.000000	  0.000000	  0.000000	  0.000000	  0.000000	  0.000000	  0.000000	  0.000000	  0.000000	  0.000000	  0.000000	  0.000000	  0.000000	  0.000000	  0.847826	
  0.000000	  0.000000	  0.000000	  0.000000	  0.000000	  1.000000	  0.000000	  0.000000	  0.000000	  0.000000	  0.000000	  0.000000	  0.000000	  0.000000	  0.000000	  0.000000	  0.000000	  0.000000	  0.000000	  0.000000
  
MOTIF tFadR-2 YELLNPDPVRAKAAF MEME-130

letter-probability matrix: alength= 20 w= 15 nsites= 50 E= 1.0e-002
  0.000000	  0.000000	  0.000000	  0.000000	  0.000000	  0.000000	  0.040000	  0.000000	  0.000000	  0.000000	  0.000000	  0.000000	  0.000000	  0.000000	  0.000000	  0.000000	  0.000000	  0.000000	  0.000000	  0.960000	
  0.000000	  0.000000	  0.000000	  1.000000	  0.000000	  0.000000	  0.000000	  0.000000	  0.000000	  0.000000	  0.000000	  0.000000	  0.000000	  0.000000	  0.000000	  0.000000	  0.000000	  0.000000	  0.000000	  0.000000	
  0.000000	  0.000000	  0.000000	  0.000000	  0.020000	  0.000000	  0.000000	  0.000000	  0.000000	  0.960000	  0.000000	  0.000000	  0.000000	  0.000000	  0.000000	  0.000000	  0.000000	  0.020000	  0.000000	  0.000000	
  0.000000	  0.000000	  0.000000	  0.000000	  0.000000	  0.000000	  0.000000	  0.000000	  0.000000	  0.940000	  0.000000	  0.000000	  0.000000	  0.000000	  0.000000	  0.000000	  0.000000	  0.060000	  0.000000	  0.000000	
  0.000000	  0.000000	  0.000000	  0.000000	  0.000000	  0.000000	  0.000000	  0.000000	  0.000000	  0.000000	  0.000000	  1.000000	  0.000000	  0.000000	  0.000000	  0.000000	  0.000000	  0.000000	  0.000000	  0.000000	
  0.000000	  0.000000	  0.000000	  0.000000	  0.000000	  0.000000	  0.000000	  0.000000	  0.000000	  0.000000	  0.000000	  0.000000	  1.000000	  0.000000	  0.000000	  0.000000	  0.000000	  0.000000	  0.000000	  0.000000	
  0.000000	  0.000000	  1.000000	  0.000000	  0.000000	  0.000000	  0.000000	  0.000000	  0.000000	  0.000000	  0.000000	  0.000000	  0.000000	  0.000000	  0.000000	  0.000000	  0.000000	  0.000000	  0.000000	  0.000000	
  0.000000	  0.000000	  0.000000	  0.000000	  0.000000	  0.000000	  0.000000	  0.000000	  0.000000	  0.000000	  0.000000	  0.000000	  1.000000	  0.000000	  0.000000	  0.000000	  0.000000	  0.000000	  0.000000	  0.000000	
  0.080000	  0.000000	  0.000000	  0.240000	  0.000000	  0.000000	  0.000000	  0.160000	  0.020000	  0.060000	  0.000000	  0.000000	  0.000000	  0.040000	  0.000000	  0.020000	  0.000000	  0.380000	  0.000000	  0.000000	
  0.000000	  0.000000	  0.000000	  0.000000	  0.000000	  0.000000	  0.000000	  0.000000	  0.000000	  0.000000	  0.000000	  0.000000	  0.000000	  0.000000	  1.000000	  0.000000	  0.000000	  0.000000	  0.000000	  0.000000	
  1.000000	  0.000000	  0.000000	  0.000000	  0.000000	  0.000000	  0.000000	  0.000000	  0.000000	  0.000000	  0.000000	  0.000000	  0.000000	  0.000000	  0.000000	  0.000000	  0.000000	  0.000000	  0.000000	  0.000000	
  0.000000	  0.000000	  0.000000	  0.000000	  0.000000	  0.000000	  0.040000	  0.000000	  0.600000	  0.000000	  0.000000	  0.000000	  0.000000	  0.000000	  0.360000	  0.000000	  0.000000	  0.000000	  0.000000	  0.000000	
  0.860000	  0.000000	  0.000000	  0.000000	  0.000000	  0.000000	  0.000000	  0.000000	  0.000000	  0.000000	  0.000000	  0.000000	  0.000000	  0.000000	  0.000000	  0.040000	  0.080000	  0.020000	  0.000000	  0.000000	
  1.000000	  0.000000	  0.000000	  0.000000	  0.000000	  0.000000	  0.000000	  0.000000	  0.000000	  0.000000	  0.000000	  0.000000	  0.000000	  0.000000	  0.000000	  0.000000	  0.000000	  0.000000	  0.000000	  0.000000	
  0.000000	  0.000000	  0.000000	  0.000000	  0.840000	  0.000000	  0.000000	  0.000000	  0.000000	  0.000000	  0.000000	  0.000000	  0.000000	  0.000000	  0.000000	  0.000000	  0.000000	  0.000000	  0.000000	  0.160000		
